# Supplementary material for: Progenitor-Derivative Relationships of Hordeum Polyploids (Poaceae, Triticeae) Inferred from Sequences of TOPO6, a Nuclear Low-Copy Gene Region
Source: PLoS One. 2012 Mar 30;7(3):e33808. doi: 10.1371/journal.pone.0033808 (PMC3316500; doi:10.1371/journal.pone.0033808)
Supplement: File S1 — Alignment of di- and polyploid-derived TOPO6 sequences. (FASTA) [file pone.0033808.s006.fasta]

>Secale strictum R1108
GGCTCGTGAACAGCAGGACAGGAAAAGGAACCTGAACAAGTAACTCCTCTGACAAAAAGTTTTT------ATTGAATGTT
CTTTGAGGATGTGATGATGCCTAGTT--TAAGCG--TAGATGTCAAGCTGTTTGTA-TTTTTGCTATGGCTATGTTTTGA
ATCAGGG-CATTTGCTCAATCATGCATTTGATAGTGCTTGTTGAATGTTGATGTTGGTTAATAAACGATGCATTGCGAGA
TTTAGGC-CACTTCGGAAACTTAGGGCAGTCTT---------------------------------------TCCTTAAT
TTTAAGCAATATTTGTGTGAAAGAACAGGTTTGCGCTGATATTCAAAGACTTATTTATGAACATGCTTTGTGACACTGAT
ACCAGATAATCCAGAATTAGACAAGGTCTT-ATCT-TACTCTAGTGATTTCTTATTCACAGATACATTCCTGATGTGGCG
AGAACAATCATGGAGACTCTGGGAGAACTTGCAGACGAGTCTCCCCCCAAGAGGCCACGGTTTGACAAGGAAGACGAGGA
ACTCCTCGAAAAAATAAATTCGGAGGAAGTGACAGAAATGACTTTTAGAGATTGCTTAACGCAGCATGTTGAACAGGTAA
GGGCAAACCTAACACTCTAGCATGAA--------CATAAACCAACGCATGAAAGCAATATGCATTAT-------------
--------------------------------------------------------------------------------
---------------------------------------------------------------------ATTTTTTTCCG
TCCTGTGCTCTATACAGCCCATAGTTTTACATC-TTTCTGTGACTACACTGCTGCCACATAAAAGTCATATCTGGTTTAC
ACAAATCTATTACCTCCGTCCCAAATTACTTGTCTTAGGTTTGTCTAGATACGGATGTATCTAACACTAAAACGTGT---
--------------------------------------------GGAGGGAGTA-TATCTTTATGAAGTTACATTATACG
GAGTAACATCTTAAAACTGTCAACTGCCTTTCTTGGTTCAAA-----------GATGCTTCTAGCCCTGAATCCCGGCAC
A-GACTAAAAAATTGTCGTACTACTTTCCACCGGTTG-GATTTGTTATCGTAAGA-TGATCTTG-TTGTCC-CAA
>Secale vavilovii R1027
GGCTCGTGAACAGCAGGACAGGAAAAGGAACCTGAACAAGTAACTCCTCTGACAAAAAGTTTTT------ATTGAATGTT
CTTTGGGGATGTGGTGATGTCTAGTT--TAAGCG--TAGATGTCAAGCTGTTTG--------------------------
--------CATTTGCTCAATCATGCATTCGATAGTGCTTGTTGAATGTTGATGTTGGTTAATAAACGATGCATTGCGAGA
TTTAGGC-CACTTCGGAAACTTAGGGCAGTCTT---------------------------------------TCCTTAAT
TTTAAGCAATATTTGTGTGAAAGAACAGGTTTGGGCTGATATTCAAAGACTTATTTATGAACATGCTTTGTGACGCTGAT
ACCAGATAATCGAGAATTAGACAAGGTCTT-ATCT-TACTCTAGTGATTTCTTATTCACAGATACATTCCTGATGTGGCG
AGAACCATCATGGAGACTCTGGGAGAACTTGCAGACGAGTCTCCCCCCAAGAGGCCACGGTTTGACAAGGAAGACGAGGA
ACTCCTCGAAAAAATAAATTCGGAGGAAGTGACAGAAATGACTTTTAGAGATTGCTTAACACAGCATGTTGAACAGGTAA
GGGCAAACCTAACACTCTAGCATGAA--------CATAAACCAACGCATGAAAGCAATATGCATTAT-------------
--------------------------------------------------------------------------------
---------------------------------------------------------------------ATTTTTTTTCG
TCCTGTGCTCTATACAGCCCATAGTTCTACATC-TTTCTGTGACTACACTGCTGCCACATAAAAGTCATATCTGGTTTAC
ACAAATCTATTACCTCCGTCCCAAATTACTTGTCTTAGATTTGTCTAGATACGGATGTATCTAACACTAAAATGTGT---
--------------------------------------------GGAGGGAGTA-TATCTTTATGAAATTACATTATACG
GAGTAACATCTTAAAACTGTCAACTGCCTTTCTTGGTGCAAA-----------GATGCTTCTAGCCCTGAATCCCGGCAC
A-GACTAAAATATTGTTGTACTACTTTCCACCGGTTTCGATTTGTTATCGTAAGATTGATCTTG-TTGTCC-CAA
>Triticum urartu TRI17921
GGCTCGTGAACAGCAGGACAGGAAAAGGAACCTGAACAAGTAACTCCTCTGCCAAAAAGTTTTT------ATTGAATGTT
CTTTGGAGATTTGGTGATGTCTAGTT--TGAGCG--TAGATGTCAGGCTGTTTGTA-TTTTTCCTATGGCTATGTTTTGA
ATCAGGG-CATTTGCTCAATCATGCATTTGATAGTGCTTGTTGAATGTTGATGTTGGTTAAT-AACGATGCATTGCGAGA
TTTAGGCTCACTTTGGAAACTTAGGGCAGTC-----------------------------------------TCCTTAAT
TTTAAGCAACATTTGTGTGAAAGAACAGGTTTGGGCTGATATTCAAAGATTGATTTATAAACATGCTTTGTGACGCTGAT
ACCAGATAATCCAGAATTAGACAAGGTCTT-ATCT-TACTCCAGTGATTTCTTATTCACAGATACATTCCTGATGTGGCG
AGAACAATTATGGAGACTCTGGGAGAACTTGCAGACGAGTCTCCCCCCAAGAGGCCACGGTTTGACAAGGAAGACGAGGA
ACTCCTTGAAAAAATAAATTCGGAGGAAGTGACAGAAATGACTTTTAGAGATTGCTTGACGCAGCATGTTGAACAGGTAA
GGGCAAACCTAACACTCTAGCATAAA--------CATAAACCAAAGCATGAAAGCAATATGCATTATA------------
--------------------------------------------------------------------------------
--------------------------------------------------------------------TATAT-TTTTCG
TCCCGTGCTCTATACAGCCCATAGTTTTGCATC-TTTCTGTGACTACACTACTGCCACATAAAAGTCATATCTGGTTTAC
ACAAATCTATTACCTCCTTCCCAAATTACTTGTCTTAGATTTGTCTATATATGGATGTATCTAACACTAAAA--TGTCTA
GATATATCCGTATCTAGACAAATCTAAGACAAGTAATTCGGGACGGAGGGAGTA-TATCTTTATGAAATTACATTATAA-
------CATCTTAA----------TGCCTTTCTTGGTGCAAA-----------GGTACATCCAGTCCTGAATCCCGGCAT
A-GACTAAAAAA-TGTTGTACTACCTTCCACTGGTTTCGATTTGTTATCGTAAGATTGATCTTG-TTGCCC-CAA
>Triticum monococcum TRI13061
GGCTCGTGAACAGCAGGACAGGAAAAGGAACCTGAACAAGTAACTCCTCTGCCAAAAAGTTTTT------ATTGAATGTT
CTTTGGGGATTTGGTGATGTCTAGTT--TGAGCG--TAGATGTCAGGCTGTTTGTA-TTTTTCCTATGGCTATGTTTTGA
ATCAGGG-CATTTGCTCAATCATGCATTTGATAGTGCTTGTTGAATGTTGATGTTGGTTAAT-AACGATGCATTGCGAGA
TTTAGGCTCACTTTGGAAACTTAGGGCAGTC-----------------------------------------TCCTTAAT
TTTAAGCAACATTTGTGTGAAAGAACAGGTTTGGGCTGATATTCAAAGATTGATTTATAAACATGCTTTGTGACGCTGAT
ACCAGATAATCCAGAATTAGACAAGGTCTT-ATCT-TACTCCAGTGATTTCTTATTCACAGATACATTCCTGATGTGGCG
AGAACAATTATGGAGACTCTGGGAGAACTTGCAGACGAGTCTCCCCCCAAGAGGCCACGGTTTGACAAGGAAGACGAGGA
ACTCCTCGAAAAAATAAATTCGGAGGAAGTGACAGAAATGACTTTTAGAGATTGCTTGACGCAGCATGTTGAACAGGTAA
GGGCAAACCTAACACTCTAGCATAAA--------------CCAAAGCATGAAAGCAATATGCATTAT-------------
--------------------------------------------------------------------------------
---------------------------------------------------------------------ATATTTTTTCG
TCCCGTGCTCTATACAGCCCATAGTTTTGCATC-TTTCTGTGACTACACTACTGCCACATAAAAGTCATATCTGGTTTAC
ACAAATCTATTACCTCCTTCCCAAATTACTTGTCTTAGATTTGTCTAGATATGGATGTATCTAACACTAAAA--TGTCTA
GATATATCCGTATCTAGACAAATCTAAGACAAGTCATTCGGGACGGAGGGAGTA-TATCTTTATGAAATTACATTATAA-
------CATCTTAA----------TGCCTTTCTTGGTGCAAA-----------GGTACATCTAGTCCTGAATCCCGGCAT
A-GACTAAAAAA-TGTTGTACTACCTTCCACCGGTTTCGATTTGTTATCGTAAGATTGATCTTG-TTGCCC-CAA
>Taeniatherum caput-medusae GRA1126
GGCTCGTGAACAGCAGGACAGGAAAAGGAACCTGAACAAGTAACTCCTCTGCCAAAAAGTTTTT------ATTGAATGTT
CTTTGGGGATGTGGTGATGTCTAGTT--TGAGTG--TAGA-GTCAGGCTGTTTGTA-TTTTTGCTATGGCTATGTTTTGA
ATCAGGG-CATTTGCTCAATCATGCATTCGATAGTGCTTGTTGAATGTTGATGTTGGTTAAT-AACGATGCATTGCGAGA
TTTAGGCTCACTTTGGAAACTTAGGACAGTCTT---------------------------------------TCCTTAA-
----------------------------------------------AGACTGATTTATGAACATGCTTTGTGACGCTGAT
ACCAGATAATCCAGAATTAGACAAGGTCTT-ATCT-TACTCTAGTGATTTCTTATTCACAGATACATTCCTGATGTGGCG
AGAACAATTATGGAGACTCTGGGAGAACTTGCAGACGAGTCTCCCCCCAAGAGGCCACGGTTTGACAAGGAAGACGAGGA
ACTCCTTGAAAAAATAAATTCGGAGGAAGTGACAGAAATGACTTTTAGAGATTGCTTAACGCAGCATGTTGAACAGGTAA
GGGCAAACCTAACACTCTAGCATGAA--------CATAAACCAAAGCATGAAAGCAATATGCATTAT-------------
--------------------------------------------------------------------------------
---------------------------------------------------------------------ATATATTTTCG
TCCCGTGCTCTATACAACCCATAGTTTTGCATC-TTTCTGTGACTACACTGCTGCCACATAGAAGTCATATCTGGTTTAG
ACAAATCTATTACCTCCGTCCCAAATTACTTGTC-----------TAGATACGGATGTATCTAACACTAAAACGTGTCTA
GATATATCCGTATCTAGACAAATCTAAGACAAGTAATTCGGGACAGAGGGAGTA-TATCTTTATGAAATTACATTATAA-
------CATCTTAAAACTGTCAACTGCCTTTCTTGGTGCAAA-----------GGTACTTCTAGTCCTGAATCCCGGCAT
A-GACTAAAAAA-TGTTGTACTACCTTCCACCGGTTTTGATTTGTTATCGTAAGATTAATCTTG-TTGCCC-TAA
>Eremopyrum triticeum GRA2250
GGCTCGTGAACAGCAGGACAGGAAAAGGAACCTGAACAAGTAACTCCTCTGCCAAAAAGTTTTT------ATTGAATGTT
CTTTGGGGATGTGGTGATGTCTAGTT--TGAGTG--TAGATGTCAGGCTGTTTATA-TTTTTGCTATGGCTATGTTTTGA
ATCAGGG-CATTTGCTCAATCATGCATTCGATAGTGCTTGTTGAATGTTGATGTTGGTTAATAAACGATGCATTGCGAGA
TTTAGGCTCACTTTGGAAACTTAGGGCAGTATT---------------------------------------TCCTTAAT
TTTAAGCAATATTTGTGTGAAAGAACAGGTTTGGGCTGATATTCAAAGACTGTTTTATGAACATGCTTTCTGACGCTGAC
ACCAGATAATCCAGAATTAGACAAGGTCTT-ATCT-TACTCTAGTGAATTCTTATTCATAGATACATTCCTGATGTGGCG
AGAACAATTATGGAGACTCTGGGAGAACTTGCAGACGAGTCTCCCCCCAAGAGGCCACGGTTTGACAAGGAAGACGAGGA
ACTCCTCGAGAAAATAAATTCAGAGGAAGTGACAGAAATGACTTTTAGAGATTGCTTAACGCAGCATGTTGAACAGGTAA
GGGCAAACCTAACACTCTAGCATGAA--------CATAAACCAAAGCATGAAAGCAATATGCATTAT-------------
--------------------------------------------------------------------------------
---------------------------------------------------------------------ATATTTTTTCG
TCCCGTCCTCTATACAGCCCATAGTTTTGCACC-TTTCTGTGACTACACTGCTCCCACATAAAAGTCATATCTGGTTTA-
--------------------------------------------------------------------------------
---------------------------------------------------------------TGAAATTACATTATAA-
------CATCTTAAAACTTTCAACTGCCTTTCTTGGTGCAAA-----------GGAACTTCTAGTCCTGAATCCAGGCAT
AAGACTAAAAAA-TGTTGTACTACCTTCCACTGGTTCCGATTTGTTATCGTAAGACTGATCTTG-TTGCCC-TGA
>Dasypyrum villosum GRA1020
GGCTCGTGAACAGCAGGACAGGAAAAGGAACCTGAACAAGTAACTTCTCTGCCAAAAAGTTTTT------ATTGAATGTT
CTTTGGGGATGTGGTGATGTCTAGTTTTTGAGTG--TAGATATTAGGCTGTTTGTG-TTTTTGCTATGGCTATGTTTTTA
ATCAGGG-CATTTGCTTAATCATGCATTCGATAGTGCTTGTTGAATGTTGATGTTGGTTAATAAACGATGCATTGCGAGA
TTTAGGCTCACTTTGGAAACTTAGCACAGTCTT---------------------------------------TCCTTAAT
TTTAAGCAATATTTGTGTGAAAGAACAGGTTTGGGCTGATATTCAAAGACTGATTTATGAACATGCTTTGTGACGCTGAC
ACCAGATAATCCAGAATTAGACAAGGTCTT-ATCT-TACTCTAGGGATTTCTTATTCATAGATACATTCCTGATGTGGCA
AGAACAATTATGGAGACTCTGGGAGAACTTGCAGACGAGTCTCCCCCCAAGAGGCCACGGTTTGACAAGGAAGACGAGGA
ACTCCTCGAGAAAATAAATTCGGAGGAAGTGACAGAAATGACTTTTAGAGATTGCTTAACGCAGCATGTTGAACAGGTAA
TGGCAAACCTATTACTCTAGCATGAA--------CATAAACCAAAGCATGAAAGCA-TATGCATTAT-------------
--------------------------------------------------------------------------------
---------------------------------------------------------------------ATATTTTTACG
TCCGGTGCTCTCTACAGCCCAAAGTTTTGCACC-TTTTTGTGACTACACTGCTGCCACATAAAAGGCATAT---------
--------------------------------------------------------------------------------
-----------------------------------------------------------------AAATTACATTATAA-
------CATCTTAAAACTGTCAACTGCCTTTCTTGGTGCAAA-----------GGAACTTCTAGTCC--AATCCCAGCAT
A-GACTAAAAAA-TGCTGTACTACCTTCCACCGGTTCCGATTTGTTATCGTAAGACTGATCTTG-TTGCCC-CAA
>Psatyrostachys juncea GRA692
GGCTCGTGAACAGCAGGACAGGAAAAGGAACCTGAACAAGTAACTTCTCTGCCAAAAAGTTTTT------ATTGAATGTT
CTTTGGGGATGTGGTGATGTCTAGTT--TGAGAGTGTAGATATTAGGCTGTKTGTG-TTTTTGCTATGGCTATGTTTTTA
ATCAGGG-CATTTGCTTACTCRTGCATTCGATAGTGCTTGTTGAGTGTTGATGTTGGTTAATAAACGATGCATTGCGAGA
TTTAGGCTCWCTTTGGAAACTTARCACASTCTT---------------------------------------TCCTTAAT
TTTAAGCAATATGTGTGTGAAAGAACAGGTTTGGGCTGATATTCAAAGACTGATTTATGAACRTGCTTTGTGACKCTGAC
ACCAKATACTCCAGAATTASACARGGTCTT-ATCT-TACTCTAGGGATTTCTTATTCATAKATACATTCCTGATGTGGCA
AGAACAATTATGGASACTCKGGGAGAACTTGCAGACGAGTCTCCCCCCAAGAGGCCACGGTTTGACAAGGAAGACGAGGA
ACTCCTCGAGAAAATAAATTCAGAGGAAGTGACAGAAATGACTTTTAGAGATTGCTTAACGCAGCATGTTGAACAGGTAA
TGGCAAACCTATTACTCTAGCATGAA--------CATAAACCAAAGCATGAAAGCA-TATGCATTAT-------------
--------------------------------------------------------------------------------
---------------------------------------------------------------------ATAT-TTTACG
TCCGGTGCTCTCTACAGCCCAAAGTTTTGCACC-TTTTTGTGACTACACNNNNNNNNNNNNNNNNNNNNNT---------
--------------------------------------------------------------------------------
-----------------------------------------------------------------AAATTACATTATAA-
------CATCTTAAAACTGTCAACTGCCTTTATTGGTGCAAA-----------GGAACTTCTAGTCC--AATCCCAGCAT
A-GACTAAAAAA-TGCTGTACTACCTTCCACCGGTTCCGATTTGTTATCGTAAGACTGATCTTG-TTGCCC-CGA
>H. arizonicum H02144_B
GGCTCGTGAACAGCAGGACAGGAAAAGGAACCTGAACAAGTAACTCCTCTGCCAAAAAGTTTTT------ACTGGATGTT
CTTTGGGGACCTGGTGATGTCTAGTT--CGAGCG--TAGATGTCAGGCTTTTTGTA-CTTTTGCTATGGCTATGTTTTGA
ATCAGTG-CATTTGCTGAATCATGCATTCAACAGTGTTTGTTGAATGTTGACGTTGGTTAATAAACGATGCATTGCGAGA
TTTAGGCTCTCTTTGGAAACTTAGGGTAGTCTTACCTTAATTTTAAGCAATATGGAAACTTAGGGTAGTCTTTCCTTAAT
TTTAAGCAATATTTGTGTGAAAGAACAGGTTTGGGCTGATATTCAAAGACTGATTTATGAACATACTTTGTGACGCTGAC
ACCAGATACTCCAGAATTAGACAAGGTCTTGATCT-TACTCTAGTGATTTCTTATTTGCAGATACATTCCTGATGTGGCA
AGGACAATTATGGAGACTCTGGGAGAACTTGCAGACGAGTCTCCCCCCAAGAGGCAAAGGTTTGACAAGGAAGACGAGGA
GCTCCTCGAGAAAATAAATTCGGAGGAAGTGACAGAAATGACTTTTAGAGATTGTTTAACGCAGCATGTTGAACAGGTAA
GGACAAACCTAACACTCTAGCATGAA--------CATAAACCAATGCATGAAAGAAATATGCATTAT-------------
--------------------------------------------------------------------------------
---------------------------------------------------------------------ATAT-TTTTCG
TCCCGTGCTCTATACAGCCCATAGTTTTGCACC-TTTCTGTGAC---------------------------------TAC
ACAAATC-------------------------------------------------------------------------
----------------------------------------------------TA-TATCTTTATGAAATTACATTATAA-
------CATCTTAAAACTGTCAACTGCCTTTCTTGGTGCAAA-----------GGAACTTCTAGTCCTGAATCCTGGCAT
A-GACTAAAAAA-TGTTGTACTACCTTCCACTGGTTCCGACTTGCTATCATAAGATTGATCTTC-TTGCCC-CGA
>H. arizonicum BCC2054_B
GGCTCGTGAACAGCAGGACAGGAAAAGGAACCTGAACAAGTAACTCCTCTGCCAAAAAGTTTTT------ACTGGATGTT
CTTTGGGGACCTGGTGATGTCTAGTT--CGAGCG--TAGATGTCAGGCTTTTTGTA-CTTTTGCTATGGCTATGTTTTGA
ATCAGTG-CATTTGCTGAATCATGCATTCAACAGTGTTTGTTGAATGTTGACGTTGGTTAATAAACGATGCATTGCGAGA
TTTAGGCTCTCTTTGGAAACTTAGGGTAGTCTTACCTTAATTTTAAGCAATATGGAAACTTAGGGTAGTCTTTCCTTAAT
TTTAAGCAATATTTGTGTGAAAGAACAGGTTTGGGCTGATATTCAAAGACTGATTTATGAACATACTTTGTGACGCTGAC
ACCAGATACTCCAGAATTAGACAAGGTCTTGATCT-TACTCTAGTGATTTCTTATTTGCAGATACATTCCTGATGTGGCA
AGGACAATTATGGAGACTCTGGGAGAACTTGCAGACGAGTCTCCCCCCAAGAGGCAAAGGTTTGACAAGGAAGACGAGGA
GCTCCTCGAGAAAATAAATTCGGAGGAAGTGACAGAAATGACTTTTAGAGATTGTTTAACGCAGCATGTTGAACAGGTAA
GGACAAACCTAACACTCTAGCATGAA--------CATAAACCAATGCATGAAAGAAATATGCATTAT-------------
--------------------------------------------------------------------------------
---------------------------------------------------------------------ATAT-TTTTCG
TCCCGTGCTCTATACAGCCCATAGTTTTGCACC-TTTCTGTGAC---------------------------------TAC
ACAAATC-------------------------------------------------------------------------
----------------------------------------------------TA-TATCTTTATGAAATTACATTATAA-
------CATCTTAAAACTGTCAACTGCCTTTCTTGGTGCAAA-----------GGAACTTCTAGTCCTGAATCCTGGCAT
A-GACTAAAAAA-TGTTGTACTACCTTCCACTGGTTCCGACTTGCTATCATAAGATTGATCTTC-TTGCCC-CGA
>H. arizonicum BCC2060_B
GGCTCGTGAACAGCAGGACAGGAAAAGGAACCTGAACAAGTAACTCCTCTGCCAAAAAGTTTTT------ACTGGATGTT
CTTTGGGGACCTGGTGATGTCTAGTT--CGAGCG--TAGATGTCAGGCTTTTTGTA-CTTTTGCTATGGCTATGTTTTGA
ATCAGTG-CATTTGCTGAATCATGCATTCAACAGTGTTTGTTGAATGTTGACGTTGGTTAATAAACGATGCATTGCGAGA
TTTAGGCTCTCTTTGGAAACTTAGGGTAGTCTTACCTTAATTTTAAGCAATATGGAAACTTAGGGTAGTCTTTCCTTAAT
TTTAAGCAATATTTGTGTGAAAGAACAGGTTTGGGCTGATATTCAAAGACTGATTTATGAACATACTTTGTGACGCTGAC
ACCAGATACTCCAGAATTAGACAAGGTCTTGATCT-TACTCTAGTGATTTCTTATTTGCAGATACATTCCTGATGTGGCA
AGGACAATTATGGAGACTCTGGGAGAACTTGCAGACGAGTCTCCCCCCAAGAGGCAAAGGTTTGACAAGGAAGACGAGGA
GCTCCTCGAGAAAATAAATTCGGAGGAAGTGACAGAAATGACTTTTAGAGATTGTTTAACGCAGCATGTTGAACAGGTAA
GGACAAACCTAACACTCTAGCATGAA--------CATAAACCAATGCATGAAAGAAATATGCATTAT-------------
--------------------------------------------------------------------------------
---------------------------------------------------------------------ATAT-TTTTCG
TCCCGTGCTCTATACAGCCCATAGTTTTGCACC-TTTCTGTGAC---------------------------------TAC
ACAAATC-------------------------------------------------------------------------
----------------------------------------------------TA-TATCTTTATGAAATTACATTATAA-
------CATCTTAAAACTGTCAACTGCCTTTCTTGGTGCAAA-----------GGAACTTCTAGTCCTGAATCCTGGCAT
A-GACTAAAAAA-TGTTGTACTACCTTCCACTGGTTCCGACTTGCTATCATAAGATTGATCTTC-TTGCCC-CGA
>H. arizonicum H02144_C
GGCTCGTGAACAGCAGGACAGGAAAAGGAACCTGAACAAGTAACTCCTCTGCCAAAAAGTTTTT------ACTGGATGTT
CTTTGGGGATCTGGTGATGTCTAGTT--TGAGCG--TAGATGTCAGGCTTTTTGTA-CTTTTGCTATGGCTATGTTTTGA
ATCAGTG-CATTTGCTGAATCATGCATTTGACAGTGTTTGTTGAATGTTGACGTTGGTTAATAAACGATGCATTGTGAGA
TTTAGGCTCTCTTTGGAAACCTAGGGTAGTCTTACCTTAATTTTAAGCAATATGGAAACTTAGGGTAGTCTTTCCTTAAT
TTTAAGCAATATTTGTGTGAAAGAACAGGTTTGGGCTGATATTCAAAGACTGATTTATGAACATACTTTGTGACGCTGAC
ACCAGATACTCCAGAATTAGACAAGGTCTT-ATCT-TACTCTAGTGATTTCTTATTTGCAGATACATTCCTGATGTGGCA
AGGACAATTATGGAGACTCTGGGAGAACTTGCAGACCAGTCTCCCCCCAAGAGGCAAAGGTTTGACAAGGAAGACGAGGA
GCTCCTCGAGAAAATAAATTCGGAGGAAGTGACAGAAATGACTTTTAGAGATTGTTTAACGCAGCATGTTGAACAGGTAA
GGACAAACCTAACACTCTAGCATGAA--------CATAAACCAACGCATGAAAGAAATATGCATTAT-------------
--------------------------------------------------------------------------------
---------------------------------------------------------------------ATAT-TTTTCG
TCCCGTGCTCTATACAGCCCATAGTTTTGCACC-TTTCTGTGAC---------------------------------TAC
ACAAATC-------------------------------------------------------------------------
----------------------------------------------------TA-TATCTTTATGAAATTATATTATAA-
------CATCTTAAAACTGTCAACTGCCTTTCTTGGTGCAAA-----------GGAACTTCTAGTCCTGAATCCTGGCAT
A-GACTAAAAAA-TGTTGTACTACCTTCCACTGGTTCCGACTTGCTATCATAAGATTGATCTTC-TTGCCC-CGA
>H. arizonicum BCC2054_C
GGCTCGTGAACAGCAGGACAGGAAAAGGAACCTGAACAAGTAACTCCTCTGCCAAAAAGTTTTT------ACTGGATGTT
CTTTGGGGATCTGGTGATGTCTAGTT--TGAGCG--TAGATGTCAGGCTTTTTGTA-CTTTTGCTATGGCTATGTTTTGA
ATCAGTG-CATTTGCTGAATCATGCATTTGACAGTGTTTGTTGAATGTTGACGTTGGTTAATAAACGATGCATTGTGAGA
TTTAGGCTCTCTTTGGAAACCTAGGGTAGTCTTACCTTAATTTTAAGCAATATGGAAACTTAGGGTAGTCTTTCCTTAAT
TTTAAGCAATATTTGTGTGAAAGAACAGGTTTGGGCTGATATTCAAAGACTGATTTATGAACATACTTTGTGACGCTGAC
ACCAGATACTCCAGAATTAGACAAGGTCTT-ATCT-TACTCTAGTGATTTCTTATTTGCAGATACATTCCTGATGTGGCA
AGGACAATTATGGAGACTCTGGGAGAACTTGCAGACCAGTCTCCCCCCAAGAGGCAAAGGTTTGACAAGGAAGACGAGGA
GCTCCTCGAGAAAATAAATTCGGAGGAAGTGACAGAAATGACTTTTAGAGATTGTTTAACGCAGCATGTTGAACAGGTAA
GGACAAACCTAACACTCTAGCATGAA--------CATAAACCAACGCATGAAAGAAATATGCATTAT-------------
--------------------------------------------------------------------------------
---------------------------------------------------------------------ATAT-TTTTCG
TCCCGTGCTCTATACAGCCCATAGTTTTGCACC-TTTCTGTGAC---------------------------------TAC
ACAAATC-------------------------------------------------------------------------
----------------------------------------------------TA-TATCTTTATGAAATTATATTATAA-
------CATCTTAAAACTGTCAACTGCCTTTCTTGGTGCAAA-----------GGAACTTCTAGTCCTGAATCCTGGCAT
A-GACTAAAAAA-TGTTGTACTACCTTCCACTGGTTCCGACTTGCTATCATAAGATTGATCTTC-TTGCCC-CGA
>H. arizonicum BCC2060_A
GGCTCGTGAACAGCAGGACAGGAAAAGGAACCTGAACAAGTAACTCCTCTGCCAAAAAGTTTTT------ACTGGATGTT
CTTTGGGGATCTGGTGATGTCTAGTT--TGAGCA--TAGATGTCAGGCTTTTTGTA-CTTTTGCTATGGCTATGTTTTGA
ATCAGTG-TATTTGCTGAATCATGCATTCGACAGTGTTTGTTGAATGTTGACGTTGGTTAATAAACGATGCATTGCGAGA
TTTAGGCTCACTTTGGAAACTTAGGGTAGTCTTACCTTAATTTTAAGCAATATGGAAACTTAGGGTAGTCTTTCCTTAAT
TCTAAGCAATATTTGTGTGAAAGAACAGGTTTGGGCTGATATTCAAAGACTGATTTATGAACATACTTTGTGACGCTGAC
ACCAGATACTCCAGAATTAGACAAGGTCTT-ATCT-TACTCTAGTGATTTCTTATTTGCAGATACATTCCTGATGTGGCA
AGGACAATTATGGAGACTCTGGGAGAACTTGCCGACGAGTCTCCCCCCAAGAGGCAACGGTTTGACAAGGAAGACGAGGA
GCTCCTCGAGAAAATAAATTCGGAGGAAGTGACAGAAATGACTTTTAGAGATTGCTTAACGCAGCATGTTGAACAGGTAA
GGACAAACCTAACACTCTAGCATGAA--------CATAAACCAATGCATGAAAGAAATATGCATTAT-------------
--------------------------------------------------------------------------------
---------------------------------------------------------------------ATAT-TTTTCG
TCCCGTGCTCTATACAGCCCATAGTTTTGCACC-TTTCTGTGACTACACTGCTGCCACATAAAAGTCATATCCGGTTTAC
ACAAATC-------------------------------------------------------------------------
----------------------------------------------------TA-TATCTTTATGAAATTACATTATAA-
------CATCTTAAAACTGTCAACTGCCTTTCTTGGTGCAAA-----------GGAACTTCTAGTCCTGAATCCCGACAT
A-GACTAAAAAA-TGTTGTACTACCTTCCACCGGTTCCGACTTGTTATCATAAGATTGATCTTG-TTGCCC-CGA
>H. arizonicum BCC2054_A
GGCTCGTGAACAGCAGGACAGGAAAAGGAACCTGAACAAGTAACTCCTCTGCCAAAAAGTTTTT------ACTGGATGTT
CTTTGGGGATCTGGTGATGTCTAGTT--TGAGCA--TAGATGTCAGGCTTTTTGTA-CTTTTGCTATGGCTATGTTTTGA
ATCAGTG-TATTTGCTGAATCATGCATTCGACAGTGTTTGTTGAATGTTGACGTTGGTTAATAAACGATGCATTGCGAGA
TTTAGGCTCACTTTGGAAACTTAGGGTAGTCTTACCTTAATTTTAAGCAATATGGAAACTTAGGGTAGTCTTTCCTTAAT
TCTAAGCAATATTTGTGTGAAAGAACAGGTTTGGGCTGATATTCAAAGACTGATTTATGAACATACTTTGTGACGCTGAC
ACCAGATACTCCAGAATTAGACAAGGTCTT-ATCT-TACTCTAGTGATTTCTTATTTGCAGATACATTCCTGATGTGGCA
AGGACAATTATGGAGACTCTGGGAGAACTTGCCGACGAGTCTCCCCCCAAGAGGCAACGGTTTGACAAGGAAGACGAGGA
GCTCCTCGAGAAAATAAATTCGGAGGAAGTGACAGAAATGACTTTTAGAGATTGCTTAACGCAGCATGTTGAACAGGTAA
GGACAAACCTAACACTCTAGCATGAA--------CATAAACCAATGCATGAAAGAAATATGCATTAT-------------
--------------------------------------------------------------------------------
---------------------------------------------------------------------ATAT-TTTTCG
TCCCGTGCTCTATACAGCCCATAGTTTTGCACC-TTTCTGTGACTACACTGCTGCCACATAAAAGTCATATCCGGTTTAC
ACAAATC-------------------------------------------------------------------------
----------------------------------------------------TA-TATCTTTATGAAATTACATTATAA-
------CATCTTAAAACTGTCAACTGCCTTTCTTGGTGCAAA-----------GGAACTTCTAGTCCTGAATCCCGACAT
A-GACTAAAAAA-TGTTGTACTACCTTCCACCGGTTCCGACTTGTTATCATAAGATTGATCTTG-TTGCCC-CGA
>H. arizonicum H02144_A
GGCTCGTGAACAGCAGGACAGGAAAAGGAACCTGAACAAGTAACTCCTCTGCCAAAAAGTTTTT------ACTGGATGTT
CTTTGGGGATCTGGTGATGTCTAGTT--TGAGCA--TAGATGTCAGGCTTTTTGTA-CTTTTGCTATGGCTATGTTTTGA
ATCAGTG-TATTTGCTGAATCATGCATTCGACAGTGTTTGTTGAATGTTGACGTTGGTTAATAAACGATGCATTGCGAGA
TTTAGGCTCACTTTGGAAACTTAGGGTAGTCTTACCTTAATTTTAAGCAATATGGAAACTTAGGGTAGTCTTTCCTTAAT
TCTAAGCAATATTTGTGTGAAAGAACAGGTTTGGGCTGATATTCAAAGACTGATTTATGAACATACTTTGTGACGCTGAC
ACCAGATACTCCAGAATTAGACAAGGTCTT-ATCT-TACTCTAGTGATTTCTTATTTGCAGATACATTCCTGATGTGGCA
AGGACAATTATGGAGACTCTGGGAGAACTTGCCGACGAGTCTCCCCCCAAGAGGCAACGGTTTGACAAGGAAGACGAGGA
GCTCCTCGAGAAAATAAATTCGGAGGAAGTGACAGAAATGACTTTTAGAGATTGCTTAACGCAGCATGTTGAACAGGTAA
GGACAAACCTAACACTCTAGCATGAA--------CATAAACCAATGCATGAAAGAAATATGCATTAT-------------
--------------------------------------------------------------------------------
---------------------------------------------------------------------ATAT-TTTTCG
TCCCGTGCTCTATACAGCCCATAGTTTTGCACC-TTTCTGTGACTACACTGCTGCCACATAAAAGTCATATCCGGTTTAC
ACAAATC-------------------------------------------------------------------------
----------------------------------------------------TA-TATCTTTATGAAATTACATTATAA-
------CATCTTAAAACTGTCAACTGCCTTTCTTGGTGCAAA-----------GGAACTTCTAGTCCTGAATCCCGACAT
A-GACTAAAAAA-TGTTGTACTACCTTCCACCGGTTCCGACTTGTTATCATAAGATTGATCTTG-TTGCCC-CGA
>H. bogdanii H07202
GGCTCGTGAACAGCAGGACAGGAAAAGGAACCTGAACAAGTAACTCCTCTGCCAAAAAGTTTTT------ACTGGATGTT
CTTTGGGGATCTGGTGATGTCTAGTT--TGAGCG--TAGATGTCAGGCTTTTTGTA-CTTTTGCTATGGCTATGTTTTGA
ATCAGTG-CATTTGCTGAATCATGCATTCGACAGTGTTTGTTGAATGTTGACGTTGGTTAATAAACGATGCATTGCGAGA
TTTAGGCTCTCTTTGGAAACTTAGGGTAGTCTTACCTTAATTTTAAGCAATATGGAAACTTAGGGTAGTCTTTCCTTAAT
TTTAAGCAATATTTGTGTGAAAGAACAGGTTTGGGCTGATATTCAAAGACTGATTTATGAACATACTTTGTGACGCTGAC
ACCAGATACTCCAGAATTAGACAAGGTCTT-ATCT-TACTCTAGTGATTTCTTATTTGCAGATACATTCCTGATGTGGCA
AGGACAATTATGGAGACTCTGGGAGAACTTGCAGACGAGTCTCCCCCCAAGAGGCAAAGGTTTGACAAGGAAGACGAGGA
GCTCCTCGAGAAAATAAATTCGGAGGAAGTGACAGAAATGACTTTTAGAGATTGTTTAACGCAGCATGTTGAACAGGTAA
GGACAAACCTAACACTCTAGCATGAA--------CATAAACCAACGCATGAAAGAAATATGCATTAT-------------
--------------------------------------------------------------------------------
---------------------------------------------------------------------ATAT-TTTTCG
TCCCGTGCTCTATACAGCCCATAGTTTTGCACC-TTTCTGTGACTACACTGCTCCCACATAAAAGTCATATCCGGTTTAC
ACAAATC-------------------------------------------------------------------------
----------------------------------------------------TA-TATCTTTATGAAATTACATTATAA-
------CATCTTAAAACTGTCAACTGCCTTTCTTGGTGCAAA-----------GGAACTTCTAGTCCTGAATCCTGGCAT
A-GACTAAAAAA-TGTTGTACTACCTTCCACCGGTTCCGACTTGCTATCATAAGATTGATCTTC-TTGCCC-CGA
>H. bogdanii BCC2063
GGCTCGTGAACAGCAGGACAGGAAAAGGAACCTGAACAAGTAACTCCTCTGCCAAAAAGTTTTT------ACTGGATGTT
CTTTGGGGATCTGGTGATGTCTAGTT--TGAGCG--TAGATGTCAGGCTTTTTGTA-CTTTTGCTATGGCTATGTTTTGA
ATCAGTG-CATTTGCTGAATCATGCATTCGACAGTGTTTGTTGAATGTTGACGTTGGTTAATAAACGATGCATTGCGAGA
TTTAGGCTCTCTTTGGAAACTTAGGGTAGTCTTACCTTAATTTTAAGCAATATGGAAACTTAGGGTAGTCTTTCCTTAAT
TTTAAGCAATATTTGTGTGAAAGAACAGGTTTGGGCTGATATTCAAAGACTGATTTATGAACATACTTTGTGACGCTGAC
ACCAGATACTCCAGAATTAGACAAGGTCTT-ATCT-TACTCTAGTGATTTCTTATTTGCAGATACATTCCTGATGTGGCA
AGGACAATTATGGAGACTCTGGGAGAACTTGCAGACGAGTCTCCCCCCAAGAGGCAAAGGTTTGACAAGGAAGACGAGGA
GCTCCTCGAGAAAATAAATTCGGAGGAAGTGACAGAAATGACTTTTAGAGATTGTTTAACGCAGCATGTTGAACAGGTAA
GGACAAACCTAACACTCTAGCATGAA--------CATAAACCAACGCATGAAAGAAATATGCATTAT-------------
--------------------------------------------------------------------------------
---------------------------------------------------------------------ATAT-TTTTCG
TCCCGTGCTCTATACAGCCCATAGTTTTGCACC-TTTCTGTGACTACACTGCTCCCACATAAAAGTCATATCCGGTTTAC
ACAAATC-------------------------------------------------------------------------
----------------------------------------------------TA-TATCTTTATGAAATTACATTATAA-
------CATCTTAAAACTGTCAACTGCCTTTCTTGGTGCAAA-----------GGAACTTCTAGTCCTGAATCCTGGCAT
A-GACTAAAAAA-TGTTGTACTACCTTCCACCGGTTCCGACTTGCTATCATAAGATTGATCTTC-TTGCCC-CGA
>H. bogdanii BCC2070
GGCTCGTGAACAGCAGGACAGGAAAAGGAACCTGAACAAGTAACTCCTCTGCCAAAAAGTTTTT------ACTGGATGTT
CTTTGGGGATCTGGTGATGTCTAGTT--TGAGCG--TAGATGTCAGCCTTTTTGTA-CTTTTGCTATGGCTATGTTTTGA
ATCAGTG-CATTTGCTGAATCATGCATTCGACAGTGTTTGTTGAATGTTGACGTTGGTTAATAAACGATGCATTGCGAGA
TTTAGGCTCTCTTTGGAAACTTAGGGTAGTCTTACCTTAATTTTAAGCAATATGGAAACTTAGGGTAGTCTTTCCTTAAT
TTTAAGCAATATTTGTGTGAAAGAACAGGTTTGGGCTGATATTCAAAGACTGATTTATGAACATACTTTGTGACGCTGAC
ACCAGATACTCCAGAATTAGACAAGGTCTT-ATCT-TACTCTAGTGATTTCTTATTTGCAGATACATTCCTGATGTGGCA
AGGACAATTATGGAGACTCTGGGAGAACTTGCAGACGAGTCTCCCCCCAAGAGGCAAAGGTTTGACAAGGAAGACGAGGA
GCTCCTCGAGAAAATAAATTCGGAGGAAGTGACAGAAATGACTTTTAGAGATTGTTTAACGCAGCATGTTGAACAGGTAA
GGACAAACCTAACACTCTAGCATGAA--------CATAAACCAACGCATGAAAGAAATATGCATTAT-------------
--------------------------------------------------------------------------------
---------------------------------------------------------------------ATAT-TTTTCG
TCCCGTGCTCTATACAGCCCATAGTTTTGCACC-TTTCTGTGACTACACTGCTCCCACATAAAAGTCATATCCGGTTTAC
ACAAATC-------------------------------------------------------------------------
----------------------------------------------------TA-TATCTTTATGAAATTACATTATAA-
------CATCTTAAAACTGTCAACTGCCTTTCTTGGTGCAAA-----------GGAACTTCTAGTCCTGAATCCTGGCAT
A-GACTAAAAAA-TGTTGTACTACCTTCCACCGGTTCCGACTTGCTATCATAAGATTGATCTTC-TTGCCC-CGA
>H. bogdanii H07498
GGCTCGTGAACAGCAGGACAGGAAAAGGAACCTGAACAAGTAACTCCTCTGCCAAAAAGTTTTT------ACTGGATGTT
CTTTGGGGATCTGGTGATGTCTAGTT--TGAGCG--TAGATGTCAGCATTTTTGTA-CTTTTGCTATGGCTATGTTTTGA
ATCAGTG-CATTTGCTGAATCATGCATTCGACAGTGTTTGTTGAATGTTGACGTTGGTTAATAAACGATGCATTGCGAGA
TTTAGGCTCTCTTTGGAAACTTAGGGTAGTCTTACCTTAATTTTAAGCAATATGGAAACTTAGGGTAGTCTTTCCTTAAT
TTTAAGCAATATTTGTGTGAAAGAACAGGTTTGGGCTGATATTCAAAGACTGATTTATGAACATACTTTGTGACGCTGAC
ACCAGATACTCCAGAATTAGACAAGGTCTT-ATCT-TACTCTAGTGATTTCTTATTTGCAGATACATTCCTGATGTGGCA
AGGACAATTATGGAGACTCTGGGAGAACTTGCAGACGAGTCTCCCCCCAAGAGGCAAAGGTTTGACAAGGAAGACGAGGA
GCTCCTCGAGAAAATAAATTCGGAGGAAGTGACAGAAATGACTTTTAGAGATTGTTTAACGCAGCATGTTGAACAGGTAA
GGACAAACCTAACACTCTAGCATGAA--------CATAAACCAACGCATGAAAGAAATATGCATTAT-------------
--------------------------------------------------------------------------------
---------------------------------------------------------------------ATAT-TTTTCG
TCCCGTGCTCTATACAGCCCATAGTTTTGCACC-TTTCTGTGACTACACTGCTCCCACATAAAAGTCATATCCGGTTTAC
ACAAATC-------------------------------------------------------------------------
----------------------------------------------------TA-TATCTTTATGAAATTACATTATAA-
------CATCTTAAAACTGTCAACTGCCTTTCTTGGTGCAAA-----------GGAACTTCTAGTCCTGAATCCTGGCAT
A-GACTAAAAAA-TGTTGTACTACCTTCCACCGGTTCCGACTTGCTATCATAAGATTGATCTTC-TTGCCC-CGA
>H. bogdanii H07416a
GGCTCGTGAACAGCAGGACAGGAAAAGGAACCTGAACAAGTAACTCCTCTGCCAAAAAGTTTTT------ACTGGATGTT
CTTTGGGGATCTGGTGATGTCTAGTT--TGAGCG--TAGATGTCAGCATTTTTGTA-CTTTTGCTATGGCTATGTTTTGA
ATCAGTG-CATTTGCTGAATCATGCATTCGACAGTGTTTGTTGAATGTTGACGTTGGTTAATAAACGATGCATTGCGAGA
TTTAGGCTCTCTTTGGAAACTTAGGGTAGTCTTACCTTAATTTTAAGCAATATGGAAACTTAGGGTAGTCTTTCCTTAAT
TTTAAGCAATATTTGTGTGAAAGAACAGGTTTGGGCTGATATTCAAAGACTGATTTATGAACATACTTTGTGACGCTGAC
ACCAGATACTCCAGAATTAGACAAGGTCTT-ATCT-TACTCTAGTGATTTCTTATTTGCAGATACATTCCTGATGTGGCA
AGGACAATTATGGAGACTCTGGGAGAACTTGCAGACGAGTCTCCCCCCAAGAGGCAAAGGTTTGACAAGGAAGACGAGGA
GCTCCTCGAGAAAATAAATTCGGAGGAAGTGACAGAAATGACTTTTAGAGATTGTTTAACGCAGCATGTTGAACAGGTAA
GGACAAACCTAACACTCTAGCATGAA--------CATAAACCAACGCATGAAAGAAATATGCATTAT-------------
--------------------------------------------------------------------------------
---------------------------------------------------------------------ATAT-TTTTCG
TCCCGTGCTCTATACAGCCCATAGTTTTGCACC-TTTCTGTGACTACACTGCTCCCACATAAAAGTCATATCCGGTTTAC
ACAAATC-------------------------------------------------------------------------
----------------------------------------------------TA-TATCTTTATGAAATTACATTATAA-
------CATCTTAAAACTGTCAACTGCCTTTCTTGGTGCAAA-----------GGAACTTCTAGTCCTGAATCCTGGCAT
A-GACTAAAAAA-TGTTGTACTACCTTCCACCGGTTCCGACTTGCTATCATAAGATTGATCTTC-TTGCCC-CGA
>H. brachyantherum 4x BCC2056_A
GGCTCGTGAACAGCAGGACAGGAAAAGGAACCTGAACAAGTAACTCCTCTGCCAAAAAGTTTTT------ACTGGATGTT
CTTTGGGGACCTGGTGATGTCTAGTT--CGAGCG--TAGATGTCAGGCTTTTTGTA-CTTTTGCTATGGCTATGTTTTGA
ATCAGTG-CATTTGCTGAATCATGCATTCGACAGTGTTTGTTGACTGTTGACGTTGGTTAATAAACGATGCATTGCGAGA
TTTAGGCTCTCTTTGGAAACTTAGGGTAGTCTTACCTTAATTTTAAGCAATATGGAAACTTAGGGTAGTCTTTCCTTAAT
TTTAAGCAATATTTGTGTGAAAGAACAGGTTTGGGCTGATATTCAAAGACTGATTTATGAACATACTTTGTGACGCTGAC
ACCAGATACTCCAGAATTAGACAAGGTCTTGATCT-TACTCTAGTGATTTCTTATTTGCAGATACATTCCTGATGTGGCA
AGGACAATTATGGAGACTCTGGGAGAACTTGCAGACGAGTCTCCCCCCAAGAGGCAAAGGTTTGACAAGGAAGACGAGGA
GCTCCTCGAGAAAATAAATTCGGAGGAAGTGACAGAAATGACTTTTAGAGATTGTTTAACGCAGCATGTTGAACAGGTAA
GGACAAACCTAACACTCTAGCATGAA--------CATAAACCAACGCATGAAAGAAATATGCATTAT-------------
--------------------------------------------------------------------------------
---------------------------------------------------------------------ATAT-TTTTCG
TCCCGTGCTCTATACAGCCCATAGTTTTGCACC-TTTCTGTGAC---------------------------------TAC
ACAAATC-------------------------------------------------------------------------
----------------------------------------------------TA-TATCTTTATGAAATTACATTATAA-
------CATCTTAAAACTGTCAACTGCCTTTCTTGGTGCAAA-----------GGAACTTCTAGTCCTGAATCCTGGCAT
A-GACTAAAAAA-TGTTGTACTACCTTCCACTGGTTCCGACTTGCTATCATAAGATTGATCTTC-TTGCCC-CGA
>H. brachyantherum 4x BCC2045_A
GGCTCGTGAACAGCAGGACAGGAAAAGGAACCTGAACAAGTAACTCCTCTGCCAAAAAGTTTTT------ACTGGATGTT
CTTTGGGGACCTGGTGATGTCTAGTT--CGAGCG--TAGATGTCAGGCTTTTTGTA-CTTTTGCTATGGCTATGTTTTGA
ATCAGTG-CATTTGCTGAATCATGCATTCGACAGTGTTTGTTGACTGTTGACGTTGGTTAATAAACGATGCATTGCGAGA
TTTAGGCTCTCTTTGGAAACTTAGGGTAGTCTTACCTTAATTTTAAGCAATATGGAAACTTAGGGTAGTCTTTCCTTAAT
TTTAAGCAATATTTGTGTGAAAGAACAGGTTTGGGCTGATATTCAAAGACTGATTTATGAACATACTTTGTGACGCTGAC
ACCAGATACTCCAGAATTAGACAAGGTCTTGATCT-TACTCTAGTGATTTCTTATTTGCAGATACATTCCTGATGTGGCA
AGGACAATTATGGAGACTCTGGGAGAACTTGCAGACGAGTCTCCCCCCAAGAGGCAAAGGTTTGACAAGGAAGACGAGGA
GCTCCTCGAGAAAATAAATTCGGAGGAAGTGACAGAAATGACTTTTAGAGATTGTTTAACGCAGCATGTTGAACAGGTAA
GGACAAACCTAACACTCTAGCATGAA--------CATAAACCAACGCATGAAAGAAATATGCATTAT-------------
--------------------------------------------------------------------------------
---------------------------------------------------------------------ATAT-TTTTCG
TCCCGTGCTCTATACAGCCCATAGTTTTGCACC-TTTCTGTGAC---------------------------------TAC
ACAAATC-------------------------------------------------------------------------
----------------------------------------------------TA-TATCTTTATGAAATTACATTATAA-
------CATCTTAAAACTGTCAACTGCCTTTCTTGGTGCAAA-----------GGAACTTCTAGTCCTGAATCCTGGCAT
A-GACTAAAAAA-TGTTGTACTACCTTCCACTGGTTCCGACTTGCTATCATAAGATTGATCTTC-TTGCCC-CGA
>H. brachyantherum 4x BCC2045_B
GGCTCGTGAACAGCAGGACAGGAAAAGGAACCTGAACAAGTAACTCCTCTGCCAAAAAGTTTTT------ACTGGATGTT
CTTTGGGGATCTGGTGATGTCTAGTT--TGAGCA--TAGATGTCAGGCTTTTTGTA-CTTTTGCTATGGCTATGTTTTGA
ATCAGTG-TATTTGCTGAATCATGCATTCGACAGTGTTTGTTGAATGTTGACGTTGGTTAATAAACGATGCATTGCGAGA
TTTAGGCTCACTTTGGAAACTTAGGGTAGTCTTACCTTAATTTTAAGCAATATGGAAACTTAGGGTAGTCTTTCCTTAAT
TCTAAGCAATATTTGTGTGAAAGAACAGGTTTGGGCTGATATTCAAAGACTGATTTATGAACATACTTTGTGACGCTGAC
ACCAGATACTCCAGAATTAGACAAGGTCTT-ATCT-TACTCTAGTGATTTCTTATTTGCAGATACATTCCTGATGTGGCA
AGGACAATTATGGAGACTCTGGGAGAACTTGCCGACGAGTCTCCCCCCAAGAGGCAACGGTTTGACAAGGAAGACGAGGA
GCTCCTCGAGAAAATAAATTCGGAGGAAGTGACAGAAATGACTTTTAGAGATTGCTTAACGCAGCATGTTGAACAGGTAA
GGACAAACCTAACACTCTAGCATGAA--------CATAAACCAATGCATGAAAGAAATATGCATTAT-------------
--------------------------------------------------------------------------------
---------------------------------------------------------------------ATAT-TTTTCG
TCCCGTGCTCTATACAGCCCATAGTTTTGCACC-TTTCTGTGACTACACTGCTGCCACATAAAAGTCATATCCGGTTTAC
ACAAATC-------------------------------------------------------------------------
----------------------------------------------------TA-TATCTTTATGAAATTACATTATAA-
------CATCTTAAAACTGTCAACTGCCTTTCTTGGTGCAAA-----------GGAACTTCTAGTCCTGAATCCCGACAT
A-GACTAAAAAA-TGTTGTACTACCTTCCACCGGTTCCGACTTGTTATCATAAGATTGATCTTG-TTGCCC-CGA
>H. brachyantherum 4x BCC2050_A
GGCTCGTGAACAGCAGGACAGGAAAAGGAACCTGAACAAGTAACTCCTCTGCCAAAAAGTTTTT------ACTGGATGTT
CTTTGGGGACCTGGTGATGTCTAGTT--CGAGCG--TAGATGTCAGGCTTTTTGTA-CTTTTGCTATGGCTATGTTTTGA
ATCAGTG-CATTTGCTGAATCATGCATTCGACAGTGTTTGTTGACTGTTGACGTTGGTTAATAAACGATGCATTGCGAGA
TTTAGGCTCTCTTTGGAAACTTAGGGTAGTCTTACCTTAATTTTAAGCAATATGGAAACTTAGGGTAGTCTTTCCTTAAT
TTTAAGCAATATTTGTGTGAAAGAACAGGTTTGGGCTGATATTCAAAGACTGATTTATGAACATACTTTGTGACGCTGAC
ACCAGATACTCCAGAATTAGACAAGGTCTTGATCT-TACTCTAGTGATTTCTTATTTGCAGATACATTCCTGATGTGGCA
AGGACAATTATGGAGACTCTGGGAGAACTTGCAGACGAGTCTCCCCCCAAGAGGCAAAGGTTTGACAAGGAAGACGAGGA
GCTCCTCGAGAAAATAAATTCGGAGGAAGTGACAGAAATGACTTTTAGAGATTGTTTAACGCAGCATGTTGAACAGGTAA
GGACAAACCTAACACTCTAGCATGAA--------CATAAACCAACGCATGAAAGAAATATGCATTAT-------------
--------------------------------------------------------------------------------
---------------------------------------------------------------------ATAT-TTTTCG
TCCCGTGCTCTATACAGCCCATAGTTTTGCACC-TTTCTGTGAC---------------------------------TAC
ACAAATC-------------------------------------------------------------------------
----------------------------------------------------TA-TATCTTTATGAAATTACATTATAA-
------CATCTTAAAACTGTCAACTGCCTTTCTTGGTGCAAA-----------GGAACTTCTAGTCCTGAATCCTGGCAT
A-GACTAAAAAA-TGTTGTACTACCTTCCACTGGTTCCGACTTGCTATCATAAGATTGATCTTC-TTGCCC-CGA
>H. brachyantherum 4x BCC2050_B
GGCTCGTGAACAGCAGGACAGGAAAAGGAACCTGAACAAGTAACTCCTCTGCCAAAAAGTTTTT------ACTGGATGTT
CTTTGGGGATCTGGTGATGTCTAGTT--TGAGCA--TAGATGTCAGGCTTTTTGTA-CTTTTGCTATGGCTATGTTTTGA
ATCAGTG-TATTTGCTGAATCATGCATTCGACAGTGTTTGTTGAATGTTGACGTTGGTTAATAAACGATGCATTGCGAGA
TTTAGGCTCACTTTGGAAACTTAGGGTAGTCTTACCTTAATTTTAAGCAATATGGAAACTTAGGGTAGTCTTTCCTTAAT
TCTAAGCAATATTTGTGTGAAAGAACAGGTTTGGGCTGATATTCAAAGACTGATTTATGAACATACTTTGTGACGCTGAC
ACCAGATACTCCAGAATTAGACAAGGTCTT-ATCT-TACTCTAGTGATTTCTTATTTGCAGATACATTCCTGATGTGGCA
AGGACAATTATGGAGACTCTGGGAGAACTTGCCGACGAGTCTCCCCCCAAGAGGCAACGGTTTGACAAGGAAGACGAGGA
GCTCCTCGAGAAAATAAATTCGGAGGAAGTGACAGAAATGACTTTTAGAGATTGCTTAACGCAGCATGTTGAACAGGTAA
GGACAAACCTAACACTCTAGCATGAA--------CATAAACCAATGCATGAAAGAAATATGCATTAT-------------
--------------------------------------------------------------------------------
---------------------------------------------------------------------ATAT-TTTTCG
TCCCGTGCTCTATACAGCCCATAGTTTTGCACC-TTTCTGTGACTACACTGCTGCCACATAAAAGTCATATCCGGTTTAC
ACAAATC-------------------------------------------------------------------------
----------------------------------------------------TA-TATCTTTATGAAATTACATTATAA-
------CATCTTAAAACTGTCAACTGCCTTTCTTGGTGCAAA-----------GGAACTTCTAGTCCTGAATCCCGACAT
A-GACTAAAAAA-TGTTGTACTACCTTCCACCGGTTCCGACTTGTTATCATAAGATTGATCTTG-TTGCCC-CGA
>H. brachyantherum 4x BCC2056_B
GGCTCGTGAACAGCAGGACAGGAAAAGGAACCTGAACAAGTAACTCCTCTGCCAAAAAGTTTTT------ACTGGATGTT
CTTTGGGGATCTGGTGATGTCTAGTT--TGAGCA--TAGATGTCAGGCTTTTTGTA-CTTTTGCTATGGCTATGTTTTGA
ATCAGTG-TATTTGCTGAATCATGCATTCGACAGTGTTTGTTGAATGTTGACGTTGGTTAATAAACGATGCATTGCGAGA
TTTAGGCTCACTTTGGAAACTTAGGGTAGTCTTACCTTAATTTTAAGCAATATGGAAACTTAGGGTAGTCTTTCCTTAAT
TCTAAGCAATATTTGTGTGAAAGAACAGGTTTGGGCTGATATTCAAAGACTGATTTATGAACATACTTTGTGACGCTGAC
ACCAGATGCTCCAGAATTAGACAAGGTCTT-ATCT-TACTCTAGTGATTTCTTATTTGCAGATACATTCCTGATGTGGCA
AGGACAATTATGGAGACTCTGGGAGAACTTGCCGACGAGTCTCCCCCCAAGAGGCAACGGTTTGACAAGGAAGACGAGGA
GCTCCTCGAGAAAATAAATTCGGAGGAAGTGACAGAAATGACTTTTAGAGATTGCTTAACGCAGCATGTTGAACAGGTAA
GGACAAACCTAACACTCTAGCATGAA--------CATAAACCAATGCATGAAAGAAATATGCATTAT-------------
--------------------------------------------------------------------------------
---------------------------------------------------------------------ATAT-TTTTCG
TCCCGTGCTCTATACAGCCCATAGTTTTGCACC-TTTCTGTGACTACACTGCTGCCACATAAAAGTCATATCCGGTTTAC
ACAAATC-------------------------------------------------------------------------
----------------------------------------------------TA-TATCTTTATGAAATTACATTATAA-
------CATCTTAAAACTGTCAACTGCCTTTCTTGGTGCAAA-----------GGAACTTCTAGTCCTGAATCCCGACAT
A-GACTAAAAAA-TGTTGTACTACCTTCCACCGGTTCCGACTTGTTATCATAAGATTGATCTTG-TTGCCC-CGA
>H. brachyantherum 6x GRA966_87_A
GGCTCGTGAACAGCAGGACAGGAAAAGGAACCTGAACAAGTAACTCCTCTGCCAAAAAGTTTTT------ACTGGATGTT
CTTTGGGGATCTGGTGATGTCTAGTT--CGAGCG--TAGATGTCAGGCTTTTTCTA-CTTTTGCTATGGCTATGTTTTAA
ATCAGTG-CATTTGCTGAATCATGCATTCGACAGTGTTTGTTGAATGTTGACGTTGGTTAATAAACGATGCATTGCGAGA
TTTAGGCTCTCTTTGGAAACTTAGGGTAGTCTTACCTTAATTTTAAGCAATATGGAAACTTAGGGTAGTCTTTCCTTAAT
TTTAAGCAATATTTGTGTGAAAGAACAGGTTTGGGCTGATATTCAAAGACTGATTTATGAACATACTTTGTGACGCTGAC
ACCAGATACTCCAGAATTAGACAAGGTCTT-ATCT-TACTCTAGTGATTTCTTATTTGCAGATACATTCCTGATGTGGCA
AGGACAATTATGGAGACTCTGGGAGAACTTGCAGACGAGTCTCCCCCCAAGAGGCAAAGGTTTGACAAGGAAGACGAGGA
GCTCCTCGAGAAAATAAATTCGGAGGAAGTGACAGAAATGACTTTTAGAGATTGTTTAACGCAGCATGTTGAACAGGTAA
GGACAAACCTAACACTCTAGCATGAA--------CATAAACCAACGCATGAAAGAAATATGCATTAT-------------
--------------------------------------------------------------------------------
---------------------------------------------------------------------ATAT-TTTTCG
TCCCGTGCTCTATACAGCCCATAGTTTTGCACC-TTTCTGTGAC---------------------------------TAC
ACAAATC-------------------------------------------------------------------------
----------------------------------------------------TA-TATCTTTATGAAATTACATTATAA-
------CATCTTAAAACTGTCAACTGCCTTTCTTGGTGCAAA-----------GGAACTTCTAGTCCTGAATCCTGGCAT
A-GACTAAAAAA-TGTTGTACTACCTTCCACCGGTTCCGACTTGCTATCATAAGATTGATCTTC-TTGCCC-CGA
>H. brachyantherum 6x GRA966_87_B
GGCTCGTGAACAGCAGGACAGGAAAAGGAACCTGAACAAGTAACTCCTCTGCCAAAAAGTTTTT------ACTGGATGTT
CTTTGGGGATCTGGTGATGTCTAGTT--TGAGCA--TAGATGTCAGGCTTTTTGTA-CTTTTGCTATGGCTATGTTTTGA
ATCAGTG-TATTTGCTGAATCATGCATTCGACAGTGTTTGTTGAATGTTGACGTTGGTTAATAAACGATGCATTGCGAGA
TTTAGGCTCACTTTGGAAACTTAGGGTAGTCTTACCTTAATTTTAAGCAATATGGAAACTTAGGGTAGTCTTTCCTTAAT
TCTAAGCAATATTTGTGTGAAAGAACAGGTTTGGGCTGATATTCAAAGACTGATTTATGAACATACTTTGTGACGCTGAC
ACCAGATACTCCAGAATTAGACAAGGTCTT-ATCT-TACTCTAGTGATTTCTTATTTGCAGATACATTCCTGATGTGGCA
AGGACAATTATGGAGACTCTGGGAGAACTTGCCGACGAGTCTCCCCCCAAGAGGCAACGGTTTGACAAGGAAGACGAGGA
GCTCCTCGAGAAAATAAATTCGGAGGAAGTGACAGAAATGACTTTTAGAGATTGCTTAACGCAGCATGTTGAACAGGTAA
GGACAAACCTAACACTCTAGCATGAA--------CATAAACCAATGCATGAAAGAAATATGCATTAT-------------
--------------------------------------------------------------------------------
---------------------------------------------------------------------ATAT-TTTTCG
TCCCGTGCTCTATACAGCCCATAGTTTTGCACC-TTTCTGTGACTACACTGCTGCCACATAAAAGTCATATCCGGTTTAC
ACAAATC-------------------------------------------------------------------------
----------------------------------------------------TA-TATCTTTATGAAATTACATTATAA-
------CATCTTAAAACTGTCAACTGCCTTTCTTGGTGCAAA-----------GGAACTTCTAGTCCTGAATCCCGACAT
A-GACTAAAAAA-TGTTGTACTACCTTCCACCGGTTCCGACTTGTTATCATAAGATTGATCTTG-TTGCCC-CGA
>H. brachyantherum 6x GRA966_87_C
GGCTCGTGAACAGCAGGACAGGAAAAGGAACCTGAACAAGTAACTCCTCTGCCAAAAAGTTTTT------ACTGGATGTT
CTTTGGGGATCTGGTGATGTCTAGTT--TGAGCG--TAGATGTCAGGCTTTTTGTA-CTTTTGCTATGGCTATGTTTTGA
ATCAGTGACACTTGCTGAATCATGCATTCGACAGTGTTTGTTGAATGTTGACGTTGGTTAATAAACGATGCATTACGAGA
TTTACGCTCACTTTGGAAACTTAGGGTAGTTTTACCTTAATTTTAAGCAATATGG-AATTTAGGGTAGACTTTCCTTAA-
TTTAAGCAATATTTGTGTGTAAGAACAGGTTTGGGCTGATATTCAAAGACTGATTTATGAACATGCTTTGTGACGCTGGC
ACCAGATACTCGAGAATTAGACAAGGTCTT-ATCT-TACTCTAGTGATTTCTTATTTGCAGATACATTCCTGATGTGGCA
AGGACAATTATGGAGACTCTGGGAGAACTTGCAGACGAGTCTCCCCCCAAGAGGCCACGGTTTGACAAGGAAGACGAGGA
GCTCCTCGAGAAAATAAATTCAGAGGAAGTGACAGAAATGACTTTTAGAGATTGCTTAACGCAGCATGTTGAACAGGTAA
GGACAAATCTAACACTCTAGCATGAA--------CATAAACCAATGCATGAAAGCAATATGCATTAT-------------
--------------------------------------------------------------------------------
---------------------------------------------------------------------ATAT-TTTTCG
TCCCGTGCTCTATACAGCCCATAATTTTGCACC-TTTCTGTGGCTACACTGCTGCCACATAAAAGTCATATCCGGTTTAC
ACAAATC-------------------------------------------------------------------------
----------------------------------------------------TA-TATCTTTATGAAATTACATTATAA-
------CATCTTAAAACTGTCAACTGCCTTTCTTGGTGCAAA-----------GGAACTTCTAGTCCTGAATCCCGGCAT
A-GACTAAAAAA-TGTTGTACTACCTTCCACCGGTTCCGATTTGTTATCATAAGACTGATCTTG-TTGCCC-CGA
>H. brachyantherum 6x BCC2046_A
GGCTCGTGAACAGCAGGACAGGAAAAGGAACCTGAACAAGTAACTCCTCTGCCAAAAAGTTTTT------ACTGGATGTT
CTTTGGGGACCTGGTGATGTCTAGTT--CGAGCG--TAGATGTCAGGCTTTTTGTA-CTTTTGCTATGGCTATGTTTTGA
ATCAGTG-CATTTGCTGAATCATGCATTCGACAGTGTTTGTTGAATGTTGACGTTGGTTAATAAACGATGCATTGCGAGA
TTTAGGCTCTCTTTGGAAACTTAGGGTAGTCTTACCTTAATTTTAAGCAATATGGAAACTTAGGGTAGTCTTTCCTTAAT
TTTAAGCAATATTTGTGTGAAAGAACAGGTTTGGGCTGATATTCAAAGACTGATTTATGAACATACTTTGTGACGCTGAC
ACCAGATACTCCAGAATTAGACAAGGTCTTGATCT-TACTCTAGTGATTTCTTATTTGCAGATACATTCCTGATGTGGCA
AGGACAATTATGGAGACTCTGGGAGAACTTGCAGACGAGTCTCCCCCCAAGAGGCAAAGGTTTGACAAGGAAGACGAGGA
GCTCCTCGAGAAAATAAATTCGGAGGAAGTGACAGAAATGACTTTTAGAGATTGTTTAACGCAGCATGTTGAACAGGTAA
GGACAAACCTAACACTCTAGCATGAA--------CATAAACCAACGCATGAAAGAAATATGTATTAT-------------
--------------------------------------------------------------------------------
---------------------------------------------------------------------ATAT-TTTTCG
TCCCGTGCTCTATACAGCCCATAGTTTTGCACC-TTTCTGTGAC---------------------------------TAC
ACAAATC-------------------------------------------------------------------------
----------------------------------------------------TA-TATCTTTATGAAATTACATTATAA-
------CATCTTAAAACTGTCAACTGCCTTTCTTGGTGCAAA-----------GGAACTTCTAGTCCTGAATCCTGGCAT
A-GACTAAAACA-TGTTGTACTACCTTCCACTGGTTCCGACTTGCTATCATAAGATTGATCTTC-TTGCCC-CGA
>H. brachyantherum 6x BCC2046_B
GGCTCGTGAACAGCAGGACAGGAAAAGGAACCTGAACAAGTAACTCCTCTGCCAAAAAGTTTTT------ACTGGATGTT
CTTTGGGGATCTGGTGATGTCTAGTT--TGAGCA--TAGATGTCAGGCTTTTTGTA-CTTTTGCTATGGCTATGTTTTGA
ATCAGTG-TATTTGCTGAATCATGCATTCGACAGTGTTTGTTGAATGTTGACGTTGGTTAATAAACGATGCATTGCGAGA
TTTAGGCTCACTTTGGAAACTTAGGGTAGTCTTACCTTAATTTTAAGCAATATGGAAACTTAGGGTAGTCTTTCCTTAAT
TCTAAGCAATATTTGTGTGAAAGAACAGGTTTGGGCTGATATTCAAAGACTGATTTATGAACATACTTTGTGACGCTGAC
ACCAGATACTCCAGAATTAGACAAGGTCTT-ATCT-TACTCTAGTGATTTCTTATTTGCAGATACATTCCTGATGTGGCA
AGGACAATTATGGAGACTCTGGGAGAACTTGCCGACGAGTCTCCCCCCAAGAGGCAACGGTTTGACAAGGAAGACGAGGA
GCTCCTCGAGAAAATAAATTCGGAGGAAGTGACAGAAATGACTTTTAGAGATTGCTTAACGCAGCATGTTGAACAGGTAA
GGACAAACCTAACACTCTAGCATGAA--------CATAAACCAATGCATGAAAGAAATATGCATTAT-------------
--------------------------------------------------------------------------------
---------------------------------------------------------------------ATAT-TTTTCG
TCCCGTGCTCTATACAGCCCATAGTTTTGCACC-TTTCTGTGACTACACTGCTGCCACATAAAAGTCATATCCGGTTTAC
ACAAATC-------------------------------------------------------------------------
----------------------------------------------------TA-GATCT-TATGAAATTACATTATAA-
------CATCTTAAAACTGTCAACTGCCTTTCTTGGTGCAAA-----------GGAACTTCTAGTCCTGAATCCCGACAT
A-GACTAAAAAA-TGTTGTACTACCTTCCACCGGTTCCGACTTGTTATCATAAGATTGATCTTG-TTGCCC-CGA
>H. brachyantherum 6x BCC2046_C
GGCTCGTGAACAGCAGGACAGGAAAAGGAACCTGAACAAGTAACTCCTCTGCCAAAAAGTTTTT------ACTGGATGTT
CTTTGGGGATCTGGTGATGTCTAGTT--TGAGCG--TAGATGTCAGGCTTTTTGTA-CTTTTGCTATGGCTATGTTTTGA
ATCAGTGACACTTGCTGAATCATGCATTCGACAGTGTTTGTTGAATGTTGACGTTGGTTAATAAACGATGCATTACGAGA
TTTACGCTCACTTTGGAAACTTAGGGTAGTTTTACCTTAATTTTAAGCAATATGG-AATTTAGGGTAGACTTTCCTTAA-
TTTAAGCAATATTTGTGTGTAAGAACAGGTTTGGGCTGATATTCAAAGACTGATTTATGAACATGCTTTGTGACGCTGGC
ACCAGATACTCGAGAATTAGACAAGGTCTT-ATCT-TACTCTAGTGATTTCTTATTTGCAGATACATTCCTGATGTGGCA
AGGACAATTATGGAGACTCTGGGAGAACTTGCAGACGAGTCTCCCCCCAAGAGGCCACGGTTTGACAAGGAAGACGAGGA
GCTCCTCGAGAAAATAAATTCAGAGGAAGTGACAGAAATGACTTTTAGAGATTGCTTAACGCAGCATGTTGAACAGGTAA
GGACAAATCTAACACTCTAGCATGAA--------CATAAACCAATGCATGAAAGCAATATGCATTAT-------------
--------------------------------------------------------------------------------
---------------------------------------------------------------------ATAT-TTTTCG
TCCCGTGCTCTATACAGCCCATAATTTTGCACC-TTTCTGTGGCTACACTGCTGCCACATAAAAGTCATATCCGGTTTAC
ACAAATC-------------------------------------------------------------------------
----------------------------------------------------TA-TATCTTTATGAAATTACATTATAA-
------CATCTTAAAACTGTCAACTGCCTTTCTTGGTGCAAA-----------GGAACTTCTAGTCCTGAATCCCGGCAT
A-GACTAAAAAA-TGTTGTACTACCTTCCACCGGTTCCGATTTGTTATCATAAGACTGATCTTG-TTGCCC-CGA
>H. brevisubulatum 2x PI229753_A
GGCTCGTGAACAGCAGGACAGGAAAAGGAACCTGAACAAGTAACTCCTCTGCCAACAAGTTTTT------ATTGAATGTT
CTTTGGGGATGTGGTGATGTCTAGTT--TGAGTG--TAGATGTCAGGCTGTTTGTA-TTTTTGCTATGGCTATGTTTTGA
ATCAGGG-CATTTGCTCAATCATGCATTCGATAGTGCTTGTTGAATGTTGATGTTGGTTAATAAACGATGCATTGCGAGA
TTTAGGCTCACTTTGGGAACTTAGGGCAGTCTT---------------------------------------TCCTTAAT
TTTAAGCAATATTTGTGTGAAAGAACAGGTTTGGGCTGATATTCAAAGACTGATTTATGAACATGCTTTGTGACACTGAC
ACCAGATAATCCAGAATTAGACAAGGTCTT-ATCT-TACTCTAGTGATTTCTTATTCATAGATACATTCCTGATGTGGCG
AGAACAATTATGGAGACTCTGGGAGAACTTGCAGACGAGTCTCCCCCCAAGAGGCCACGGTTTGACAAGGAAGACGAGGA
ACTCCTCGAGAAAATAAATTCGGAGGAAGTGACAGAAATGACTTTTAGAGATTGCTTAACGCAGCATGTTGAACAGGTAA
GGGCAAACCT-------------------------ATAAACCAAAGCATGAAAGCAATATGCATTAT-------------
--------------------------------------------------------------------------------
---------------------------------------------------------------------ATATTTTTTCG
TCCCGTTCTCTATACAGCCCATAGTTTTGCACC-TTTCTGTGACTACACTGCTGCCACATAAAAGTCATATCTGGTTTA-
--------------------------------------------------------------------------------
---------------------------------------------------------------TGAAATTACATTATAA-
------CATCTTAAAACTGTCAACTGCCTTTCTTGGTGCAAA-----------GGAACTTCTAGTCCTGAATCCCGGCAT
A-GACTAAAAAA-TGTTGTACTAGCTTCCACCGGTTCCGATTTGTTATCGTAAGACTGATCTAG-TTGCCC-CGA
>H. brevisubulatum 2x PI229753_B
GGCTCGTGAACAGCAGGACAGGAAAAGGAACCTGAACAAGTAACTCCTCTGCCAACAAGTTTTT------ATTGAATGTT
CTTTGGGGATGTGGTGATGTCTAGTT--TGAGTG--TAGATGTCAGGCTGTTTGTA-TTTTTGCTATGGCTATGTTTTGA
ATCAGGG-CATTTGCTCAATCATGCATTCGATAGTGCTTGTTGAATGTTGATGTTGGTTAATAAACGATGCATTGCGAGA
TTTAGGCTCACTTTGGGAACTTAGGGCAGTCTT---------------------------------------TCCTTAAT
TTTAAGCAATATTTGTGTGAAAGAACAGGTTTGGGCTGATATTCAAAGACTGATTTATGAACATGCTTTGTGACACTGAC
ACCAGATAATCCAGAATTAGACAAGGTCTT-ATCT-TACTCTAGTGATTTCTTATTCATAGATACATTCCTGATGTGGCG
AGAACAATTATGGAGACTCTGGGAGAACTTGCAGACGAGTCTCCCCCCAAGAGGCCACGGTTTGACAAGGAAGACGAGGA
ACTCCTCGAGAAAATAAATTCGGAGGAAGTGACAGAAATGACTTTTAGAGATTGCTTAACGCAGCATGTTGAACAGGTAA
GGGCAAACCT-------------------------ATAAACCAAAGCATGAAAGCAATATGCATTAT-------------
--------------------------------------------------------------------------------
---------------------------------------------------------------------ATATTTTTTCG
TCCCGTTCTCTATACAGCCCATAGTTTTGCACC-TTTCTGTGACTACACTGCTGCCACATAAAAGTCATATCTGGTTTA-
--------------------------------------------------------------------------------
---------------------------------------------------------------TGAAATTACATTATAA-
------CATCTTAAAACTGTCAACTGCCTTTCTTGGTGCAAA-----------GGAACTTCTAGTCCTGAATCCCGGCAT
A-GACTAAAAAA-TGTTGTACTAGCTTCCACCGGTTCTGATTTGTTATCGTAAGACTGATCTTG-TTGCCC-CGA
>H. brevisubulatum 4x BG156_07_A
GGCTCGTGAACAGCAGGACAGGAAAAGGAACCTGAACAAGTAACTCCTCTGCCAAAAAGTTTTT------ACTGGATGTT
CTTTGGGGATCTGGTGATGTCTAGTT--TGAGCG--TAGATGTCAGGCTTTTTGTA-CTTTTGCTATGGCTATGTTTTGA
ATCAGTG-CATTTGCTGAATCATGCATTCGACAGTGTTTGTTGAATGTTGACGTTGGTTAATAAACGATGCATTGCGAGA
TTTAGGCTCACTTTGGAAACTTAGGGTAGTCTTACCTTAATTTTAAGCAATATAGAAACTTAGGGTAGACTTTCCTTAAT
TTTAAGCAATATTTGTGTGAAAGAACAGGTTTGGGCTGATATTCAAAGACTGATTTATGAACATGCTTTGTGACACTGAC
ACCAGATACTCCAGAATTAGACAAGGTCTT-ATCT-TACTCTAGTGATTTCTTATTTGCAGATACATTCCTGATGTGGCA
AGGACAATTATGGAGACTCTGGGAGAACTTGCAGACGAGTCTCCCCCCAAGAGGCCACGGTTTGACAAGGAAGACGAGGA
GCTCCTCGAGAAAATAAATTCGGAGGAAGTGACAGAAATGACTTTTAGAGATTGCTTAACGCAGCATGTTGAACAGGTAA
GGACAAACCTAACACTCTAGCATGAA--------CATAAACCAATGCATGAAAGCAATATGCATTAT-------------
--------------------------------------------------------------------------------
---------------------------------------------------------------------ATAT-ATTTCA
TCCCGTGCTCTATACAGCCCATAGTTTTGCACC-TTTCTGTGACTACACTGCTGCCACATAAAAGTCATATCTGCTTTAC
ACAAATC-------------------------------------------------------------------------
----------------------------------------------------TA-TATCTTTATGAAATTACATTATAA-
------CATCTTAAAACTGTCAACTGCCTTTCTTGGTGCAAA-----------GGAACTTCTAGTTCTGAATCCCGGCAT
A-GACTAAAAAA-TGTTGTACTACCTTCCACCGGTTCCGATTTGTTATCATAAGATTGATCTTG-TTGCCC-CTA
>H. brevisubulatum 4x PI401388_Abis
GGCTCGTGAACAGCAGGACAGGAAAAGGAACCTGAACAAGTAACTCCTCTGCCAAAAAGTTTTT------ACTGTATGTT
CTTTGGGGATCTGGTGATGTCTAGTT--TGAGCG--TAGATGTCGGGCTTTTTGTA-CTTTTGCTATGGCTATGTTTTGA
ATCAGTG-CATTTGCTGAATCATGCATTCGACAGTGTTTGTTGAATGTTGACGTTGGTTAATAAACGATGCATTGCGAGA
TTTAGGCTCACTTTGGAAACTTAGGGTAGTCTTACCTTAATTTTAAGCAATATGGAAACTTAGGGTAGTCTTTCCTTAAT
TTTAAGCAATATTTGTGTGAAAGAACAGGTTTGGGCTGATATTCAAAGACTGATTTATGAACATACTTTGTGACGCTGAC
ACCAGATACTCCAGAATTAGACAAGGTCTT-ATCT-TACTCTAGTGATTTCTTACTTGCAGATACATTCCTGATGTGGCA
AGGACAATTATGGAGACTCTGGGAGAACTTGCAGACGAGTCTCCCCCCAAGAGGCAACGGTTTGACAAGGAAGACGAGGA
GCTCCTCGAGAAAATAAATTCGGAGGAAGTGACAGAAATGACTTTTAGAGATTGCTTAACGCAGCATGTTGAACAGGTAA
GGACAAACCTAACACTCTAGCATGAA--------CATAAACCAATGCATGAAAGAAATATGCATTAT-------------
--------------------------------------------------------------------------------
---------------------------------------------------------------------ATAT-TTTTCG
TCCCGAGCTCTATACAGCCCATAGTTTTGCACC-TTTCTGTGACTACACTGCTGCCACATA--AGTCATATCTGGTTTAC
ACAAATC-------------------------------------------------------------------------
----------------------------------------------------TA-TATCTTTATGAAATTACATTATAA-
------CATCTTAA------------------------------------------------------------------
---------AAA-TGTTGTACTACCTTCCACCGGTTCTGATTTGTTATCATAAGATTGATCTTG-TTGCCC-TGA
>H. brevisubulatum 4x PI401387
GGCTCGTGAACAGCAGGACAGGAAAAGGAACCTGAACAAGTAACTCCTCTGCCAAAAAGTTTTT------ACTGTATGTT
CTTTGGGGATCTGGTGATGTCTAGTT--TGAGCG--TAGATGTCGGGCTTTTTGTA-CTTTTGCTATGGCTATGTTTTGA
ATCAGTG-CATTTGCTGAATCATGCATTCGACAGTGTTTGTTGAATGTTGACGTTGGTTAATAAACGATGCATTGCGAGA
TTTAGGCTCACTTTGGAAACTTAGGGTAGTCTTACCTTAATTTTAAGCAATATGGAAACTTAGGGTAGTCTTTCCTTAAT
TTTAAGCAATATTTGTGTGAAAGAACAGGTTTGGGCTGATATTCAAAGACTGATTTATGAACATACTTTGTGACGCTGAC
ACCAGATACTCCAGAATTAGACAAGGTCTT-ATCT-TACTCTAGTGATTTCTTACTTGCAGATACATTCCTGATGTGGCA
AGGACAATTATGGAGACTCTGGGAGAACTTGCAGACGAGTCTCCCCCCAAGAGGCAACGGTTTGACAAGGAAGACGAGGA
GCTCCTCGAGAAAATAAATTCGGAGGAAGTGACAGAAATGACTTTTAGAGATTGCTTAACGCAGCATGTTGAACAGGTAA
GGACAAACCTAACACTCTAGCATGAA--------CATAAACCAATGCATGAAAGAAATATGCATTAT-------------
--------------------------------------------------------------------------------
---------------------------------------------------------------------ATAT-TTTTCG
TCCCGAGCTCTATACAGCCCATAGTTTTGCACC-TTTCTGTGACTACACTGCTGCCACATA--AGTCATATCTGGTTTAC
ACAAATC-------------------------------------------------------------------------
----------------------------------------------------TA-TATCTTTATGAAATTACATTATAA-
------CATCTTAA------------------------------------------------------------------
---------AAA-TGTTGTACTACCTTCCACCGGTTCTGATTTGTTATCATAAGATTGATCTTG-TTGCCC-TGA
>H. brevisubulatum 2x PI401374_A
GGCTCGTGAACAGCAGGACAGGAAAAGGAACCTGAACAAGTAACTCCTCTGCCAAAAAGTTTTT------ACTGTATGTT
CTTTGGGGATCTGGTGATGTCTAGTT--TGAGCG--TAGATGTCGGGCTTTTTGTA-CTTTTGCTATGGCTATGTTTTGA
ATCAGTG-CATTTGCTGAATCATGCATTCGACAGTGTTTGTTGAATGTTGACGTTGGTTAATAAACGATGCATTGCGAGA
TTTAGGCTCACTTTGGAAACTTAGGGTAGTCTTACCTTAATTTTAAGCAATATGGAAACTTAGGGTAGTCTTTCCTTAAT
TTTAAGCAATATTTGTGTGAAAGAACAGGTTTGGGCTGATATTCAAAGACTGATTTATGAACATACTTTGTGACGCTGAC
ACCAGATACTCCAGAATTAGACAAGGTCTT-ATCT-TACTCTAGTGATTTCTTACTTGCAGATACATTCCTGATGTGGCA
AGGACAATTATGGAGACTCTGGGAGAACTTGCAGACGAGTCTCCCCCCAAGAGGCAACGGTTTGACAAGGAAGACGAGGA
GCTCCTCGAGAAAATAAATTCGGAGGAAGTGACAGAAATGACTTTTAGAGATTGCTTAACGCAGCATGTTGAACAGGTAA
GGACAAACCTAACACTCTAGCATGAA--------CATAAACCAATGCATGAAAGAAATATGCATTAT-------------
--------------------------------------------------------------------------------
---------------------------------------------------------------------ATAT-TTTTCG
TCCCGAGCTCTATACAGCCCATAGTTTTGCACC-TTTCTGTGACTACACTGCTGCCACATAAAAGTCATATCTGGTTTAC
ACAAATC-------------------------------------------------------------------------
----------------------------------------------------TA-TATCTTTATGAAATTACATTATAA-
------CATCTTAA------------------------------------------------------------------
---------AAA-TGTTGTACTACCTTCCACCGGTTCCGATTTGTTATCATAAGATTGATCTTG-TTGCCCCTGA
>H. brevisubulatum 2x H00315
GGCTCGTGAACAGCAGGACAGGAAAAGGAACCTGAACAAGTAACTCCTCTGCCAAAAAGTTTTT------ACTGTATGTT
CTTTGGGGATCTGGTGATGTCTAGTT--TGAGCG--TAGATGTCGGGCTTTTTGTA-CTTTTGCTATGGCTATGTTTTGA
ATCAGTG-CATTTGCTGAATCATGCATTCGACAGTGTTTGTTGAATGTTGACGTTGGTTAATAAACGATGCATTGCGAGA
TTTAGGCTCACTTTGGAAACTTAGGGTAGTCTTACCTTAATTTTAAGCAATATGGAAACTTAGGGTAGTCTTTCCTTAAT
TTTAAGCAATATTTGTGTGAAAGAACAGGTTTGGGCTGATATTCAAAGACTGATTTATGAACATACTTTGTGACGCTGAC
ACCAGATACTCCAGAATTAGACAAGGTCTT-ATCT-TACTCTAGTGATTTCTTACTTGCAGATACATTCCTGATGTGGCA
AGGACAATTATGGAGACTCTGGGAGAACTTGCAGACGAGTCTCCCCCCAAGAGGCAACGGTTTGACAAGGAAGACGAGGA
GCTCCTCGAGAAAATAAATTCGGAGGAAGTGACAGAAATGACTTTTAGAGATTGCTTAACGCAGCATGTTGAACAGGTAA
GGACAAACCTAACACTCTAGCATGAA--------CATAAACCAATGCATGAAAGAAATATGCATTAT-------------
--------------------------------------------------------------------------------
---------------------------------------------------------------------ATAT-TTTTCG
TCCCGAGCTCTATACAGCCCATAGTTTTGCACC-TTTCTGTGACTACACTGCTGCCACATAAAAGTCATATCTGGTTTAC
ACAAATC-------------------------------------------------------------------------
----------------------------------------------------TA-TATCTTTATGAAATTACATTATAA-
------CATCTTAA------------------------------------------------------------------
---------AAA-TGTTGTACTACCTTCCACCGGTTCCGATTTGTTATCATAAGATTGATCTTG-TTGCCCCTGA
>H. brevisubulatum 2x PI440419
GGCTCGTGAACAGCAGGACAGGAAAAGGAACCTGAACAAGTAACTCCTCTGCCAAAAAGTTTTT------ACTGTATGTT
CTTTGGGGATCTGGTGATGTCTAGTT--TGAGCG--TAGATGTCGGGCTTTTTGTA-CTTTTGCTATGGCTATGTTTTGA
ATCAGTG-CATTTGCTGAATCATGCATTCGACAGTGTTTGTTGAATGTTGACGTTGGTTAATAAACGATGCATTGCGAGA
TTTAGGCTCACTTTGGAAACTTAGGGTAGTCTTACCTTAATTTTAAGCAATATGGAAACTTAGGGTAGTCTTTCCTTAAT
TTTAAGCAATATTTGTGTGAAAGAACAGGTTTGGGCTGATATTCAAAGACTGATTTATGAACATACTTTGTGACGCTGAC
ACCAGATACTCCAGAATTAGACAAGGTCTT-ATCT-TACTCTAGTGATTTCTTACTTGCAGATACATTCCTGATGTGGCA
AGGACAATTATGGAGACTCTGGGAGAACTTGCAGACGAGTCTCCCCCCAAGAGGCAACGGTTTGACAAGGAAGACGAGGA
GCTCCTCGAGAAAATAAATTCGGAGGAAGTGACAGAAATGACTTTTAGAGATTGCTTAACGCAGCATGTTGAACAGGTAA
GGACAAACCTAACACTCTAGCATGAA--------CATAAACCAATGCATGAAAGAAATATGCATTAT-------------
--------------------------------------------------------------------------------
---------------------------------------------------------------------ATAT-TTTTCG
TCCCGAGCTCTATACAGCCCATAGTTTTGCACC-TTTCTGTGACTACACTGCTGCCACATAAAAGTCATATCTGGTTTAC
ACAAATC-------------------------------------------------------------------------
----------------------------------------------------TA-TATCTTTATGAAATTACATTATAA-
------CATCTTAA------------------------------------------------------------------
---------AAA-TGTTGTACTACCTTCCACCGGTTCCGATTTGTTATCATAAGATTGATCTTG-TTGCCC-CGA
>H. brevisubulatum 6x PI531768_A
GGCTCGTGAACAGCAGGACAGGAAAAGGAACCTGAACAAGTAACTCCTCTGCCAAAAAGTTTTT------ACTGTATGTT
CTTTGGGGATCTGGTGATGTCTAGTT--TGAGCG--TAGATGTCGGGCTTTTTGTA-CTTTTGCTATGGCTATGTTTTGA
ATCAGTG-CATTTGCTGAATCATGCATTCGACAGTGTTTGTTGAATGTTGACGTTGGTTAATAAACGATGCATTGCGAGA
TTTAGGCTCACTTTGGAAACTTAGGGTAGTCTTACCTTAATTTTAAGCAATATGGAAACTTAGGGTAGTCTTTCCTTAAT
TTTAAGCAATATTTGTGTGAAAGAACAGGTTTGGGCTGATATTCAAAGACTGATTTATGAACATACTTTGTGACGCTGAC
ACCAGATACTCCAGAATTAGACAAGGTCTT-ATCT-TACTCTAGTGATTTCTTACTTGCAGATACATTCCTGATGTGGCA
AGGACAATTATGGAGACTCTGGGAGAACTTGCAGACGAGTCTCCCCCCAAGAGGCAACGGTTTGACAAGGAAGACGAGGA
GCTCCTCGAGAAAATAAATTCGGAGGAAGTGACAGAAATGACTTTTAGAGATTGCTTAACGCAGCATGTTGAACAGGTAA
GGACAAACCTAACACTCTAGCATGAA--------CATAAACCAATGCATGAAAGAAATATGCATTAT-------------
--------------------------------------------------------------------------------
---------------------------------------------------------------------ATAT-TTTTCG
TCCCGAGCTCTATACAGCCCATAGTTTTGCACC-TTTCTGTGACTACACTGCTGCCACATAAAAGTCATATCTGGTTTAC
ACAAATC-------------------------------------------------------------------------
----------------------------------------------------TA-TATCTTTATGAAATTACATTATAA-
------CATCTTAA------------------------------------------------------------------
---------AAA-TGTTGTACTACCTTCCACCGGTTCCGATTTGTTATCATAAGATTGATCTTG-TTGCCC-TGA
>H. brevisubulatum 6x PI401380_A
GGCTCGTGAACAGCAGGACAGGAAAAGGAACCTGAACAAGTAACTCCTCTGCCAAAAAGTTTTT------ACTGTATGTT
CTTTGGGGATCTGGTGATGTCTAGTT--TGAGCG--TAGATGTCGGGCTTTTTGTA-CTTTTGCTATGGCTATGTTTTGA
ATCAGTG-CATTTGCTGAATCATGCATTCGACAGTGTTTGTTGAATGTTGACGTTGGTTAATAAACGATGCATTGCGAGA
TTTAGGCTCACTTTGGAAACTTAGGGTAGTCTTACCTTAATTTTAAGCAATATGGAAACTTAGGGTAGTCTTTCCTTAAT
TTTAAGCAATATTTGTGTGAAAGAACAGGTTTGGGCTGATATTCAAAGACTGATTTATGAACATACTTTGTGACGCTGAC
ACCAGATACTCCAGAATTAGACAAGGTCTT-ATCT-TACTCTAGTGATTTCTTACTTGCAGATACATTCCTGATGTGGCA
AGGACAATTATGGAGACTCTGGGAGAACTTGCAGACGAGTCTCCCCCCAAGAGGCAACGGTTTGACAAGGAAGACGAGGA
GCTCCTCGAGAAAATAAATTCGGAGGAAGTGACAGAAATGACTTTTAGAGATTGCTTAACGCAGCATGTTGAACAGGTAA
GGACAAACCTAACACTCTAGCATGAA--------CATAAACCAATGCATGAAAGAAATATGCATTAT-------------
--------------------------------------------------------------------------------
---------------------------------------------------------------------ATAT-TTTTCG
TCCCGAGCTCTATACAGCCCATAGTTTTGCACC-TTTCTGTGACTACACTGCTGCCACATAAAAGTCATATCTGGTTTAC
ACAAATC-------------------------------------------------------------------------
----------------------------------------------------TA-TATCTTTATGAAATTACATTATAA-
------CATCTTAA------------------------------------------------------------------
---------AAA-TGTTGTACTACCTTCCACCGGTTCCGATTTGTTATCATAAGATTGATCTTG-TTGCCC-TGA
>H. brevisubulatum 6x PI401376_A
GGCTCGTGAACAGCAGGACAGGAAAAGGAACCTGAACAAGTAACTCCTCTGCCAAAAAGTTTTT------ACTGTATGTT
CTTTGGGGATCTGGTGATGTCTAGTT--TGAGCG--TAGATGTCGGGCTTTTTGTA-CTTTTGCTATGGCTATGTTTTGA
ATCAGTG-CATTTGCTGAATCATGCATTCGACAGTGTTTGTTGAATGTTGACGTTGGTTAATAAACGATGCATTGCGAGA
TTTAGGCTCACTTTGGAAACTTAGGGTAGTCTTACCTTAATTTTAAGCAATATGGAAACTTAGGGTAGTCTTTCCTTAAT
TTTAAGCAATATTTGTGTGAAAGAACAGGTTTGGGCTGATATTCAAAGACTGATTTATGAACATACTTTGTGACGCTGAC
ACCAGATACTCCAGAATTAGACAAGGTCTT-ATCT-TACTCTAGTGATTTCTTACTTGCAGATACATTCCTGATGTGGCA
AGGACAATTATGGAGACTCTGGGAGAACTTGCAGACGAGTCTCCCCCCAAGAGGCAACGGTTTGACAAGGAAGACGAGGA
GCTCCTCGAGAAAATAAATTCGGAGGAAGTGACAGAAATGACTTTTAGAGATTGCTTAACGCAGCATGTTGAACAGGTAA
GGACAAACCTAACACTCTAGCATGAA--------CATAAACCAATGCATGAAAGAAATATGCATTAT-------------
--------------------------------------------------------------------------------
---------------------------------------------------------------------ATAT-TTTTCG
TCCCGAGCTCTATACAGCCCATAGTTTTGCACC-TTTCTGTGACTACACTGCTGCCACATAAAAGTCATATCTGGTTTAC
ACAAATC-------------------------------------------------------------------------
----------------------------------------------------TA-TATCTTTATGAAATTACATTATAA-
------CATCTTAA------------------------------------------------------------------
---------AAA-TGTTGTACTACCTTCCACCGGTTCCGATTTGTTATCATAAGATTGATCTTG-TTGCCC-TGA
>H. brevisubulatum 4x PI401388_A
GGCTCGTGAACAGCAGGACAGGAAAAGGAACCTGAACAAGTAACTCCTCTGCCAAAAAGTTTTT------ACTGTATGTT
CTTTGGGGATCTGGTGATGTCTAGTT--TGAGCG--TAGATGTCGGGCTTTTTGTA-CTTTTGCTATGGCTATGTTTTGA
ATCAGTG-CATTTGCTGAATCATGCATTCGACAGTGTTTGTTGAATGTTGACGTTGGTTAATAAACGATGCATTGCGAGA
TTTAGGCTCACTTTGGAAACTTAGGGTAGTCTTACCTTAATTTTAAGCAATATGGAAACTTAGGGTAGTCTTTCCTTAAT
TTTAAGCAATATTTGTGTGAAAGAACAGGTTTGGGCTGATATTCAAAGACTGATTTATGAACATACTTTGTGACGCTGAC
ACCAGATACTCCAGAATTAGACAAGGTCTT-ATCT-TACTCTAGTGATTTCTTACTTGCAGATACATTCCTGATGTGGCA
AGGACAATTATGGAGACTCTGGGAGAACTTGCAGACGAGTCTCCCCCCAAGAGGCAACGGTTTGACAAGGAAGACGAGGA
GCTCCTCGAGAAAATAAATTCGGAGGAAGTGACAGAAATGACTTTTAGAGATTGCTTAACGCAGCATGTTGAACAGGTAA
GGACAAACCTAACACTCTAGCATGAA--------CATAAACCAATGCATGAAAGAAATATGCATTAT-------------
--------------------------------------------------------------------------------
---------------------------------------------------------------------ATAT-TTTTCG
TCCCGAGCTCTATACAGCCCATAGTTTTGCACC-TTTCTGTGACTACACTGCTGCCACATAAAAGTCATATCTGGTTTAC
ACAAATC-------------------------------------------------------------------------
----------------------------------------------------TA-TATCTTTATGAAATTACATTATAA-
------CATCTTAA------------------------------------------------------------------
---------AAA-TGTTGTACTACCTTCCACCGGTTCCGATTTGTTATCATAAGATTGATCTTG-TTGCCC-TGA
>H. brevisubulatum 2x PI401390
GGCTCGTGAACAGCAGGACAGGAAAAGGAACCTGAACAAGTAACTCCTCTGCCAAAAAGTTTTT------ACTGTATGTT
CTTTGGGGATCTGGTGATGTCTAGTT--TGAGCG--TAGATGTCGGGCTTTTTGTA-CTTTTGCTATGGCTATGTTTTGA
ATCAGTG-CATTTGCTGAATCATGCATTCGACAGTGTTTGTTGAATGTTGACGTTGGTTAATAAACGATGCATTGCGAGA
TTTAGGCTCACTTTGGAAACTTAGGGTAGTCTTACCTTAATTTTAAGCAATATGGAAACTTAGGGTAGTCTTTCCTTAAT
TTTAAGCAATATTTGTGTGAAAGAACAGGTTTGGGCTGATATTCAAAGACTGATTTATGAACATACTTTGTGACGCTGAC
ACCAGATACTCCAGAATTAGACAAGGTCTT-ATCT-TACTCTAGTGATTTCTTACTTGCAGATACATTCCTGATGTGGCA
AGGACAATTATGGAGACTCTGGGAGAACTTGCAGACGAGTCTCCCCCCAAGAGGCAACGGTTTGACAAGGAAGACGAGGA
GCTCCTCGAGAAAATAAATTCGGAGGAAGTGACAGAAATGACTTTTAGAGATTGCTTAACGCAGCATGTTGAACAGGTAA
GGACAAACCTAACACTCTAGCATGAA--------CATAAACCAATGCATGAAAGAAATATGCATTAT-------------
--------------------------------------------------------------------------------
---------------------------------------------------------------------ATAT-TTTTCG
TCCCGAGCTCTATACAGCCCATAGTTTTGCACC-TTTCTGTAACTACACTGCTGCCACATAAAAGTCATATCTGGTTTAC
ACAAATC-------------------------------------------------------------------------
----------------------------------------------------TA-TATCTTTATGAAATTACATTATAA-
------CATCTTAA------------------------------------------------------------------
---------AAA-TGTTGTACTACCTTCCACCGGTTCCGATTTGTTATCATAAGATTGATCTTG-TTGCCCCTGA
>H. brevisubulatum 2x PI401374_B
GGCTCGTGAACAGCAGGACAGGAAAAGGAACCTGAACAAGTAACTCCTCTGCCAAAAAGTTTTT------ACTGTATGTT
CTTTGGGGATCTGGTGATGTCTAGTT--TGAGCG--TAGATGTCGGGCTTTTTGTA-CTTTTGCTATGGCTATGTTTTGA
ATCAGTG-CATTTGCTGAATCATGCATTCGACAGTGTTTGTTGAATGTTGACGTTGGTTAATAAACGATGCATTGCGAGA
TTTAGGCTCACTTTGGAAACTTAGGGTAGTCTTACCTTAATTTTAAGCAATATGGAAACTTAGGGTAGTCTTTCCTTAAT
TTTAAGCAATATTTGTGTGAAAGAACAGGTTTGGGCTGATATTCAAAGACTGATTTATGAACATACTTTGTGACGCTGAC
ACCAGATACTCCAGAATTAGACAAGGTCTT-ATCT-TACTCTAGTGATTTCTTACTTGCAGATACATTCCTGATGTGGCA
AGGACAATTATGGAGACTCTGGGAGAACTTGCAGACGAGTCTCCCCCCAAGAGGCAACGGTTTGACAAGGAAGACGAGGA
GCTCCTCGAGAAAATAAATTCGGAGGAAGTGACAGAAATGACTTTTAGAGATTGCTTAACGCAGCATGTTGAACAGGTAA
GGACAAACCTAACACTCTAGCATGAA--------CATAAACCAATGCATGAAAGAAATATGCATTAT-------------
--------------------------------------------------------------------------------
---------------------------------------------------------------------ATAT-TTTTCG
TCCCGAGCTCTATACAGCCCATAGTTTTGCACC-TTTCTGTAACTACACTGCTGCCACATAAAAGTCATATCTGGTTTAC
ACAAATC-------------------------------------------------------------------------
----------------------------------------------------TA-TATCTTTATGAAATTACATTATAA-
------CATCTTAA------------------------------------------------------------------
---------AAA-TGTTGTACTACCTTCCACCGGTTCCGATTTGTTATCATAAGATTGATCTTG-TTGCCCCTGA
>H. brevisubulatum 4x PI229449
GGCTCGTGAACAGCAGGACAGGAAAAGGAACCTGAACAAGTAACTCCTCTGCCAAAAAGTTTTT------ACTGTATGTT
CTTTGGGGATCTGGTGATGTCTAGTT--TGAGCG--TAGATGTCGGGCTTTTTGTA-CTTTTGCTATGGCTATGTTTTGA
ATCGGTG-CATTTGCTGAATCATGCATTCGACAGTGTTTGTTGAATGTTGACGTTGGTTAATAAACGATGCATTGCGAGA
TTTAGGCTCACTTTGGAAACTTAGGGTAGTCTTACCTTAATTTTAAGCAATATGGAAACTTAGGGTAGTCTTTCCTTAAT
TTTAAGCAATATTTGTGTGAAAGAACAGGTTTGGGCTGATATTCAAAGACTGATTTATGAACATACTTTGTGACGCTGAC
ACCAGATACTCCAGAATTAGACAAGGTCTT-ATCT-TACTCTAGTGATTTCTTACTTGCAGATACATTCCTGATGTGGCA
AGGACAATTATGGAGACTCTGGGAGAACTTGCAGACGAGTCTCCCCCCAAGAGGCAACGGTTTGACAAGGAAGACGAGGA
GCTCCTCGAGAAAATAAATTCGGAGGAAGTGACAGAAATGACTTTTAGAGATTGCTTAACGCAGCATGTTGAACAGGTAA
GGACAAACCTAACACTCTAGCATGAA--------CATAAACCAATGCATGAAAGAAATATGCATTAT-------------
--------------------------------------------------------------------------------
---------------------------------------------------------------------ATAT-TTTTCG
TCCCGAGCTCTATACAGCCCATAGTTTTGCACC-TTTCTGTGACTACACTGCTGCCACATAAAAGTCATATCTGGTTTAC
ACAAATC-------------------------------------------------------------------------
----------------------------------------------------TA-TATCTTTATGAAATTACATTATAA-
------CATCTTAA------------------------------------------------------------------
---------AAA-TGTTGTACTACCTTCCACCGGTTCCGATTTGTTATCATAAGATTGATCTTG-TTGCCC-TGA
>H. brevisubulatum 6x PI401380_Abis
GGCTCGTGAACAGCAGGACAGGAAAAGGAACCTGAACAAGTAACTCCTCTGCCAAAAAGTTTTT------ACTGTATGTT
CTTTGGGGATCTGGTGATGTCTAGTT--TGAGCG--TAGATGTCGGGCTTTTTGTA-CTTTTGCTATGGCTATGTTTTGA
ATCGGTG-CATTTGCTGAATCATGCATTCGACAGTGTTTGTTGAATGTTGACGTTGGTTAATAAACGATGCATTGCGAGA
TTTAGGCTCACTTTGGAAACTTAGGGTAGTCTTACCTTAATTTTAAGCAATATGGAAACTTAGGGTAGTCTTTCCTTAAT
TTTAAGCAATATTTGTGTGAAAGAACAGGTTTGGGCTGATATTCAAAGACTGATTTATGAACATACTTTGTGACGCTGAC
ACCAGATACTCCAGAATTAGACAAGGTCTT-ATCT-TACTCTAGTGATTTCTTACTTGCAGATACATTCCTGATGTGGCA
AGGACAATTATGGAGACTCTGGGAGAACTTGCAGACGAGTCTCCCCCCAAGAGGCAACGGTTTGACAAGGAAGACGAGGA
GCTCCTCGAGAAAATAAATTCGGAGGAAGTGACAGAAATGACTTTTAGAGATTGCTTAACGCAGCATGTTGAACAGGTAA
GGACAAACCTAACACTCTAGCATGAA--------CATAAACCAATGCATGAAAGAAATATGCATTAT-------------
--------------------------------------------------------------------------------
---------------------------------------------------------------------ATAT-TTTTCG
TCCCGAGCTCTATACAGCCCATAGTTTTGCACC-TTTCTGTGACTACACTGCTGCCACATAAAAGTCATATCTGGTTTAC
ACAAATC-------------------------------------------------------------------------
----------------------------------------------------TA-TATCTTTATGAAATTACATTATAA-
------CATCTTAA------------------------------------------------------------------
---------AAA-TGTTGTACTACCTTCCACCGGTTCCGATTTGTTATCATAAGATTGATCTTG-TTGCCC-TGA
>H. brevisubulatum 4x H00312_B
GGCTCGTGAACAGCAGGACAGGAAAAGGAACCTGAACAAGTAACTCCTCTGCCAAAAAGTTTTT------ACTGGATGTT
CTTTGGGGATCTGGTGATGTCTAGTT--CGAGCG--TAGATGTCAGGCTTTTTGTA-CTTTTGCTATGGCTATGTTTTAA
ATCAGTG-CATTTGCTGAATCATGCATTCGACAGTGTTTGTTGAATGTTGACGTTGGTTAATAAACGATGCATTGTGAGA
TTTAGGCTCTCTTTGGAAACTTAGGGTAGTCTTACCTTAATTTTAAGCAATATGGAAACTTAGGGTAGTCTTTCCTTAAT
TTTAAGCAATATTTGTGTGAAAGAACAGGTTTGGGCTGATATTCAAAGACTGATTTATGAACATACTTTGTGACGCTGAC
ACCAGATACTCCAGAATTAGACAAGGTCTT-ATCT-TACTCTAGTGATTTCTTATTTGCAGATACATTCCTGATGTGGCA
AGGACAATTATGGAGACTCTGGGAGAACTTGCCGACGAGTCTCCCCCCAAGAGGCAACGGTTTGACAAGGAAGACGAGGA
GCTCCTCGAGAAAATAAATTCGGAGGAAGTGACAGAAATGACTTTTAGAGATTGCTTAACGCAGCATGTTGAACAGGTAA
GGACAAACCTAACACTCTAGCATGAA--------CATAAACCAATGCATGAAAGAAATATGCATTAT-------------
--------------------------------------------------------------------------------
---------------------------------------------------------------------ATAT-TTTTCG
TCCCGTGCTCTATACAGCCCATAGTTTTGCACC-TTTCTGTGACTACACTGCTGCCACATAAAAGTCATATCCGGTTTAC
ACAAATC-------------------------------------------------------------------------
----------------------------------------------------TA-TATCTTTATGAAATTACATTATAA-
------CATCTTAAAACTGTCAACTGCCTTTCTTGGTGCAAA-----------GGAACTTCTAGTCCTGAATCCCGACAT
A-GACTAAAAAA-TGTTGTACTACCTTCCACCGGTTCCGACTTGTTATCATAAGATTGATCTTG-TTGCCC-CGA
>H. brevisubulatum 6x BCC2016_A
GGCTCGTGAACAGCAGGACAGAAAAAGGAACCTGAACAAGTAACTCCTCTGCCAAAAAGTTTTT------ACTGGATGTT
CTTTGGGGATCTGGTGATGTCTAGTT--TGAGCA--TAGATGTCAGGCTTTTTGTA-CTTTTGCTATGGCTATGTTTTGA
ATCAGTG-CATTTGCTGAATCATGCATTCGACAGTGTTTGTTGAATGTTGACGTTGGTTAATAAACGATGCATTGCGAGA
TTTAGGCTCACTTTGGAAACTTAGGGTAGTCTTACCTTAATTTTAAGCAATATGGAAACTTAGGGTAGTCTTTCCTTAAT
TCTAAGCAATATTTGTGTGAAAGAACAGGTTTGGGCTGATATTCAAAGACTGATTTATGAACATACTTTGTGACGCTGAC
ACCAGATACTCCAGAATTAGACAAGGTCTT-ATCT-TACTCTAGTGATTTCTTATTTGCAGATACATTCCTGATGTGGCA
AGGACAATTATGGAGACTCTGGGAGAACTTGCCGACGAGTCTCCCCCCAAGAGGCAACGGTTTGACAAGGAAGACGAGGA
GCTCCTCGAGAAAATAAATTCGGAGGAAGTGACAGAAATGACTTTTAGAGATTGCTTAACGCAGCATGTTGAACAGGTAA
GGACAAACCTAACACTCTAG--------------------------CATGAAAGAAATATGCATTAT-------------
--------------------------------------------------------------------------------
---------------------------------------------------------------------ATAT-TTTTCG
TCCCGTGCTCTATACAGCCCATAGTTTTGCACC-TTTCTGTGACTACACTGCTGCCACATAAAAGTCATATCCGGTTTAC
ACAAATC-------------------------------------------------------------------------
----------------------------------------------------TA-TATATTTATGAAATTACATTATAA-
------CATCTTAAAACTGTCAACTGCCTTTCTTGGTGCAAA-----------GGAACTTCTAGTCCTGAATCCCGACAT
A-GACTAAAAAA-TGTTGTACTACCTTCCACCGGTTCCGACTTGTTATCATAAGATTGATCTTG-TTGCCC-CGA
>H. brevisubulatum 4x GRA2230_97_A
GGCTCGTGAACAGCAGGACAGGAAAAGGAACCTGAACAAGTAACTCCTCTGCCAAAAAGTTTTT------ACTGGATGTT
CTTTGGGGATCTGGTGATGTCTAGTT--TGAGCA--TAGATGTCAGGCTTTTTGTA-CTTTTGCTATGGCTATGTTTTGA
ATCAGTG-CATTTGCTGAATCATGCATTCGACAGTGTTTGTTGAATGTTGACGTTGGTTAATAAACGATGCATTGCGAGA
TTTAGGCTCACTTTGGAAACTTAGGGTAGTCTTACCTTAATTTTAAGCAATATGGAAACTTAGGGTAGTCTTTCCTTAAT
TCTAAGCAATATTTGTGTGAAAGAACAGGTTTGGGCTGATATTCAAAGACTGATTTATGAACATACTTTGTGACGCTGAC
ACCAGATACTCCAGAATTAGACAAGGTCTT-ATCT-TACTCTAGTGATTTCTTATTTGCAGATACATTCCTGATGTGGCA
AGGACAATTATGGAGACTCTGGGAGAACTTGCCGACGAGTCTCCCCCCAAGAGGCAACGGTTTGACAAGGAAGACGAGGA
GCTCCTCGAGAAAATAAATTCGGAGGAAGTGACAGAAATGACTTTTAGAGATTGCTTAACGCAGCATGTTGAACAGGTAA
GGACAAACCTAACACTCTAGCATGAA--------CATAAACCAATGCATGAAAGAAATATGCATTAT-------------
--------------------------------------------------------------------------------
---------------------------------------------------------------------ATAT-TTTTCG
TCCCGTGCTCTATACAGCCCATAGTTTTGCACC-TTTCTGTGACTACACTGCTGCCACATAAAAGTCATATCCGGTTTAC
ACAAATC-------------------------------------------------------------------------
----------------------------------------------------TA-TATCTTTATGAAATTACATTATAA-
------CATCTTAAAACTGTCAACTGCCTTTCTTGGTGCAAA-----------GGAACTTCTAGTCCTGAATCCCGACAT
A-GACTAAAAAA-TGTTGTACTACCTTCCACCGGTTCCGACTTGTTATCATAAGATTGATCTTG-TTGCCC-CGA
>H. brevisubulatum 4x H00312_A
GGCTCGTGAACAGCAGGACAGGAAAAGGAACCTGAACAAGTAACTCCTCTGCCAAAAAGTTTTT------ACTGGATGTT
CTTTGGGGATCTGGTGATGTCTAGTT--TGAGCA--TAGATGTCAGGCTTTTTGTA-CTTTTGCTATGGCTATGTTTTGA
ATCAGTG-TATTTGCTGAATCATGCATTCGACAGTGTTTGTTGAATGTTGACGTTGGTTAATAAACGATGCATTGCGAGA
TTTAGGCTCACTTTGGAAACTTAGGGTAGTCTTACCTTAATTTTAAGCAATATGGAAACTTAGGGTAGTCTTTCCTTAAT
TCTAAGCAATATTTGTGTGAAAGAACAGGTTTGGGCTGATATTCAAAGACTGATTTATGAACATACTTTGTGACGCTGAC
ACCAGATACTCCAGAATTAGACAAGGTCTT-ATCT-TACTCTAGTGATTTCTTATTTGCAGATACATTCCTGATGTGGCA
AGGACAATTATGGAGACTCTGGGAGAACTTGCCGACGAGTCTCCCCCCAAGAGGCAACGGTTTGACAAGGAAGACGAGGA
GCTCCTCGAGAAAATAAATTCGGAGGAAGTGACAGAAATGACTTTTAGAGATTGCTTAACGCAGCATGTTGAACAGGTAA
GGACAAACCTAACACTCTAGCATGAA--------CATAAACCAATGCATGAAAGAAATATGCATTAT-------------
--------------------------------------------------------------------------------
---------------------------------------------------------------------ATAT-TTTTCG
TCCCGTGCTCTATACAGCCCATAGTTTTGCACC-TTTCTGTGACTACACTGCTGCCACATAAAAGTCATATCCGGTTTAC
ACAAATC-------------------------------------------------------------------------
----------------------------------------------------TA-TATCTTTATGAAATTACATTATAA-
------CATCTTAAAACTGTCAACTGCCTTTCTTGGTGCAAA-----------GGAACTTCTAGTCCTGAATCCCGACAT
A-GACTAAAAAA-TGTTGTACTACCTTCCACCGGTTCCGACTTGTTATCATAAGATTGATCTTG-TTGCCC-CGA
>H. brevisubulatum 4x GRA0894_97_A
GGCTCGTGAACAGCAGGACAGGAAAAGGAACCTGAACAAGTAACTCCTCTGCCAAAAAGTTTTT------CCTGGATGTT
CTTTGGGGATCTGGTGATGTCTAGTT--TGAGCA--TAGATGTCAGGCTTTTTGTA-CTTTTGCTATGGCTATGTTTTGA
ATCAGTG-TATTTGCTGAATCATGCATTCGACAGTGTTTGTTGAATGTTGACGTTGGTTAATAAACGATGCATTGCGAGA
TTTAGGCTCACTTTGGAAACTTAGGGTAGTCTTACCTTAATTTTAAGCAATATGGAAACTTAGGGTAGTCTTTCCTTAAT
TCTAAGCAATATTTGTGTGAAAGAACAGGTTTGGGCTGATATTCAAAGACTGATTTATGAACATACTTTGTGACGCTGAC
ACCAGATACTCCAGAATTAGACAAGGTCTT-ATCT-TACTCTAGTGATTTCTTATTTGCAGATACATTCCTGATGTGGCA
AGGACAATTATGGAGACTCTGGGAGAACTTGCCGACGAGTCTCCCCCCAAGAGGCAACGGTTTGACAAGGAAGACGAGGA
GCTCCTCGAGAAAATAAATTCGGAGGAAGTGACAGAAATGACTTTTAGAGATTGCTTAACGCAGCATGTTGAACAGGTAA
GGACAAACCTAACACTCTAGCATGAA--------CATAAACCAATGCATGAAAGAAATATGCATTAT-------------
--------------------------------------------------------------------------------
---------------------------------------------------------------------ATAT-TTTTCG
TCCCGTGCTCTATACAGCCCATAGTTTTGCACC-TTTCTGTGACTACACTGCTGCCACATAAAAGTCATATCCGGTTTAC
ACAAATC-------------------------------------------------------------------------
----------------------------------------------------TA-TATCTTTATGAAATTACATTATAA-
------CATCTTAAAACTGTCAACTGCCTTTCTTGGTGCAAA-----------GGAACTTCTAGTCCTGAATCCCGACAT
A-GACTAAAAAA-TGTTGTACTACCTTCCACCGGTTCCGACTTGTTATCATAAGATTGATCTTG-TTGCCC-CGA
>H. brevisubulatum 4x BG156_07_B
GGCTCGTGAACAGCAGGACAGGAAAAGGAACCTGAACAAGTAACTCCTCTGCCAAAAAGTTTTT------CCTGGATGTT
CTTTGGGGATCTGGTGATGTCTAGTT--TGAGCA--TAGATGTCAGGCTTTTTGTA-CTTTTGCTATGGCTATGTTTTGA
ATCAGTG-TATTTGCTGAATCATGCATTCGACAGTGTTTGTTGAATGTTGACGTTGGTTAATAAACGATGCATTGCGAGA
TTTAGGCTCACTTTGGAAACTTAGGGTAGTCTTACCTTAATTTTAAGCAATATGGAAACTTAGGGTAGTCTTTCCTTAAT
TCTAAGCAATATTTGTGTGAAAGAACAGGTTTGGGCTGATATTCAAAGACTGATTTATGAACATACTTTGTGACGCTGAC
ACCAGATACTCCAGAATTAGACAAGGTCTT-ATCT-TACTCTAGTGATTTCTTATTTGCAGATACATTCCTGATGTGGCA
AGGACAATTATGGAGACTCTGGGAGAACTTGCCGACGAGTCTCCCCCCAAGAGGCAACGGTTTGACAAGGAAGACGAGGA
GCTCCTCGAGAAAATAAATTCGGAGGAAGTGACAGAAATGACTTTTAGAGATTGCTTAACGCAGCATGTTGAACAGGTAA
GGACAAACCTAACACTCTAGCATGAA--------CATAAACCAATGCATGAAAGAAATATGCATTAT-------------
--------------------------------------------------------------------------------
---------------------------------------------------------------------ATAT-TTTTCG
TCCCGTGCTCTATACAGCCCATAGTTTTGCACC-TTTCTGTGACTACACTGCTGCCACATAAAAGTCATATCCGGTTTAC
ACAAATC-------------------------------------------------------------------------
----------------------------------------------------TA-TATCTTTATGAAATTACATTATAA-
------CATCTTAAAACTGTCAACTGCCTTTCTTGGTGCAAA-----------GGAACTTCTAGTCCTGAATCCCGACAT
A-GACTAAAAAAATGTTGTACTACCTTCCACCGGTTCCGACTTGTTATCATAAGATTGATCTTG-TTGCCC-CGA
>H. brevisubulatum 4x GRA0894_97_B
GGCTCGTGAACAGCAGGACAGGAAAAGGAACCTGAACAAGTAACTCCTCTGCCAAAAAGTTTTT------ACTGGATGTT
CTTTGGGGATCTGGTGATGTCTAGTT--TGAGCA--TAGATGTCAGGCTTTTTGTA-CTTTTGCTATGGCTATGTTTTGA
ATCAGTG-TATTTGCTGAATCATGCATTCGACAGTGTTTGTTGAATGTTGACGTTGGTTAATAAACGATGCATTGCGAGA
TTTAGGCTCACTTTGGAAACTTAGGGTAGTCTTACCTTAATTTTAAGCAATATGGAAACTTAGGGTAGTCTTTCCTTAAT
TCTAAGCAATATTTGTGTGAAAGAACAGGTTTGGGCTGATATTCAAAGACTGATTTATGAACATACTTTGTGACGCTGAC
ACCAGATACTCCATAATTAGACAAGGTCTT-ATCT-TACTCTAGTGATTTCTTATTTGCAGATACATTCCTGATGTGGCA
AGGACAATTATGGAGACTCTGGGAGAACTTGCCGACGAGTCTCCCCCCAAGAGGCAACGGTTTGACAAGGAAGACGAGGA
GCTCCTCGAGAAAATAAATTCGGAGGAAGTGATAGAAATGACTTTTAGAGATTGCTTAACGCAGCATGTTGAACAGGTAA
GGACAAACCTAACACTCTAGCATGAA--------CATAAACCAATGCATGAAAGAAATATGCATTAT-------------
--------------------------------------------------------------------------------
---------------------------------------------------------------------ATAT-TTTTCG
TCCCGTGCTCTATACAGCCCATAGTTTTGCACC-TTTCTGTGACTACACTGCTGCCACATAAAAGTCATATCCGGTTTAC
ACAAATC-------------------------------------------------------------------------
----------------------------------------------------TA-TATCTTTATGAAATTACATTATAA-
------CATCTTAAAACTGTCAACTGCCTTTCTTGGTGCAAA-----------GGAACTTCTAGTCCTGAATCCCGACAT
A-GACTAAAAAA-TGTTGTACTACCTTCCACCGGTTCCGACTTGTTATCATAAGATTGATCTTG-TTGCCC-CGA
>H. brevisubulatum 4x GRA0894_97_C
GGCTCGTGAACAGCAGGACAGGAAAAGGAACCTGAACAAGTAACTCCTCTGCCAAAAAGTTTTT------CCTGGATGTT
CTTTGGGGATCTGGTGATGTCTAGTT--TGAGCA--TCGATGTCAGGCTTTTTGTA-CTTTTGCTATGGCTATGTTTTGA
ATCAGTG-TATTTGCTGAATCATGCATTCGACAGTGTTTGTTGAATGTTGACGTTGGTTAATAAACGATGCATTGCGAGA
TTTAAGCTCACTTTGGAAACTTAGGGTAGTCTTACCTTAATTTTAAGCAATATGGAAACTTAGGGTAGTCTTTCCTTAAT
TCTAAGCAATATTTGTGTGAAAGAACAGGTTTGGGCTGATATTCAAAGACTGATTTATGAACATACTTTGTGACGCTGAC
ACCAGATACTCCAGAATTAGACAAGGTCTT-ATCT-TACTCTAGTGATTTCTTATTTGCAGATACATTCCTGATGTGGCA
AGGACAATTATGGAGACTCTGGGAGAACTTGCCGACGAGTCTCCCCCCAAGAGGCAACGGTTTGACAAGGAAGACGAGGA
GCTCCTCGAGAAAATAAATTCGGAGGAAGTGATAGAAATGACTTTTAGAGATTGCTTAACGCAGCATGTTGAACAGGTAA
GGACAAACCTAACACTCTAGCATGAA--------CATAAACCAATGCATGAAAGAAATATGCATTAT-------------
--------------------------------------------------------------------------------
---------------------------------------------------------------------ATAT-TTTTCG
TCCCGTGCTCTATACAGCCCATAGTTTTGCACC-TTTCTGTGACTACACTGCTGCCACATAAAAGTCATATCCGGTTTAC
ACAAATC-------------------------------------------------------------------------
----------------------------------------------------TA-TATCTTTACGAAATTACATTATAA-
------CATCTTAAAACTGTCAACTGCCTTTCTTGGTGCAAA-----------GGAACTTCTAGTCCTGAATCCCGACAT
A-GACTAAAAAA-TGTTGTACTACCTTCCACCGGTTCCGACTTGTTATCATAAGATTGATCTTG-TTGCCC-CGA
>H. brevisubulatum 6x PI531768_B
GGCTCGTGAACAGCAGGACAGGAAAAGGAACCTGAACAAGTAACTCCTCTGCCAAAAAGTTTTT------ACTGGATGTT
CTTTGGGGATCTGGTGATGTCTAGTT--TGACCG--TAGATGTCAGGCTTTTTGTA-CTTTTGCTATGGCTATGTTTTGA
ATCAGTG-CATTTGCTGAATCATGCATTCGACAGTGTTTGTTGAATGTTGACGTTGGTTAATAAACGATGCATTGCGAGA
TTTAGGCTCTCTTTGGAAACTTAGGGTAGTCTTACCTTAATTTTAAGCAATATGGAAACTTAGGGTAGTCTTTCCTTAAT
TTTAAGCAATATTTGTGTGAAAGAACAGGTTTGGGCTGATATTCAAAGACTGATTTATGAACATACTTTGTGACGCTGAC
ACCAGATACTCCAGAATTAGACAAGGTCTT-ATCT-TACTCTAGTGATTTCTTATTTGCAGATACATTCCTGATGTGGCA
AGGACAATTATGGAGACTCTGGGAGAACTTGCAGACGAGTCTCCCCCCAAGAGGCAAAGGTTTGACAAGGAAGACGAGGA
GCTCCTCGAGAAAATAAATTCGGAGGAAGTGACAGAAATGACTTTTAGAGATTGTTTAACGCAGCATGTTGAACAGGTAA
GGACAAACCTAACACTCTAGCATGAA--------CATAAACCAACGCATGAAAGAAATATGCATTAT-------------
--------------------------------------------------------------------------------
---------------------------------------------------------------------ATAT-TTTTCG
TCCCGTGCTCTATACAGCCCATAGTTTTGCACC-TTTCTGTGACTACACTGCTCCCACATAAAAGTCATATCCGGTTTAC
ACAAATC-------------------------------------------------------------------------
----------------------------------------------------TA-TATCTTTATGAAATTACATTATAA-
------CATCTTAAAACTGTCAACTGCCTTTCTTGGTGCAAA-----------GGAACTTCTAGTCCTGAATCCTGGCAT
A-GACTAAAAAA-TGTTGTACTACCTTCCACCGGTTCCGACTTGCTATCATAAGATTGATCTTC-TTGCCC-CGA
>H. brevisubulatum 6x PI401376_B
GGCTCGTGAACAGCAGGACAGGAAAAGGAACCTGAACAAGTAACTCCTCTGCCAAAAAGTTTTT------ACTGGATGTT
CTTTGGGGATCTGGTGATGTCTAGTT--TGACCG--TAGATGTCAGGCTTTTTGTA-CTTTTGCTATGGCTATGTTTTGA
ATCAGTG-CATTTGCTGAATCATGCATTCGACAGTGTTTGTTGAATGTTGACGTTGGTTAATAAACGATGCATTGCGAGA
TTTAGGCTCTCTTTGGAAACTTAGGGTAGTCTTACCTTAATTTTAAGCAATATGGAAACTTAGGGTAGTCTTTCCTTAAT
TTTAAGCAATATTTGTGTGAAAGAACAGGTTTGGGCTGATATTCAAAGACTGATTTATGAACATACTTTGTGACGCTGAC
ACCAGATACTCCAGAATTAGACAAGGTCTT-ATCT-TACTCTAGTGATTTCTTATTTGCAGATACATTCCTGATGTGGCA
AGGACAATTATGGAGACTCTGGGAGAACTTGCAGACGAGTCTCCCCCCAAGAGGCAAAGGTTTGACAAGGAAGACGAGGA
GCTCCTCGAGAAAATAAATTCGGAGGAAGTGACAGAAATGACTTTTAGAGATTGTTTAACGCAGCATGTTGAACAGGTAA
GGACAAACCTAACACTCTAGCATGAA--------CATAAACCAACGCATGAAAGAAATATGCATTAT-------------
--------------------------------------------------------------------------------
---------------------------------------------------------------------ATAT-TTTTCG
TCCCGTGCTCTATACAGCCCATAGTTTTGCACC-TTTCTGTGACTACACTGCTCCCACATAAAAGTCATATCCGGTTTAC
ACAAATC-------------------------------------------------------------------------
----------------------------------------------------TA-TATCTTTATGAAATTACATTATAA-
------CATCTTAAAACTGTCAACTGCCTTTCTTGGTGCAAA-----------GGAACTTCTAGTCCTGAATCCTGGCAT
A-GACTAAAAAA-TGTTGTACTACCTTCCACCGGTTCCGACTTGCTATCATAAGATTGATCTTC-TTGCCC-CGA
>H. brevisubulatum 4x GRA2230_97_B
GGCTCGTGAACAGCAGGACAGGAAAAGGAACCTGAACAAGTAACTCCTCTGCCAAAAAGTTTTT------ACTGGATGTT
CTTTGGGGATCTGGTGATGTCTAGTT--TGACCG--TAGATGTCAGGCTTTTTGTA-CTTTTGCTATGGCTATGTTTTGA
ATCAGTG-CATTTGCTGAATCATGCATTCGACAGTGTTTGTTGAATGTTGACGTTGGTTAATAAACGATGCATTGCGAGA
TTTAGGCTCTCTTTGGAAACTTAGGGTAGTCTTACCTTAATTTTAAGCAATATGGAAACTTAGGGTAGTCTTTCCTTAAT
TTTAAGCAATATTTGTGTGAAAGAACAGGTTTGGGCTGATATTCAAAGACTGATTTATGAACATACTTTGTGACGCTGAC
ACCAGATACTCCAGAATTAGACAAGGTCTT-ATCT-TACTCTAGTGATTTCTTATTTGCAGATACATTCCTGATGTGGCA
AGGACAATTATGGAGACTCTGGGAGAACTTGCAGACGAGTCTCCCCCCAAGAGGCAAAGGTTTGACAAGGAAGACGAGGA
GCTCCTCGAGAAAATAAATTCGGAGGAAGTGACAGAAATGACTTTTAGAGATTGTTTAACGCAGCATGTTGAACAGGTAA
GGACAAACCTAACACTCTAGCATGAA--------CATAAACCAACGCATGAAAGAAATATGCATTAT-------------
--------------------------------------------------------------------------------
---------------------------------------------------------------------ATAT-TTTTCG
TCCCGTGCTCTATACAGCCCATAGTTTTGCACC-TTTCTGTGACTACACTGCTCCCACATAAAAGTCATATCCGGTTTAC
ACAAATC-------------------------------------------------------------------------
----------------------------------------------------TA-TATCTTTATGAAATTACATTATAA-
------CATCTTAAAACTGTCAACTGCCTTTCTTGGTGCAAA-----------GGAACTTCTAGTCCTGAATCCTGGCAT
A-GACTAAAAAA-TGTTGTACTACCTTCCACCGGTTCCGACTTGCTATCATAAGATTGATCTTC-TTGCCC-CGA
>H. brevisubulatum 4x PI531771_Abis
GGCTCGTGAACAGCAGGACAGGAAAAGGAACCTGAACAAGTAACTCCTCTGCCAAAAAGTTTTT------ACTGGATGTT
CTTTGGGGATCTGGTGATGTCTAGTT--TGACCG--TAGATGTCAGGCTTTTTGTA-CTTTTGCTATGGCTATGTTTTGA
ATCAGTG-CATTTGCTGAATCATGCATTCGACAGTGTTTGTTGAATGTTGACGTTGGTTAATAAACGATGCATTGCGAGA
TTTAGGCTCTCTTTGGAAACTTAGGGTAGTCTTACCTTAATTTTAAGCAATATGGAAACTTAGGGTAGTCTTTCCTTAAT
TTTAAGCAATATTTGTGTGAAAGAACAGGTTTGGGCTGATATTCAAAGACTGATTTATGAACATACTTTGTGACGCTGAC
ACCAGATACTCCAGAATTAGACAAGGTCTT-ATCT-TACTCTAGTGATTTCTTATTTGCAGATACATTCCTGATGTGGCA
AGGACAATTATGGAGACTCTGGGAGAACTTGCAGACGAGTCTCCCCCCAAGAGGCAAAGGTTTGACAAGGAAGACGAGGA
GCTCCTCGAGAAAATAAATTCGGAGGAAGTGACAGAAATGACTTTTAGAGATTGTTTAACGCAGCATGTTGAACAGGTAA
GGACAAACCTAACACTCTAGCATGAA--------CATAAACCAACGCATGAAAGAAATATGCATTAT-------------
--------------------------------------------------------------------------------
---------------------------------------------------------------------ATAT-TTTTCG
TCCCGTGCTCTATACAGCCCATAGTTTTGCACC-TTTCTGTGACTACACTGCTCCCACATAAAAGTCATATCCGGTTTAC
ACAAATC-------------------------------------------------------------------------
----------------------------------------------------TA-TATCTTTATGAAATTACATTATAA-
------CATCTTAAAACTGTCAACTGCCTTTCTTGGTGCAAA-----------GGAACTTCTAGTCCTGAATCCTGGCAT
A-GACTAAAAAA-TGTTGTACTACCTTCCACCGGTTCCGACTTGCTATCATAAGATTGATCTTC-TTGCCC-CGA
>H. brevisubulatum 4x PI531771_A
GGCTCGTGAACAGCAGGACAGGAAAAGGAACCTGAACAAGTAACTCCTCTGCCAAAAAGTTTTT------ACTGGATGTT
CTTTGGGGATCTGGTGATGTCTAGTT--TGACCG--TAGATGTCAGGCTTTTTGTA-CTTTTGCTATGGCTATGTTTTGA
ATCAGTG-CATTTGCTGAATCATGCATTCGACAGTGTTTGTTGAATGTTGACGTTGGTTAATAAACGATGCATTGCGAGA
TTTAGGCTCTCTTTGGAAACTTAGGGTAGTCTTACCTTAATTTTAAGCAATATGGAAACTTAGGGTAGTCTTTCCTTAAT
TTTAAGCAATATTTGTGTGAAAGAACAGGTTTGGGCTGATATTCAAAGACTGATTTATGAACATACTTTGTGACGCAGAC
ACCAGATACTCCAGAATTAGACAAGGTCTT-ATCT-TACTCTAGTGATTTCTTATTTGCAGATACATTCCTGATGTGGCA
AGGACAATTATGGAGACTCTGGGAGAACTTGCAGACGAGTCTCCCCCCAAGAGGCAAAGGTTTGACAAGGAAGACGAGGA
GCTCCTCGAGAAAATAAATTCGGAGGAAGTGACAGAAATGACTTTTAGAGATTGTTTAACGCAGCATGTTGAACAGGTAA
GGACAAACCTAACACTCTAGCATGAA--------CATAAACCAACGCATGAAAGAAATATGCATTAT-------------
--------------------------------------------------------------------------------
---------------------------------------------------------------------ATAT-TTTTCG
TCCCGTGCTCTATACAGCCCATAGTTTTGCACC-TTTCTGTGACTACACTGCTCCCACATAAAAGTCATATCCGGTTTAC
ACAAATC-------------------------------------------------------------------------
----------------------------------------------------TA-TATCTTTATGAAATTACATTATAA-
------CATCTTAAAACTGTCAACTGCCTTTCTTGGTGCAAA-----------GGAACTTCTAGTCCTGAATCCTGGCAT
A-GACTAAAAAA-TGTTGTACTACCTTCCACCGGTTCCGACTTGCTATCATAAGATTGATCTTC-TTGCCC-CGA
>H. brevisubulatum 6x BCC2016_B
GGCTCGTGAACAGCAGGACAGGAAAAGGAACCTGAACAAGTAACTCCTCTGCCAAAAAGTTTTT------ACTGGATGTT
CTTTGGGGATCTGGTGATGTCTAGTT--TGACCG--TAGATGTCAGGCTTTTTGTC-CTTTTGCTATGGCTATGTTTTGA
ATCAGTG-CATTTGCTGAATCATGCATTCGACAGTGTTTGTTGAATGTTGACGTTGGTTAATAAACGATGCATTGCGAGA
TTTAGGCTCTCTTTGGAAACTTAGGGTAGTCTTACCTTAATTTTAAGCAATATGGAAACTTAGGGTAGTCTTTCCTTAAT
TTTAAGCAATATTTGTGTGAAAGAACAGGTTTGGGCTGATATTCAAAGACTGATTTATGAACATACTTTGTGACGCTGAC
ACCAGATACTCCAGAATTAGACAAGGTCTT-ATCT-TACTCTAGTGATTTCTTATTTGCAGATACATTCCTGATGTGGCA
AGGACAATTATGGAGACTCTGGGAGAACTTGCAGACGAGTCTCCCCCCAAGAGGCAAAGGTTTGACAAGGAAGACGAGGA
GCTCCTCGAGAAAATAAATTCGGAGGAAGTGACAGAAATGACTTTTAGAGATTGTTTAACGCAGCATGTTGAACAGGTAA
GGACAAACCTAACACTCTAGCATGAA--------CATAAACCAACGCATGAAAGAAATATGCATTAT-------------
--------------------------------------------------------------------------------
---------------------------------------------------------------------ATAT-TTTTCG
TCCCGTGCTCTATACAGCCCATAGTTTTGCACC-TTTCTGTGACTACACTGCTCCCACATAAAAGTCATATCCGGTTTAC
ACAAATC-------------------------------------------------------------------------
----------------------------------------------------TA-TATCTTTATGAAATTACATTATAA-
------CATCTTAAAACTGTCAACTGCCTTTCTTGGTGCAAA-----------GGAACTTCTAGTCCTGAATCCTGGCAT
A-GACTAAAAAA-TGTTGTACTACCTTCCACCGGTTCCGACTTGCTATCATAAGATTGATCTTC-TTGCCC-CGA
>H. brevisubulatum 4x PI531771_B
GGCTCGTGAACAGCAGGACAGGAAAAGGAACCTGAACAAGTAACTCCTCTGCCAAAAAGTTTTT------ACTGGATGTT
CTTTGGGGATCTGGTGATGTCTAGTT--TGACCG--TAGATGTCAGGCTTTTTGTC-CTTTTGCTATGGCTATGTTTTGA
ATCAGTG-CATTTGCTGAATCATGCATTCGACAGTGTTTGTTGAATGTTGACGTTGGTTAATAAACGATGCATTGCGAGA
TTTAGGCTCTCTTTGGAAACTTAGGGTAGTCTTACCTTAATTTTAAGCAATATGGAAACTTAGGGTAGTCTTTCCTTAAT
TTTAAGCAATATTTGTGTGAAAGAACAGGTTTGGGCTGATATTCAAAGACTGATTTATGAACATACTTTGTGACGCTGAC
ACCAGATACTCCAGAATTAGACAAGGTCTT-ATCT-TACTCTAGTGATTTCTTATTTGCAGATACATTCCTGATGTGGCA
AGGACAATTATGGAGACTCTGGGAGAACTTGCAGACGAGTCTCCCCCCAAGAGGCAAAGGTTTGACAAGGAAGACGAGGA
GCTCCTCGAGAAAATAAATTCGGAGGAAGTGACAGAAATGACTTTTAGAGATTGTTTAACGCAGCATGTTGAACAGGTAA
GGACAAACCTAACACTCTAGCATGAA--------CATAAACCAACGCATGAAAGAAATATGCATTAT-------------
--------------------------------------------------------------------------------
---------------------------------------------------------------------ATAT-TTTTCG
TCCCGTGCTCTATACAGCCCATAGTTTTGCACC-TTTCTGTGACTACACTGCTCCCACATAAAAGTCATATCCGGTTTAC
ACAAATC-------------------------------------------------------------------------
----------------------------------------------------TA-TATCTTTATGAAATTACATTATAA-
------CATCTTAAAACTGTCAACTGCCTTTCTTGGTGCAAA-----------GGAACTTCTAGTCCTGAATCCTGGCAT
A-GACTAAAAAA-TGTTGTACTACCTTCCACCGGTTCCGACTTGCTATCATAAGATTGATCTTC-TTGCCC-CGA
>H. brevisubulatum 4x H10239_B
GGCTCGTGAACAGCAGGACAGGAAAAGGAACCTGAACAAGTAACTCTTCTGCCAAAAAGTTTTT------ACTGGATGTT
CTTTGGGGATCTGGTGATGTCTAGTT--TGACCG--TAGATGTCAGGCTTTTTGTC-CTTTTGCTATGGCTATGTTTTGA
ATCAGTG-CATTTGCTGAATCATGCATTCGACAGTGTTTGTTGAATGTTGACGTTGGTTAATAAACGATGCATTGCGAGA
TTTAGGCTCTCTTTGGAAACTTAGGGTAGTCTTACCTTAATTTTAAGCAATATGGAAACTTAGGGTAGTCTTTCCTTAAT
TTTAAGCAATATTTGTGTGAAAGAACAGGTTTGGGCTGATATTCAAAGACTGATTTATGAACATACTTTGTGACGCTGAC
ACCAGATACTCCAGAATTAGACAAGGTCTT-ATCT-TACTCTAGTGATTTCTTATTTGCAGATACATTCCTGATGTGGCA
AGGACAATTATGGAGACTCTGGGAGAACTTGCAGACGAGTCTCCCCCCAAGAGGCAAAGGTTTGACAAGGAAGACGAGGA
GCTCCTCGAGAAAATAAATTCGGAGGAAGTGACAGAAATGACTTTTAGAGATTGTTTAACGCAGCATGTTGAACAGGTAA
GGACAAACCTAACACTCTAGCATGAA--------CATAAACCAACGCATGAAAGAAATATGCATTAT-------------
--------------------------------------------------------------------------------
---------------------------------------------------------------------ATAT-TTTTCG
TCCCGTGCTCTATACAGCCCATAGTTTTGCACC-TTTCTGTGACTACACTGCTCCCACATAAAAGTCATATCCGGTTTAC
ACAAATC-------------------------------------------------------------------------
----------------------------------------------------TA-TATCTTTATGAAATTACATTATAA-
------CATCTTAAAACTGTCAACTGCCTTTCTTGGTGCAAA-----------GGAACTTCTAGTCCTGAATCCTGGCAT
A-GACTAAAAAA-TGTTGTACTACCTTCCACCGGTTCCGACTTGCTATCATAAGATTGATCTTC-TTGCCC-CGA
>H. brevisubulatum 6x PI401376_C
GGCTCGTGAACAGCAGGACAGGAAAAGGAACCTGAACAAGTAACTCCTCTGCCAAAAAGTTTTT------ACTGGATGTT
CTTTGGGGATCTGGTGATGTCTAGTT--TGAGCG--TAGATGTCAGGCTTTTTGTA-CTTTTGCTATGGCTATGTTTTGA
ATCAGTG-CATTTGCTGAATCATGCATTCGACAGTGTTTGTTGAATGTTGACGTTGGTTAATAAACGATGCATTGCGAGA
TTTAGGCTCTCTTTGGAAACTTAGGGTAGTCTTACCTTAATTTTAAGCAATATGGAAACTTAGGGTAGTCTTTCCTTAAT
TTTAAGCAATATTTGTGTGAAAGAACAGGTTTGGGCTGATATTCAAAGACTGATTTATGAACATACTTTGTGACGCTGAC
ACCAGATACTCCAGAATTAGACAAGGTCTT-ATCT-TACTCTAGTGATTTCTTATTTGCAGATACATTCCTGATGTGGCA
AGGACAATTATGGAGACTCTGGGAGAACTTGCAGACGAGTCTCCCCCCAAGAGGCAAAGGTTTGACAAGGAAGACGAGGA
GCTCCTCGAGAAAATAAATTCGGAGGAAGTGACAGAAATGACTTTTAGAGATTGTTTAACGCAGCATGTTGAACAGGTAA
GGACAAACCTAACACTCTAGCATGAA--------CATAAACCAACACATGAAAGAAATATGCATTAT-------------
--------------------------------------------------------------------------------
---------------------------------------------------------------------ATAT-TTTTCG
TCCCGTGCTCTATACAGCCCATAGTTTTGCACC-TTTCTGTGACTACACTGCTCCCACATAAAAGTCATATCCGGTCTAC
ACAAATC-------------------------------------------------------------------------
----------------------------------------------------TA-TATCTTTATGAAATTACATTATAA-
------CATCTTAAAACTGTCAACTGCCTTTCTTGGTGCAAA-----------GGAACTTCTAGTCCTGAATCCTGGCAT
A-GACTAAAAAA-TGTTGTACTACCTTCCACCGGTTCCGACTTGCTATCATAAGATTGATCTTC-TTGCCC-CGA
>H. brevisubulatum 4x H10239_A
GGCTCGTGAACAGCAGGACAGGAAAAGGAACCTGAACAAGTAACTCCTCTGCCAAAAAGTTTTT------ACTGGATGTT
CTTTGGGGATCTGGTGATGTCTAGTT--TGAGCG--TAGATGTCAGGCTTTTTGTA-CTTTTGCTATGGCTATGTTTTGA
ATCAGTG-CATTTGCTGAATCATGCATTCGACAGTGTTTGTTGAATGTTGACGTTGGTTAATAAACGATGCATTGCGAGA
TTTAGGCTCTCTTTGGAAACTTAGGGTAGTCTTACCTTAATTTTAAGCAATATGGAAACTTAGGGTAGTCTTTCCTTAAT
TTTAAGCAATATTTGTGTGAAAGAACAGGTTTGGGCTGATATTCAAAGACTGATTTATGAACATACTTTGTGACGCTGAC
ACCAGATACTCCAGAATTAGACAAGGTCTT-ATCT-TACTCTAGTGATTTCTTATTTGCAGATACATTCCTGATGTGGCA
AGGACAATTATGGAGACTCTGGGAGAACTTGCAGACGAGTCTCCCCCCAAGAGGCAAAGGTTTGACAAGGAAGACGAGGA
GCTCCTCGAGAAAATAAATTCGGAGGAAGTGACAGAAATGACTTTTAGAGATTGTTTAACGCAGCATGTTGAACAGGTAA
GGACAAACCTAACACTCTAGCATGAA--------CATAAACCAACGCATGAAAGAAATATGCATTAT-------------
--------------------------------------------------------------------------------
---------------------------------------------------------------------ATAT-TTTTCG
TCCCGTGCTCTATACAGCCCATAGTTTTGCACC-TTTCTGTGACTACACTGCTCCCACATAAAAGTCATATCCGGTTTAC
ACAAATC-------------------------------------------------------------------------
----------------------------------------------------TA-TATCTTTATGAAATTACATTATAA-
------CATCTTAAAACTGTCAACTGCCTTTCTTGGTGCAAA-----------GGAACTTCTAGTCCTGAATCCTGGCAT
A-GACTAAAAAA-TGTTGTACTACCTTCCACCGGTTCCGACTTGCTATCATAAGATTGATCTTC-TTGCCC-CGA
>H. brevisubulatum 6x PI401380_B
GGCTCGTGAACAGCAGGACAGGAAAAGGAACCTGAACAAGTAACTCCTCTGCCAAAAAGTTTTT------ACTGGATGTT
CTTTGGGGATCTGGTGATGTCTAGTT--TGAGCG--TAGATGTCAGGCTTTTTGTG-CTTTTGCTATGGCTATGTTTTGA
ATCAGTG-CATTTGCTGAATCATGCATTCGACAGTGTTTGTTGAATGTTGACGTTGGTTAATAAACGATGCATTGCGAGA
TTTAGGCTCTCTTTGGAAACTTAGGGTAGTCTTACCTTAATTTTAAGCAATATGGAAACTTAGGGTAGTCTTTCCTTAAT
TTTAAGCAATATTTGTGTGAAAGAACAGGTTTGGGCTGATATTCAAAGACTGATTTATGAACATACTTTGCGACGCTGAC
ACCAGATACTCCAGAATTAGACAAGGTCTT-ATCT-TACTCTAGTGATTTCTTATTTGCAGATACATTCCTGATGTGGCA
AGGACAATTATGGAGACTCTGGGAGAACTTGCAGACGAGTCTCCCCCCAAGAGGCAAAGGTTTGACAAGGAAGACGAGGA
GCTCCTCGAGAAAATAAATTCGGAGGAAGTGACAGAAATGACTTTTAGAGATTGTTTAACGCAGCATGTTGAACAGGTAA
GGACAAACCTAACACTCTAGCATGAA--------CATAAACCAACGCATGAAAGAAATATGCATTAT-------------
--------------------------------------------------------------------------------
---------------------------------------------------------------------ATAT-TTTTCG
TCCCGTGCTCTATACAGCCCATAGTTTTGCACC-TTTCTGTGACTACACTGCTCCCACATAAAAGTCATATCCGGTTTAC
ACAAATC-------------------------------------------------------------------------
----------------------------------------------------TA-TATCTTTATGAAATTACATTATAA-
------CATCTTAAAACTGTCAACTGCCTTTCTTGGTGCAAA-----------GGAACTTCTAGTCCTGAATCCTGGCAT
A-GACTAAAAAG-TGTTGTACTACCTTCCACCGGTTCCGACTTGCTATCATAAGATTGATCTTC-TTGCCC-CGA
>H. bulbosum 2x F2142
GGCTCGTGAACAGCAGGACAGGAAAAGGAACCTGAACAAGTAACTCCTCTGCCAAAAAGTTTTT------ACTGGATGTT
CTTTTGGGATCTGGTGATGTCTAGTT--TGGGCA--TAGATGTCAGGCTGTTTGTA-TTTTTGCTATGGCTATGTTTTGA
ATCAGTG-CATTTGCTGAATCATGCATTCGACAGTGCTTGTTGAATGTGGACGTTGGTTAATAAACGATGCATTGCGAG-
TTTAAGCTCACTTTGGAAACTTAGGGTAGTCTT--------------------------------------------AAT
TTTAATGAATATTTGTGTGAAAGAACAGGTTTGGGCTGATATTCAAATACTGATTTATGAACATGCTTTGTGACGCTGAC
ACCAGATAAACCAGAATTAGACAAGGTCTT-ATCT-TACTCTAGTGATTTCTTATTTGCAGATACATTCCTGATGTGGCA
AGGACAATTATGGAGACTCTGGGAGAACTTGCAGACGAGTCTCCCCCCAAGAGGCCACGGTTTGACAAGGAAGACGAGGA
GCTCCTCGAGAAAATAAATTCGGAGGAAGTGACAGAAATGACTTTTAGAGATTGCTTAACCCAGCATGTTGAACAGGTAA
GGACAAACCTAACACTCTAGCATGAA--------CATAAATCAAAGCATGAAAGCAATATGCATTAT-------------
--------------------------------------------------------------------------------
---------------------------------------------------------------------ATAT-TTTTCA
TCCCATGCTCTATAAAGCCCACAGTTTTGCACC-TTTCTGTGACTACACTGCTGC-ACATAAAGGTCATATCTGGTTTAC
ACAAATA-------------------------------------------------------------------------
----------------------------------------------------TA-TATCTTTATGAAATTACATTATAA-
------CAACTTATAACTATCAACTGCCTTTCTTAGTGCAAA-----------GGAACTTCTAGACCTGAATCGCGGCAT
G-GACTAAATTT-TTTTGTACTACCTTCCACCGGTTCTGATTTGTTATTGTAAGATTGATCTTG-TTGCCC-TGA
>H. bulbosum 2x JB138_A
GGCTCGTGAACAGCAGGACAGGAAAAGGAACCTGAACAAGTAACTCCTCTGCCAAAAAGTTTTT------ACTGGATGTT
CTTTTGGGATCTGGTGATGTCTAGTT--TGGGCA--TAGATGTCAGGCTGTTTGTA-TTTTTGCTATGGCTATGTTTTGA
ATCAGTG-CATTTGCTGAATCATGCATTCGACAGTGCTTGTTGAATGTGGACGTTGGTTAATAAACGATGCATTGCGAG-
TTTAAGCTCACTTTGGAAACTTAGGGTAGTCTT--------------------------------------------AAT
TTTAATGAATATTTGTGTGAAAGAACAGGTTTGGGCTGATATTCAAATACTGATTTATGAACATGCTTTGTGACGCTGAC
ACCAGATAAACCAGAATTAGACAAGGTCTT-ATCT-TACTCTAGTGATTTTTTATTTGCAGATACATTCCTGATGTGGCA
AGGACAATTATGGAGACTCTGGGAGAACTTGCAGACGAGTCTCCCCCCAAGAGGCCACGGTTTGACAAGGAAGACGAGGA
GCTCCTCGAGAAAATAAATTCGGAGGAAGTGACAGAAATGACTTTTAGAGATTGCTTAACCCAGCATGTTGAACAGGTAA
GGACAAACCTAACACTCTAGCATGAA--------CATAAATCAAAGCATGAAAGCAATATGCATTAT-------------
--------------------------------------------------------------------------------
---------------------------------------------------------------------ATAT-TTTTCA
TCCCATGCTCTATAAAGCCCACAGTTTTGCACC-TTTCTGTGACTACACTGCTGC-ACATAAAGGTCATATCTGGTTTAC
ACAAATA-------------------------------------------------------------------------
----------------------------------------------------TA-TATCTTTATGAAATTACATTATAA-
------CAACTTATAACTATCAACTGCCTTTCTTAGTGCAAA-----------GGAACTTCTAGACCTGAATCGCGGCAT
G-GACTAAATTT-TTTTGTACTACCTTCCACCGGTTCTGATTTGTTATTGTAAGATTGATCTTG-TTGCCC-TGA
>H. bulbosum 2x BCC2061_A
GGCTCGTGAACAGCAGGACAGGAAAAGGAACCCGAACAAGTAACTCCTCTGCCAAAAAGTTTTT------ACTGGATGTT
CTTTTGGGATCTGGTGATGTCTAGTT--TGGGCA--TAGATGTCAGGCTGTTTGTA-TTTTTGCTATGGCTATGTTTTGA
ATCAGTG-CATTTGCTGAATCATGCATTCGACAGTGCTTGTTGAATGTGGACGTTGGTTAATAAACGATGCATTGCGAG-
TTTAAGCTCACTTTGGAAACTTAGGGTAGCCTT--------------------------------------------AAT
TTTAATGAATATTTGTGTGAAAGAACAGGTTTGGGCTGATATTCAAATACTGATTTATGAACATGCTTTGTGACGCTGAC
ACCAGATAAACCAGAATTAGACAAGGTCTT-ATCT-TACTCTAGTGATTTTTTATTTGCAGATACATTCCTGATGTGACA
AGGACAATTATGGAGACTCTGGGAGAACTTGCAGACGAGTCTCCCCCCAAGAGGCCACGGTTTGACAAGGAAGACGAGGA
GCTCCTCGAGAAAATAAATTCGGAGGAAGTGACAGAAATGACTTTTAGAGATTGCTTAACCCAGCATGTTGAACAGGTAA
GGACAAACCTAACACTCTAGCATGAA--------CATAAATCAAAGCATGAAAGCATTATGCATTAT-------------
--------------------------------------------------------------------------------
---------------------------------------------------------------------ATAT-TTTTCA
TCCCATGCTCTATAAAGCCCACAGTCTTGCACC-TTTCTGTGACTACACTGCTGC-ACATAAAGGTCATATCTGGTTTAC
ACAAATA-------------------------------------------------------------------------
----------------------------------------------------TA-TATCTTTATGAAATTACATTATAA-
------CAACTTATAACTATCAACTGCCTTTCTTAGTGCAAA-----------GGAACTTCTAGACCTGAATCGCGGCAT
G-GACTAAATTT-TTTTGTACTACCTTCCACCGGTTCTGATTTGTTATTGTAAGATTGATCTTG-TTGCCC-TGA
>H. bulbosum 2x BCC2061_B
GGCTCGTGAACAGCAGGACAGGAAAAGGAACCTGAACAAGTAACTCCTCTGCCAAAAAGTTTTT------ACTGGATGTT
CTTTTGGGATCTGGTGATGTCTAGTT--TGGGCA--TAGATGTCAGGCTGTTTGTA-TTTTTGCTATGGCTATGTTTTGA
ATCAGTG-CATTTGCTGAATCATGCATTCGACAGTGCTTGTTGAATGTGGACGTTGGTTAATAAACGATGCATTGCGAG-
TTTAAGCTCACTTTGGAAACTTAGGGTAGTCTT--------------------------------------------AAT
TTTAATGAATATTTGTGTGAAAGAACAGGTTTGGGCTGATATTCAAATACTGATTTATGAACATGCTTTGTGACGCTGAC
ACCAGATAAACCAGAATTAGACAAGGTCTT-ATCT-TACTCTAGTGATTTTTTATTTGCAGATACATTCCTGATGTGGCG
AGGACAATTATGGAGACTCTGGGAGAACTTGCAGATGAGTCTCCCCCCAAGAGGCCACGGTTTGACAAGGAAGACGAGGA
GCTCCTCGAGAAAATAAATTCGGAGGAAGTGACAGAAATGACTTTTAGAGATTGCTTAACCCAGCATGTTGAACAGGTAA
GGACAAACCTAACACTCTAGCATGAA--------CATAAATCAAAGCATGAAAGCAATATGCATTAT-------------
--------------------------------------------------------------------------------
---------------------------------------------------------------------ATAT-TTTTCA
TCCCATGCTCTATAAAGCCCACAGTTTTGCACC-TTTCTGTGACTACACTGCTGC-ACATAAAGGTCATATCTGGTTTAC
ACAAATA-------------------------------------------------------------------------
----------------------------------------------------TA-TATCTTTATGAAATTACATTATAA-
------CAACTTATAACTATCAACTGCCTTTCTTAGTGCAAA-----------GGAACTTCTAGACCTGAATCGCGGCAT
G-GACTAAATTT-TTTTGTACTACCTTCCACCGGTTCTGATTTGTTATTGTAAGATTGATCTTG-TTGCCC-TGA
>H. bulbosum 4x BCC2018_A
GGCTCGTGAACAGCAGGACAGGAAAAGGAACCTGAACAAGTAACTCCTCTGCCAAAAAGTTTTT------ACTGGATGTT
CTTTTGGGATCTGGTGATGTCTAGTT--TGAGCG--TAGATGTCAGGCTGTTTGTA-TTTTTGCTATGGCTATGTTTTGA
ATCAGTG-CATTTGCTGAATCATGCATTCGACAGTGCTTGTTGAATGTGGATGTTGGTTAATAAACGATGCATTGCGAG-
TTTAAGCTCACTTTGGAAACTTAGGGTAGTCTT--------------------------------------------AAT
TTTAATGAATATTTGTGTGAAAGAACAGGTTTGGGCTGATATTCAAAGACTGATTTATGAACATGCTTTGTGACGCTGAC
ACCAGATAAACTAGAATTAGACAAGGTCTT-ATCT-TACTCTAGTTATTTCTTATTTGCAGATACATTCCTGATGTGGCA
AGGACAATTATGGAGACTCTGGGAGAACTTGCAGACGAGTCTCCCCCCAAGAGGCCACGGTTTGACAAGGAAGACGAGGA
GCTCCTCGAGAAAATAAATTCGGAGGAAGTGACAGAAATGACTTTTAGAGATTGCTTAACCCAGCATGTTGAACAGGTAA
GGACAAACCTAACACTCTAGCATGTA--------CATAAATCAAAGCATGAAAGCAATATGCATTATACTCCCTCCGTTC
CTAAATATGAGTCTTTCTAGAGTTTCCACCAGAAGACTACATACGGATATATATAGACATACTTTAGAATGTAGATTCAC
TCATTTTGCTCCGTATGTAGTCATCTAGTGAAATATCTAAAAAGACTTATATTTAGGAACGGAGGGAGTATAT-TTTTCA
TCCCATGCTCTATAAAGCCCATAGTTTTGCACC-TTTCTGTAACTACACTGCTG-CACATAAAGGTCATATCTGGTTTAC
ACAAATC-------------------------------------------------------------------------
----------------------------------------------------TA-TATCTTTATGAAATTACATTATAA-
------CAACTTATAACTATCAACTGCCTTTCTTAGTGCAAA-----------GGAACTTCTAGACCTGAATCGCGGCAT
G-GACTAAAAAA-AATTGTACTAACTTCCACCGGTTCTGATTTGTTATTGTAAGATTGATCTTG-TTGCCC-CGA
>H. bulbosum 4x BCC2018_B
GGCTCGTGAACAGCAGGACAGGAAAAGGAACCTGAACAAGTAACTCCTCTGCCAAAAAGTTTTT------ACTGGATGTT
CTTTTGGGATCTGGTGATGTCTAGTT--TGGGCA--TAGATGTCAGGCTGTTTGTA-TTTTTGCTATGGCTATGTTTTGA
ATCAGTG-CATTTGCTGAATCATGCATTCGACAGTGCTTGTTGAATGTGGACGTTGGTTAATAAACGATGCATTGCGAG-
TTTAAGCTCACTTTGGAAACTTAGGGTAGTCTT--------------------------------------------AAT
TTTAATGAATATTTGTGTGAAAGAACAGGTTTGGGCTGATATTCAAATACTGATTTATGAACATGCTTTGTGACGCTGAC
ACCAGATAAACCAGAATTAGACAAGGTCTT-ATCT-TACTCTAGTGATTTCTTATTTGCAGATACATTCCTGATGTGGCA
AGGACAATTATGGAGACTCTGGGAGAACTTGCAGACGAGTCTCCCCCCAAGAGGCCACGGTTTGACAAGGAAGACGAGGA
GCTCCTCGAGAAAATAAATTCGGAGGAAGTGACAGAAATGACTTTTAGAGATTGCTTAACCCAGCATGTTGAACAGGTAA
GGACAAACCTAACACTCTAGCATGAA--------CATAAATCAAAGCATGAAAGCAATATGCATTAT-------------
--------------------------------------------------------------------------------
---------------------------------------------------------------------ATAT-TTTTCA
TCCCATGCTCTATAAAGCCCACAGTTTTGCACC-TTTCTGTGACTACACTGCTG-CACATAAAGGTCATATCTGGTTTAC
ACAAATA-------------------------------------------------------------------------
----------------------------------------------------TA-TATCTTTATGAAATTACATTATAA-
------CAACTTATAACTATCAACTACCTTTCTTAGTGCAAA-----------GGAACTTCTAGACCTGAATCGCGGCAT
G-GACTTAACTT-TTTTGTACTACCTTCCACCGGTTCTGATTTGTTATTGTAAGATTGATCTTG-TTGCCC-TGA
>H. bulbosum 4x F2210_A
GGCTCGTGAACAGCAGGACAGGAAAAGGAACCTGAACAAGTAACTCCTCTGCCAAAAAGTTTTT------ACTGGATGTT
CTTTTGGGATCTGGTGATGTCTAGTT--TGGGCA--TAGATGTCAGGCTGTTTGTA-TTTTTGCTATGGCTATGTTTTGA
ATCAGTG-CATTTGCTGAATCATGCATTCGACAGTGCTTGTTGAATGTGGACGCTGGTTAATAAACGATGCATTGCGAG-
TTTAAGCTCACTTTGGAAACTTAGGGTAGTCTT--------------------------------------------AAT
TTTAATGAATATTTGTGTGAAAGAACAGGTTTGGGCTGATATTCAAATACTGATTTATGAACATGCTTTGTGACGCTGAC
ACCAGATAAACCAGAATTAGACAAGGTCTT-ATCT-TACTCTAGTGATTTCTTATTTGCAGATACATTCCTGATGTGGCA
AGGACAATTATGGAGACTCTGGGAGAACTTGCAGACGAGTCTCCCCCCAAGAGGCCACGGTTTGACAAGGAAGACGAGGA
GCTCCTCGAGAAAATAAATTCGGAGGAAGTGACAGAAATGACTTTTAGAGATTGCTTAACCCAGCATGTTGAACAGGTAA
GGACAAACCTAACACTCTAGCATGAA--------CATAAATCAAAGCATGAAAGCAATATGCATTAT-------------
--------------------------------------------------------------------------------
---------------------------------------------------------------------ATAT-TTTTCA
TCCCATGCTCTATAAAGCCCACAGTTTTGCACC-TTTCTGTGACTACACTGCTG-CACATAAAGGTCATATCTGGTTTAC
ACAAATA-------------------------------------------------------------------------
----------------------------------------------------TA-TATCTTTATGAAATTACATTATAA-
------CAACTTATAACTATCAACTGCCTTTCTTAGTGCAAA-----------GGAACTTCTAGACCTGAATCGCGGCAT
G-GACTAAATTT-TTTTGTACTACCTTCCACCGGTTCTGATTTGTTATTGTAAGATTGATCTTG-TTGCCC-TGA
>H. bulbosum 4x F2210_B
GGCTCGTGAACAGCAGGACAGGAAAAGGAACCTGAACAAGTAACTCCTCTGCCAAAAAGTTTTT------ACTGGATGTT
CTTTTGGGATCTGGTGATGTCTAGTT--TGGGCA--TAGATGTCAGGCTGTTTGTA-TTTTTGCTATGGCTATGTTTTGA
ATCAGTG-CATTTGCTGAATCATGCATTCGACAGTGCTTGTTGAATGTGGACGTTGGTTAATAAACGATGCATTGCGAG-
TTTAAGCTCACTTTGGAAACTTAGGGTAGTCTT--------------------------------------------AAT
TTTAATGAATATTTGTGTGAAAGAACAGGTTTGGGCTGATATTCAAATACTGATTTATGAACATGCTTTGTGACGCTGAC
ACCAGATAAACCAGAATTAGACAAGGTCTT-ATCT-TACTCTAGTGATTTCTTATTTGCAGATACATTCCTGATGTGGCA
AGGACAATTATGGAGACTCTGGGAGAACTTGCAGACGAGTCTCCCCCCAAGAGGCCACGGTTTGACAAGGAAGACGAGGA
GCTCCTCGAGAAAATAAATTCGGAGGAAGTGACAGAAATGACTTTTAGAGATTGCTTAACCCAGCATGTTGAACAGGTAA
GGACAAACCTAACACTCTAGCATGAA--------CATAAATCAAAGCATGAAAGCAATATGCATTAT-------------
--------------------------------------------------------------------------------
---------------------------------------------------------------------ATAT-TTTTCA
TCCCATGCTCTATAAAGCCCACAGTTTTGCACC-TTTCTGTGACTACACTGCTG-CACATAAAGGTCATATCTGGTTTAC
ACAAATA-------------------------------------------------------------------------
----------------------------------------------------TA-TATCTTTATGAAATTACATTATAA-
------CAACTTATAACTATCAACTGCCTTTCTTAGTGCAAA-----------GGAACTTCTAGACCTGAATCGCGGCAT
G-GACTAAATTT-TTTTGTACTACCTTCCACCGGTTCTGATTTGTTATTGTAAGATTGATCTTG-TTGCCC-TGA
>H. bulbosum 2x JB145_B
GGCTCGTGAACAGCAGGACAGGAAAAGGAACCTGAACAAGTAACTCCTCTGCCAAAAAGTTTTT------ACTGGATGTT
CTTTTGGGATCTGGTGATGTCTAGTT--TGGGCA--TAGATGTCAGGCTGTTTGTA-TTTTTGCTATGGCTATGTTTTGA
ATCAGTG-CATTTGCTGAATCATGCATTCGACAGTGCTTGTTGAATGTGGACGTTGGTTAATAAACGATGCATTGCGAG-
TTTAAGCTCACTTTGGAAACTTAGGGTAGTCTT--------------------------------------------AAT
TTTAATGAATATTTGTGTGAAAGAACAGGTTTGGGCTGATATTCAAATACTGATTTATGAACATGCTTTGTGACGCTGAC
ACCAGATAAACCAGAATTAGACAAGGTCTT-ATCT-TACTCTAGTGATTTCTTATTTGCAGATACATTCCTGATGTGGCA
AGGACAATTATGGAGACTCTGGGAGAACTTGCAGACGAGTCTCCCCCCAAGAGGCCACGGTTTGACAAGGAAGACGAGGA
GCTCCTCGAGAAAATAAATTCGGAGGAAGTGACAGAAATGACTTTTAGAGATTGCTTAACCCAGCATGTTGAACAGGTAA
GGACAAACCTAACACTCTAGCATGAA--------CATAAATCAAAGCATGAAAGCAATATGCATTAT-------------
--------------------------------------------------------------------------------
---------------------------------------------------------------------ATAT-TTTTCA
TCCCATGCTCTATAAAGCCCACAGTTTTGCACC-TTTCTGTGACTACACTGCTG-CACATAAAGGTCATATCTGGTTTAC
ACAAATA-------------------------------------------------------------------------
----------------------------------------------------TA-TATCTTTATGAAATTACATTATAA-
------CAACTTATAACTATCAACTGCCTTTCTTAGTGCAAA-----------GGAACTTCTAGACCTGAATCGCGGCAT
G-GACTAAATTT-TTTTGTACTACCTTCCACCGGTTCTGATTTGTTATTGTAAGATTGATCTTG-TTGCCC-TGA
>H. bulbosum 2x JB145_A
GGCTCGTGAACAGCAGGACAGGAAAAGGAACCTGAACAAGTAACTCCTCTGCCAAAAAGTTTTT------ACTGGATGTT
CTTTTGGGATCTGGTGATGTCTAGTT--TGGGCA--TAGATGTCAGGCTGTTTGTA-TTTTTGCTATGGCTATGTTTTGA
ATCAGTG-CATTTGCTGAATCATGCATTCGACAGTGCTTGTTGAATGTGGACGTTGGTTAATAAACGATGCATTGCGAG-
TTTAAGCTCACTTTGGAAACTTAGGGTAGTCTT--------------------------------------------AAT
TTTAATGAATATTTGTGTGAAAGAACAGGTTTGGGCTGATATTCAAATACTGATTTATGAACATGCTTTGTGACGCTGAC
ACCAGATAAACCAGAATTAGACAAGGTCTT-ATCT-TACTCTAGTGATTTCTTATTTGCAGATACATTCCTGATGTGGCA
AGGACAATTATGGAGACTCTGGGAGAACTTGCAGACGAGTCTCCCCCCAAGAGGCCACGGTTTGACAAGGAAGACGAGGA
GCTCCTCGAGAAAATAAATTCGGAGGAAGTGACAGAAATGACTTTTAGAGATTGCTTAACCCAGCATGTTGAACAGGTAA
GGACAAACCTAACACTCTAGCATGAA--------CATAAATCAAAGCATGAAAGCAATATGCATTAT-------------
--------------------------------------------------------------------------------
---------------------------------------------------------------------ATAT-TTTTCA
TCCCATGCTCTATAAAGCCCACAGTTTTGCACC-TTTCTGTGACTACACTGCTG-CACATAAAGGTCATATCTGGTTTAC
ACAAATA-------------------------------------------------------------------------
----------------------------------------------------TA-TGTCTTTATGAAATTACATTATAA-
------CAACTTATAACTATCAACTGCCTTTCTTAGTGCAAA-----------GGAACTTCTAGACCTGAATCGCGGCAT
G-GACTAAATTT-TTTTGTACTACCTTCCACCGGTTCTGATTTGTTATTGTAAGATTGATCTTG-TTGCCC-TGA
>H. bulbosum 2x JB149_B
GGCTCGTGAACAGCAGGACAGGAAAAGGAACCTGAACAAGTAACTCCTCTGCCAAAAAGTTTTT------ACTGGATGTT
CTTTTGGGATCTGGTGATGTCTAGTT--TGGGCA--TAGATGTCAGTCTGTTTGTA-TTTTTGCTATGGCTATGTTTTGA
ATCAGTG-CATTTGCTGAATCATGCATTCGACAGTGCTTGTTGAATGTGGACGTTGGTTAATAAACGATGCATTGCGAG-
TTTAAGCTCACTTTGGAAACTTAGGGTAGTCTT--------------------------------------------AAT
TTTAATGAATATTTGTGTGAAAGAACAGGTTTGGGCTGATATTCAAATACTGATTTATGAACATGCTTTGTGACGCTGAC
ACCAGATAAACCAGAATTAGACAAGGTCTT-ATCT-TACTCTAGTGATTTCTTATTTGCAGATACATTCCTGATGTGGCA
AGGACAATTATGGAGACTCTGGGAGAACTTGCAGACGAGTCTCCCCCCAAGAGGCCACGGTTTGACAAGGAAGACGAGGA
GCTCCTYGAGAAAATAAATTCGGAGGAAGTGACAGAAATGACTTTTAGAGATTGCTTAACCCAGCATGTTGAACAGGTAA
GGACAAACCTAACACTCTAGCATGAA--------CATAAATCAAAGCATGAAAGCAATATGCATTAT-------------
--------------------------------------------------------------------------------
---------------------------------------------------------------------ATAT-TTTTCA
TCCCATGCTCTATAAAGCCCACAGTTTTGCACC-TTTCTGTGACTACACTGCTG-CACATAAAGGTCATATCTGGTTTAC
ACRAATA-------------------------------------------------------------------------
----------------------------------------------------TA-TATCTTTATGAAATTACATTATAA-
------CAACTTATAACTATCAACTGCCTTTCTTAGTGCAAA-----------GGAACTTCTAGACCTGAATCGCGGCAT
G-GACTAAATTT-TTTTGTACTACCTTCCACCGGTTCTGATTTGTTATTGTAAGATTGATCTTG-TTGCCC-TGA
>H. bulbosum 2x JB138_B
GGCTCGTGAACAGCAGGACAGGAAAAGGAACCTGAACAAGTAACTCCTCTGCCAAAAAGTTTTT------ACTGGATGTT
CTTTTGGGATCTGGTGATGTCTAGTT--TGGGCA--TAGATGTCAGGCTGTTTGTA-TTTTTGCTATGGCCATGTTTTGA
ATCAGTG-CATTTGCTGAATCATGCATTCGACAGTGCTTGTTGAATGTGGACGTTGGTTAATAAACGATGCATTGCGAG-
TTTAAGCTCACTTTGGAAACTTAGGGTAGTCTT--------------------------------------------AAT
TTTAATGAATATTTGTGTGAAAGAACAGGTTTGGGCTGATATTCAAATACTGATTTAYGAACATGCTTTGTGACGCTGAC
ACCAGATAAACCAGAATTAGACAAGGTCTT-ATCT-TACTCTAGTGATTTCTTATTTGCAGATACATTCCTGATGTGGCA
AGGACAATTATGGAGACTCTGGGAGAACTTGCAGACGAGTCTCCCCCCAAGAGGCCACGGTTTGACAAGGAAGACGAGGA
GCTCCTCGAGAAAATAAATTCGGAGGAAGTGACAGAAATGACTTTTAGAGATTGCTTAACCCAGCATGTTGAACAGGTAA
GGACAAACCTAACACTCTAGCATGAA--------CATAAATCAAAGCATGAAAGCAATATGCATTAT-------------
--------------------------------------------------------------------------------
---------------------------------------------------------------------ATAT-TTTTCA
TCCCATGCTCTATAAAGCCCACAGTTTTGCACC-TTTCTGTGACTACACTGCTG-CACATAAAGGTCATATCTGGTTTAC
ACAAATA-------------------------------------------------------------------------
----------------------------------------------------TA-TATCTTTATGAAATTACATTATAA-
------CAACTTATAACTATCAACTGCCTTTCTTAGTGCAAA-----------GGAACTTCTAGACCTGAATCGCGGCAT
G-GACTAAATTT-TTTTGTACTACCTTCCACCGGTTCTGATTTGTTATTGTAAGATTGATCTTG-TTGCCC-TGA
>H. bulbosum 2x JB149_A
GGCTCGTGAACAGCAGGACAGGAAAAGGAACCTGAACAAGTAACTCCTCTGCCAAAAAGTTTTT------ACTGGATGTT
CTTTTGGGATCTGGTGATGTCTAGTT--TGGGCA--TAGATGTCAGGCTGTTTGTA-TTTTTGCTATGGCCATGTTTTGA
ATCAGTG-CATTTGCTGAATCATGCATTCGACAGTGCTTGTTGAATGTGGACGTTGGTTAATAAACGATGCATTGCGAG-
TTTAAGCTCACTTTGGAAACTTAGGGTAGTCTT--------------------------------------------AAT
TTTAATGAATATTTGTGTGAAAGAACAGGTTTGGGCTGATATTCAAATACTGATTTATGAACATGCTTTGTGACGCTGAC
ACCAGATAAACCAGAATTAGACAAGGTCTT-ATCT-TACTCTAGTGATTTCTTATTTGCAGATACATTCCTGATGTGGCA
AGGACAATTATGGAGACTCTGGGAGAACTTGCAGACGAGTCTCCCCCCAAGAGGCCACGGTTTGACAAGGAAGACGAGGA
GCTCCTCGAGAAAATAAATTCGGAGGAAGTGACAGAAATGACTTTTAGAGATTGCTTAACCCAGCATGTTGAACAGGTAA
GGACAAACCTAACACTCTAGCATGAA--------CATAAATCAAAGCATGAAAGCAATATGCATTAT-------------
--------------------------------------------------------------------------------
---------------------------------------------------------------------ATAT-TTTTCA
TCCCATGCTCTATAAAGCCCACAGTTTTGCACC-TTTCTGTGACTACACTGCTG-CACATAAAGGTCATATCTGGTTTAC
ACAAATA-------------------------------------------------------------------------
----------------------------------------------------TA-TATCTTTATGAAATTACATTATAA-
------CAACTTATAACTATCAACTGCCTTTCTTAGTGCAAA-----------GGAACTTCTAGACCTGAATCGCGGCAT
G-GACTAAATTT-TTTTGTACTACCTTCCACCGGTTCTGATTTGTTATTGTAAGATTGATCTTG-TTGCCC-TGA
>H. bulbosum 4x F2227_A
GGCTCGTGAACAGCAGGACAGGAAAAGGAACCTGAACAAGTAACTCCTCTGCCAAAAAGTTTTT------ACTGGATGTT
CTTTTGGGATCTGGTGATGTCTAGTT--TGGGCA--TAGATGTCAGGCTGTTTGTA-TTTTTGCTATGGCTATGTTTTGA
ATCAGTG-CATTTGCTGAATCATGCATTCGACAGTGCTTGTTGAATGTGGACGTTGGTTAATAAACGATGCATTGCGAG-
TTTAAGCTCACTTTGGAAACTTAGGGTAATCTT--------------------------------------------AAT
TTTAATGAATATTTGTGTGAAAGAACAGGTTTGGGCTGATATTCAAATACTGATTTATGAACATGCTTTGTGACGCTGAC
ACCAGATAAACCAGAATTAGACAAGGTCTT-ATCT-TACTCTAGTGATTTCTTATTTGCAGATACATTCCTGATGTGGCA
AGGACAATTATGGAGACTCTGGGAGAACTTGCAGACGAGTCTCCCCCCAAGAGGCCACGGTTTGACAAGGAAGACGAGGA
GCTCCTCGAGAAAATAAATTCGGAGGAAGTGACAGAAATGACTTTTAGAGATTGCTTAACCCAGCATGTTGAACAGGTAA
GGACAAACCTAACACTCTAGCATGAA--------CATAAATCAAAGCATGAAAGCAATATGCATTAT-------------
--------------------------------------------------------------------------------
---------------------------------------------------------------------ATTT-TTTTCA
TCCCATGCTCTATAAAGCCCACAGTTTTGCACC-TTTCTGTGACTACACTGCTG-CACATAAAGGTCATATCTGGTTTAC
ACAAATA-------------------------------------------------------------------------
----------------------------------------------------TA-TATCTTTATGAAATTACATTATAA-
------CAACTTATAACTATCAACTGCCTTTCTTAGTGCAAA-----------GGAACTTCTAGACCTGAATCGCGGCAT
G-GACTAATTTT-TTTTGTACTACCTTCCACCGGTTCTGATTTGCTATTGTAAGATTGATCTTG-TTGCCC-TGA
>H. bulbosum 4x F2227_B
GGCTCGTGAACAGCAGGACAGGAAAAGGAACCTGAACAAGTAACTCCTCTGCCAAAAAGTTTTT------ACTGGATGTT
CTTTTGGGATCTGGTGATGTCTAGTT--TGGGCA--TAGATGTCAGGCTGTTTGTA-TTTTTGCTATGGCTATGTTTTGA
ATCAGTG-CATTTGCTGAATCATGCATTCGACAGTGCTTGTTGAATGTGGACGTTGGTTAATAAACGATGCATTGCGAG-
TTTAAGCTCACTTTGGAAACTTAGGGTAGTCTT--------------------------------------------AAT
TTTAATGAATATTTGTGTGAAAGAACAGGTTTGGGCTGATATTCAAATACTGATTTATGAACATGCTTTGTGACGCTGAC
ACCAGGTAAACCAGAATTAGACAAGGTCTT-ATCT-TACTCTAGTGATTTCTTATTTGCAGATACATTCCTGATGTGGCA
AGGACAATTATGGAGACTCTGGGAGAACTTGCAGACGAGTCTCCCCCCAAGAGGCCACGGTTTGACAAGGAAGACGAGGA
GCTCCTCGAGAAAATAAATTCGGAGGAAGTGACAGAAATGACTTTTAGAGATTGCTTAACCCAGCATGTTGAACAGGTAA
GGACAAACCTAACACTCTAGCATGAA--------CGTAAATCAAAGCATGAAAGCAATATGCATTAT-------------
--------------------------------------------------------------------------------
---------------------------------------------------------------------ATAT-TTTTCA
TCCCATGCTCTATAAAGCCCACAGTTTTGCACC-TTTCTGTGACTACACTGCTG-CACATAAAGGTCATATCTGGTTTAC
ACAAATA-------------------------------------------------------------------------
----------------------------------------------------TA-TATCTTTATGAAATTACATCATAA-
------CAACTTATAACTATCAACTGCCTTTCTTAGTGCAAA-----------GGAACTTCTAGACCTGAATCGCGGCAT
G-GACTAATTTT-TTTTGTACTACCTTCCACCGGTTCTGATTTGTTATTGTAAGATTGATCTTG-TTGCCC-TGA
>H. californicum H02419
GGCTCGTGAACAGCAGGACAGGAAAAGGAACCTAAACAAGTAACTCCTCTGCCAAAAAGTTTTT------ACTGGATGTT
CTTTGGGGATCTGGTGATGTCTAGTT--CGAGCG--TAGATGTCAGGCTTTTTGTA-CTTTTGCTATGGCTATGTTTTGA
ATCAGTG-CATTTGCTGAATCATGCATTCGACAGTGTTTGTTGAATGTTGACGTTGGTTAATAAACGATGCATTGCGAGA
TTTAGGCTCTCTTTGGAAACTTAGGGTAGTCTTACCTTAATTTTAAGCAATATGGAAACTTAGGGTAGTCTTTCCTTAAT
TTTAAGCAATATTTGTGTGAAAGAACAGGTTTGGGCTGATATTCAAAGACTGATTTATGAACATACTTTGTGACGCTGAC
ACCAGATACTCCAGAATTAGACAAGGTCTT-ATCT-TACTCTAGTGATTTCTTATTTGCAGATACATTCCTGATGTGGCA
AGGACAATTATGGAGACTCTGGGAGAACTTGCAGACGAGTCTCCCCCCAAGAGGCAAAGGTTTGACAAGGAAGACGAGGA
GCTCCTCGAGAAAATAAATTCGGAGGAAGTGACAGAAATGACTTTTAGAGATTGTTTAACGCAGCATGTTGAACAGGTAA
GGACAAACCTAACACTCTAGCATGAA--------CATAAACCAACGCATGAAAGAAATATGCATTAT-------------
--------------------------------------------------------------------------------
---------------------------------------------------------------------ATAT-TTTTCG
TCCCGTGCTCTATACAGCCCATAGTTTTGCACC-TTTCTGTGAC---------------------------------TAC
ACAAATC-------------------------------------------------------------------------
----------------------------------------------------TA-TATCTTTATGAAATTACATTATAA-
------CATCTTAAAACTGTCAACTGCCTTTCTTGGTGCAAA-----------GGAACTTCTAGTCCTGAATCCTGGCAT
A-GACTAAAAAA-TGTTGTACTACCTTCCACCGGTTCCGACTTGCTATCATAAGATTGATCTTC-TTGCCC-CGA
>H. californicum H02084
GGCTCGTGAACAGCAGGACAGGAAAAGGAACCTGAACAAGTAACTCCTCTGCCAAAAAGTTTTT------ACTGGATGTT
CTCTGGGGATCTGGTGATGTCTAGTT--CGAGCG--TAGATGTCAGGCTTTTTGTA-CTTTTGCTATGGCTATGTTTTGA
ATCAGTG-CATTTGCTAAATCATGCATTCGACAGTGTTTGTTGAATGTTGACGTTGGTTAATAAACGATGCATTGCGAGA
TTTAGGCTCTCTTTGGAAACTTAGGGTAGTCTTACCTTAATTTTAAGCAATATGGAAACTTAGGGTAGTCTTTCCTTAAT
TTTAAGCAATATCTGTGTGAAAGAACAGGTCTGGGCTGATATTCAAAGACTGATTTATGAACATACTTTGTGACGCTGAC
ACCAGATACTCCAGAATTAGACAAGGTCTT-ATCT-TACTCTAGTGATTTCTTATTTGCAGATACATTCCTGATGTGGCA
AGGACAATTATGGAGACTCTGGGAGAACTTGCAGACGAGTCTCCCCCCAAGAGGCAAAGGTTTGACAAGGAAGATGAGGA
GCTCCTCGAGAAAATAAATTCGGAGGAAGTGACAGAAATGACTTTTAGAGATTGTTTAACGCAGCATGTTGAACAGGTAA
GGACAAACCTAACACTCTAGCATGAA--------CATAAACCAACGCATGAAAGAAATATGCATTAT-------------
--------------------------------------------------------------------------------
---------------------------------------------------------------------ATAT-TTTTCG
TCCCGTGCTCTATACAGCCCATAGTTTTGCACC-TTTCTGTGAC---------------------------------TAC
ACAAATC-------------------------------------------------------------------------
----------------------------------------------------TA-TATCTTTATGAAATTACATTATAA-
------CATCTTAAAACTGTCAACTGCCTTTCTTGGTGCAAA-----------GGAACTTCTAGTCCTGAATCCTGGCAT
A-GACTAAAAAA-TGTTGTACTACCTTCCACCGGTTCCGACTTGCTATCATAAGATTGATCTTC-TTGCCC-CGA
>H. californicum H01942
GGCTCGTGAACAGCAGGACAGGAAAAGGAACCTGAACAAGTAACTCCTCTGCCAAAAAGTTTTT------ACTGGATGTT
CTCTGGGGATCTGGTGATGTCTAGTT--CGAGCG--TAGATGTCAGGCTTTTTGTA-CTTTTGCTATGGCTATGTTTTGA
ATCAGTG-CATTTGCTAAATCATGCATTCGACAGTGTTTGTTGAATGTTGACGTTGGTTAATAAACGATGCATTGCGAGA
TTTAGGCTCTCTTTGGAAACTTAGGGTAGTCTTACCTTAATTTTAAGCAATATGGAAACTTAGGGTAGTCTTTCCTTAAT
TTTAAGCAATATCTGTGTGAAAGAACAGGTCTGGGCTGATATTCAAAGACTGATTTATGAACATACTTTGTGACGCTGAC
ACCAGATACTCCAGAATTAGACAAGGTCTT-ATCT-TACTCTAGTGATTTCTTATTTGCAGATACATTCCTGATGTGGCA
AGGACAATTATGGAGACTCTGGGAGAACTTGCAGACGAGTCTCCCCCCAAGAGGCAAAGGTTTGACAAGGAAGATGAGGA
GCTCCTCGAGAAAATAAATTCGGAGGAAGTGACAGAAATGACTTTTAGAGATTGTTTAACGCAGCATGTTGAACAGGTAA
GGACAAACCTAACACTCTAGCATGAA--------CATAAACCAACGCATGAAAGAAATATGCATTAT-------------
--------------------------------------------------------------------------------
---------------------------------------------------------------------ATAT-TTTCCG
TCCCGTGCTCTATACAGCCCATAGTTTTGCACC-TTTCTGTGAC---------------------------------TAC
ACAAATC-------------------------------------------------------------------------
----------------------------------------------------TA-TATCTTTATGAAATTACATTATAA-
------CATCTTAAAACTGTCAACTGCCTTTCTTGGTGCAAA-----------GGAACTTCTAGTCCTGAATCCTGGCAT
A-GACTAAAAAA-TGTTGTACTACCTTCCACCGGTTCCGACTTGCTATCATAAGATTGATCTTC-TTGCCC-CGA
>H. californicum H02012
GGCTCGTGAACAGCAGGACAGGAAAAGGAACCTGAACAAGTAACTCCTCTGCCAAAAAGTTTTT------ACTGGATGTT
CTCTGGGGATCTGGTGATGTCTAGTT--CGAGCG--TAGATGTCAGGCTTTTTGTA-CTTTTGCTATGGCTATGTTTTGA
ATCAGTG-CATTTGCTAAATCATGCATTCGACAGTGTTTGTTGAATGTTGACGTTGGTTAATAAATGATGCATTGCGAGA
TTTAGGCTCTCTTTGGAAACTTAGGGTAGTCTTACCTTAATTTTAAGCAATATGGAAACTTAGGGTAGTCTTTCCTTAAT
TTTAAGCAATATCTGTGTGAAAGAACAGGTCTGGGCTGATATTCAAAGACTGATTTATGAACATACTTTGTGACGCTGAC
ACCAGATACTCCAGAATTAGACAAGGTCTT-ATCT-TACTTTAGTGATTTCTTATTTGCAGATACATTCCTGATGTGGCA
AGGACAATTATGGAGACTCTGGGAGAACTTGCAGACGAGTCTCCCCCCAAGAGGCAAAGGTTTGACAAGGAAGATGAGGA
GCTCCTCGAGAAAATAAATTCGGAGGAAGTGACAGAAATGACTTTTAGAGATTGTTTAACGCAGCATGTTGAACAGGTAA
GGACAAACCTAACACTCTAGCATGAA--------CATAAACCAACGCATGAAAGAAATATGCATTAT-------------
--------------------------------------------------------------------------------
---------------------------------------------------------------------ATAT-TTTTCG
TCCCGTGCTCTATACAGCCCATAGTTTTGCACC-TTTCTGTGAC---------------------------------TAC
ACAAATC-------------------------------------------------------------------------
----------------------------------------------------TA-TATCTTTATGAAATTACATTATAA-
------CATCTTAAAACTGTCAACTGCCTTTCTTGGTGCAAA-----------GGAACTTCTAGTCCTGAATCCTGGCAT
A-GACTAAAAAA-TGTTGTACTACCTTCCACCGGTTCCGACTTGCTATCATAAGATTGATCTTC-TTGCCC-CGA
>H. californicum H01957
GGCTCGTGAACAGCAGGACAGGAAAAGGAACCTGAACAAGTAACTCCTCTGCCAAAAAGTTTTT------ACTGGATGTT
CTCTGGGGATCTGGTGATGTCTAGTT--CGAGCG--TAGATGTCAGGCTTTTTGTA-CTTTTGCTATGGCTATGTTTTGA
ATCAGTG-CATTTGCTGAATCATGCATTCGACAGTGTTTGTTGAATGTTGACGTTGGTTAATAAACGATGCATTGCGAGA
TTTAGGCTCTCTTTGGAAACTTAGGGTAGTCTT---------------------------------------TCCTTAAT
TTTAAGCAATATTTGTGTGAAAGAACAGGTCTGGGCTGATATTCAAAGACTGATTTATGAACATACTTTGTGACGCTGAC
ACCAGATACTCCAGAATTAGACAAGGTCTT-ATCT-TACTCTAGTGATTTCTTATTTGCAGATACATTCCTGATGTGGCA
AGGACAATTATGGAGACTCTGGGAGAACTTGCAGACGAGTCTCCCCCCAAGAGGCAAAGGTTTGACAAGGAAGACGAGGA
GCTCCTCGAGAAAATAAATTCGGAGGAAGTGACAGAAATGACTTTTAGAGATTGTTTAACGCAGCATGTTGAACAGGTAA
GGACAAACCTAACACTCTAGCATGAA--------CATAAACCAACGCATGAAAGAAATATGCATTAT-------------
--------------------------------------------------------------------------------
---------------------------------------------------------------------ATAT-TTTTCG
TCCCGTGCTCTATACAGCCCATAGTTTTGCACC-TTTCTGTGAC---------------------------------TAC
ACAAATC-------------------------------------------------------------------------
----------------------------------------------------TA-TATCTTTATGAAATTACATTATAA-
------CATCTTAAAACTGTCAACTGCCTTTCTTGGTGCAAA-----------GGAACTTCTAGTCCTGAATCCTGGCAT
A-GACTAAAAAA-TGTTGTACTACCTTCCACCGGTTCCGACTTGCTATCATAAGATTGATCTTC-TTGCCC-CGA
>H. californicum BCC2057
GGCTCGTGAACAGCAGGACAGGAAAAGGAACCTGAACAAGTAACTCCTCTGCCAAAAAGTTTTT------ACTGGATGTT
CTCTGGGGATCTGGTGATGTCTAGTT--CGAGCG--TAGATGTCAGGCTTTTTGTA-CTTTTGCTATGGCTATGTTTTGA
ATCAGTG-CATTTGCTAAATCATGCATTCGACAGTGTTTGTTGAATGTTGATGTTGGTTAATAAACGATGCATTGCGAGA
TTTAGGCTCTCTTTGGAAACTTAGGGTAGTCTTACCTTAATTTTAAGCAATATGGAAACTTAGGGTAGTCTTTCCTTAAT
TTTAAGCAATATCTGTGTGAAAGAACAGGTCTGGGCTGATATTCAAAGACTGATTTATGAACATACTTTGTGACGCTGAC
ACCAGATACTCCAGAATTAGACAAGGTCTT-ATCT-TACTCTAGTGATTTCTTATTTGCAGATACATTCCTGATGTGGCA
AGGACAATTATGGAGACTCTGGGAGAACTTGCAGACGAGTCTCCCCCCAAGAGGCAAAGGTTTGACAAGGAAGATGAGGA
GCTCCTCGAGAAAATAAATTCGGAGGAAGTGACAGAAATGACTTTTAGAGATTGTTTAACGCAGCATGTTGAACAGGTAA
GGACAAACCTAACACTCTAGCATGAA--------CATAAACCAACGCATGAAAGAAATATGCATTAT-------------
--------------------------------------------------------------------------------
---------------------------------------------------------------------ATAT-TTTTCG
TCCCGTGCTCTATACAGCCCATAGTTTTGCACC-TTTCTGTGAC---------------------------------TAC
ACAAATC-------------------------------------------------------------------------
----------------------------------------------------TA-TATCTTTATGAAATTACATTATAA-
------CATCTTAAAACTGTCAACTGCCTTTCTTGGTGCAAA-----------GGAACTTCTAGTCCTGAATCCTGGCAT
A-GACTAAAAAA-TGTTGTACTACCTTCCACCGGTTCCGACTTGCTATCATAAGATTGATCTTC-TTGCCC-CGA
>H. californicum BCC2058
GGCTCGTGAACAGCAGGACAGGAAAAGGAACCTAAACAAGTAACTCCTCTGCCAAAAAGTTTTT------ACTGGATGTT
CTTTGGGGATCTGGTGATGTCTAGTT--CGAGCG--TAGATGTCAGGCTTTTTGTA-CTTTTGCTATGGCTATGTTTTGA
ATCAGTG-CATTTGCTGAATCATGCATTCGACAGTGTTTGTTGAATGTTGACGTTGGTTAATAAACGATGCATTGCGAGA
TTTAGGCTCTCTTTGGAAACTTAGGGTAGTCTTACCTTAATTTTAAGCAATATGGAAACTTAGGGTAGTCTTTCCTTAAT
TTTAAGCAATATTTGTGTGAAAGAACAGGTTTGGGCTGATATTCAAAGACTGATTTATGAACATACTTTGTGACGCTGAC
ACCAGATACTCCAGAATTAGACAAGGTCTT-ATCT-TACTCTAGTGATTTCTTATTTGCAGATACATTCCTGATGTGGCA
AGGACAATTATGGAGACTCTGGGAGAACTTGCAGACGAGTCTCCCCCCAAGAGGCAAAGGTTTGACAAGGAAGACGAGGA
GCTCCTCGAGAAAATAAATTCGGAGGAAGTGACAGAAATGACTTTTAGAGATTGTTTAACGCAGCATGTTGAACAGGTAA
GGACAAACCTAACACTCTAGCATGAA--------CATAAACCAACGCATGAAAGAAATATGCATTAT-------------
--------------------------------------------------------------------------------
---------------------------------------------------------------------ATAT-TTTTCG
TCCCGTGCTCTATACAGCCCATAGTTTTGCACC-TTTCTGTGAC---------------------------------TAC
ACAAATC-------------------------------------------------------------------------
----------------------------------------------------TA-TATCTTTATGAAATTACATTATAA-
------CATCTTAAAACTGTCAACTGCCTTTCTTGGTGCAAA-----------GGAACTTCTAGTCCTGAATCCTGGCAT
A-GACTAAAAAA-TGTTGTACTACCTTCCACCGGTTCCGACTTGCTATCATAAGATTGATCTTC-TTGCCC-TGA
>H. californicum H01951
GGCTCGTGAACAGCAGGACAGGAAAAGGAACCTGAACAAGTAACTCCTCTGCCAAAAAGTTTTT------ACCGGATGTT
CTTTGGGGATCTGGTGATGTCTAGTT--CGAGCG--TAGATGTCAGGCTTTTTGTA-CTTTTGCTATGGCTATGTTTTGA
ATCAGTG-CATTTGCTGAATCATGCATTCGACAGTGTTTGTTGAATGTTGACGTTGGTTAATAAACGATGCATTGCGAGA
TTTAGGCTCTCTTTGGAAACTTAGGGTAGTCTTACCTTAATTTTAAGCAATATGGAAACTTAGGGTAGTCTTTCCTTAAT
TTTAAGCAATATTTGTGTGAAAGAACAGGTTTGGGCTGATATTCAAAGACTGATTTATGAACATACTTTGTGACGCTGAC
ACCAGATACTCCAGAATTAGACAAGGTCTT-ATCT-TACTCTAGTGATTTCTTATTTGCAGATACATTCCTGATGTGGCA
AGGACAATTATGGAGACTCTGGGAGAACTTGCAGACGAGTCTCCCCCCAAGAGGCAAAGGTTTGACAAGGAAGACGAGGA
GCTCCTCGAGAAAATAAATTCAGAGGAAGTGACAGAAATGACTTTTAGAGATTGTTTAACGCAGCATGTTGAACAGGTAA
GGACAAACCTAACACTCTAGCATGAA--------CATAAACCAACGCATGAAAGAAATATGCATTAT-------------
--------------------------------------------------------------------------------
---------------------------------------------------------------------ATAT-TTTTCG
TCCCGTGCTCTATACAGCCCATAGTTTTGCACC-TTTCTGTGAC---------------------------------TAC
ACAAATC-------------------------------------------------------------------------
----------------------------------------------------TA-TATCTTTATGAAATTACATTATAA-
------CATCTTAAAACTGTCAACTGCCTTTCTTGGTGCAAA-----------GGAACTTCTAGTCCTGAATCCTGGCAT
A-GACTAAAAAA-TGTTGTACTACCTTCCACCGGTTCCGACTTGCTATCATAAGATTGATCTTC-TTGCCC-CGA
>H. capense H00335_A
GGCTCGTGAACAGCAGGACAGGAAAAGGAACCTGAACAAGTAACTCCTCTGCCAAAGAGTTTTT------ACTGGATGTT
CTTTGGGGATCTGGTGATGTCTAGTT--TGAGCG--TAGATGTCAGGCTTTTTGTA-CTTTTGCTATGGCTATGTTTTGA
ATCAGTG-CATTTGCTGAATCATGCATTCGACAGTGTTTGTTGAATGTTGACGTTGGTTAATAAACGATGCATTGCGAGA
TTTAGGCTCTCTTTGGAAACTTAGGGTAGTCTTACCTTAATTTTAAGCAATATGGAAACTTAGGGTAGTCTTTCCTTAAT
TTTAAGCAATATTTGTGTGAAAGAACAGGTTTGGGCTGATATTCAGTGACTGATTTATGAACATGCTTTGTTTCGCTGAC
ACCAGATACTCCAGAATTAGACAAGGTCTT-ATCT-TACTCTAGTGATTTCTTATTTGCAGATACATTCCTGACGTGGCA
AGGACAATTATGGAGACTCTGGGAGAACTTGCAGACGAGTCTCCCCCCAAGAGGCAACGGTTTGACAAGGAAGACGAGGA
GCTCCTCGAGAAAATAAATTCGGAGGAAGTGACAGAAATGACTTTTAGAGATTGCTTAACGCAGCATGTTGAACAGGTAA
GGACAAACCTAACACTCTAGCATGAA--------CATAAACCAATGCATGAAAGAAATATGCATTAT-------------
--------------------------------------------------------------------------------
---------------------------------------------------------------------ATAT-TTTTCG
TCCCGTGCTCTATACAGCCCATAGTTTTGCACC-TTTCTGTGACTACACTGCTGCCACATAAAAGTCATATCCAGTTTAC
ACAAAAC-------------------------------------------------------------------------
----------------------------------------------------TA-TATCTTTATGAAATTACATTATAA-
------CATCTTAAAACTGTCAACTGCCTTTCTTGGTGCAAA-----------GGAACTTCTAGTCCTGAATCCCGGCA-
--GACTAAAAAA-TGTTGGACTACCTTCCACCGGTTCCGACTTGTTATCATAAGATTGATCTTG-TTGCCC-CGA
>H. capense H00335_B
GGCTCGTGAACAGCAGGACAGGAAAAGGAACCTGAACAAGTAACTCCTCTGCCAAAAAGTTTTT------ACTGGATGTT
CTTTGGGGATCTGGTGATGTCTAGTT--TGAGCG--TAGATGTCAGGCTTTTTGTA-CTTTTGCTATGGCTATGTTTTGA
ATCAGTGACACTTGCTGAATCATGCATTCGACAGTGTTTGTTGAATGTTGACGTTGGTTAATAAACGATGCATTACGAGA
TTTACGCTCACTTTGGAAACTTAGGGTAGTCTTACCTTAATTTTAAGCAATATGG-AATTTAGGGTAGACTTTCCTTAA-
TTTAAGCAATATTTGTGTGTAAGAACAGGTTTGGGCTGATATTCAAAGACTGATTTATGAACATGCTTTGTGACGCTGGC
ACCAGATACTCGAGAATTAGACAAGGTCTT-ATCT-TACTCTAGTGATTTCTTATTTGCAGATACATTCCTGATGTGGCA
AGGACAATTATGGAGACTCTGGGAGAACTTGCAGACGAGTCTCCCCCCAAGAGGCCACGGTTTGACAAGGAAGACGAGGA
GCTCCTCGAGAAAATAAATTCGGAGGAAGTGACAGAAATGACTTTTAGAGATTGCTTAACGCAGCATGTTGAACAGGTAA
GGACAAATCTAACACTCTAGCATGAA--------CATAAACCAATGCATGAAAGCAATATGCATTAT-------------
--------------------------------------------------------------------------------
---------------------------------------------------------------------ATAT-TTTTCG
TCCCGTGCTCTATACAGCCCATAATTTTGCACC-TTTCTGTGGCTACACTGCTGCCACATAAAAGTCATATCCGGTTTAC
ACAAATC-------------------------------------------------------------------------
----------------------------------------------------TA-TATCTTTATGAAATTACATTATAA-
------CATCTTAAAACTGTCAACTGCCTTTCTTGGTGCAAA-----------GGAACTTCTAGTCCTGAATCCCGGCAT
A-GACTAAAAAA-TGTTGTACTACCTTCCACCGGTTCCGATTTGTTATCATAAGACTGATCTTG-TTGCCC-CGA
>H. capense BCC2062_A
GGCTCGTGAACAGCAGGACAGGAAAAGGAACCTGAACAAGTAACTCCTCTGCCAAAGAGTTTTT------ACTGGATGTT
CTTTGGGGATCTGGTGATGTCTAGTT--TGAGCG--TAGATGTCAGGCTTTTTGTA-CTTTTGCTATGGCTATGTTTTGA
ATCAGTG-CATTTGCTGAATCATGCATTCGACAGTGTTTGTTGAATGTTGACGTTGGTTAATAAACGATGCATTGCGAGA
TTTAGGCTCTCTTTGGAAACTTAGGGTAGTCTTACCTTAATTTTAAGCAATATGGAAACTTAGGGTAGTCTTTCCTTAAT
TTTAAGCAATATTTGTGTGAAAGAACAGGTTTGGGCTGATATTCAGTGACTGATTTATGAACATGCTTTGTTTCGCTGAC
ACCAGATACTCCAGAATTAGACAAGGTCTT-ATCT-TACTCTAGTGATTTCTTATTTGCAGATACATTCCTGACGTGGCA
AGGACAATTATGGAGACTCTGGGAGAACTTGCAGACGAGTCTCCCCCCAAGAGGCAACGGTTTGACAAGGAAGACGAGGA
GCTCCTCGAGAAAATAAATTCGGAGGAAGTGACAGAAATGACTTTTAGAGATTGCTTAACGCAGCATGTTGAACAGGTAA
GGACAAACCTAACACTCTAGCATGAA--------CATAAACCAATGCATGAAAGAAATATGCATTAT-------------
--------------------------------------------------------------------------------
---------------------------------------------------------------------ATAT-TTTTCG
TCCCGTGCTCTATACAGCCCATAGTTTTGCACC-TTTCTGTGACTACACTGCTGCCACATAAAAGTCATATCCGGTTTAC
ACAAAAC-------------------------------------------------------------------------
----------------------------------------------------TA-TATCTTTATGAAATTACATTATAA-
------CATCTTAAAACTGTCAACTGCCTTTCTTGGTGCAAA-----------GGAACTTCTAGTCCTGAATCCCGGCA-
--GACTAAAAAA-TGTTGGACTACCTTCCACCGGTTCCGACTTGTTATCATAAGATTGATCTTG-TTGCCC-CGA
>H. capense BCC2062_B
GGCTCGTGAACAGCAGGACAGGAAAAGGAACCTGAACAAGTAACTCCTCTGCCAAAAAGTTTTT------ACTGGATGTT
CTTTGGGGATCTGGTGATGTCTAGTT--TGAGCG--TAGATGTCAGGCTTTTTGTA-CTTTTGCTATGGCTATGTTTTGA
ATCAGTGACACTTGCTGAATCATGCATTCGACAGTGTTTGTTGAATGTTGACGTTGGTTAATAAACGATGCATTACGAGA
TATACGCTCACTTTGGAAACTTAGGGTAGTTTTACCTTAATTTTAAGCAATATGG-AATTTAGGGTAGACTTTCCTTAA-
TTTAAGCAATATTTGTGTGTAAGAACAGGTTTGGGCTGATATTCAAAGACTGATTTATGAACATGCTTTGTGACGCTGGC
ACCAGATACTCGAGAATTAGACAAGGTCTT-ATCT-TACTCTAGTGATTTCTTATTTGCAGATACATTCCTGATGTGGCA
AGGACAATTATGGAGACTCTGGGAGAACTTGCAGACGAGTCTCCCCCCAAGAGGCCACGGTTTGACAAGGAAGACGAGGA
GCTCCTCGAGAAAATAAATTCGGAGGAAGTGACAGAAATGACTTTTAGAGATTGCTTAACGCAGCATGTTGAACAGGTAA
GGACAAATCTAACACTCTAGCATGAA--------CATAAACCAATGCATGAAAGCAATATGCATTAT-------------
--------------------------------------------------------------------------------
---------------------------------------------------------------------ATAT-TTTTCG
TCCCGTGCTCTATACAGCCCATAATTTTGCACC-TTTCTGTGGCTACACTGCTGCCACATAAAAGTCATATCCGGTTTAC
ACAAATC-------------------------------------------------------------------------
----------------------------------------------------TA-TATCTTTATGAAATTACATTATAA-
------CATCTTAAAACTGTCAACTGCCTTTCTTGGTGCAAA-----------GGAACTTCTAGTCCTGAATCCCGGCAT
A-GACTAAAAAA-TGTTGTACTACCTTCCACCGGTTCCGATTTGTTATCATAAGACTGATCTTG-TTGCCC-CGA
>H. chilense Hch204
GGCTCGTGAACAGCAGGACAGGAAAAGGAACCTGAACAAGTAACTCCTGTGCCAAAAAGTTTTT------ACTGGATGTT
CTTTGGGGATCTGGTGATGTCTAGTT--TGAGCG--TAGATGTCAGGCTTTTTGTA-CTTTTGCTATGGCTATGTTTTGA
ATCAGTG-CATTTGCTGAATCATGCATTCGACAGTGTTTGTTGAATGTTGACGTTGGTTAATAAACGATGCATTGCGAGA
TTTAGGCTCTCTTTGGAAACTTAGGGTAGTCTTACCTTAATTTTAAGCAATATGGAAACTTAGGGTAGTCTTTCCTTAAT
TTTAAGCAATATTTGTGTGAAAGAACAGGTTTGGGCTGATATTCAAAGACTGATTTATGAACATACTTTGTGACGCTGAC
ACCAGATACTCCAGAATTAGACAAGGTCTT-ATCT-TACTCTAGTGATTTCTTATTTGCAGATACATTCCTGATGTGGCA
AGGACAATTATGGAGACTCTGGGAGAACTTGCAGACGAGTCTCCCCCCAAGAGGCAAAGGTTTGACAAGGAAGACGAGGA
GCTCCTCGAGAAAATAAATTCGGAGGAAGTGACAGAAATGACTTTTAGAGATTGTTTAACGCAGCATGTTGAACAGGTAA
GGACAAACCTAACACTCTAGCATGAA--------CATAAACCAACGCATGAAAGAAATATGCATTAT-------------
--------------------------------------------------------------------------------
---------------------------------------------------------------------ATAT-TTTTCG
TCCCGTGCTCTATACAGCCCATAGTTTTGCACC-TTTCTGTGAC---------------------------------TAC
ACAAATC-------------------------------------------------------------------------
----------------------------------------------------TA-TATCTTTATGAAATTACATTATAA-
------CATCTTAAAACTGTCAACTGCCTTTCTTGGTGCAAA-----------GGAACTTCTAGTCCTGAATCCTGGCAT
A-GACTAAAAAA-TGTTGTACTACCTTCCACCGGTTCCGACTTGCTATCATAAGATTGATCTTC-TTGCCC-CGA
>H. chilense Hch017
GGCTCGTGAGCAGCAGGACAGGAAAAGGAACCTGAACAAGTAACTCCTGTGCCAAAAAGTTTTT------ACTGGATGTT
CTTTGGGGATCTGGTGATGTCTAGTT--TGAGCG--TAGATGTCAGGCTTTTTGTA-CTTTTGCTATGGCTATGTTTTGA
ATCAGTG-CATTTGCTGAATCATGCATTCGACAGTGTTTGTTGAATGTTGACGTTGGTTAATAAACGATGCATTGCGAGA
TTTAGGCTCTCTTTGGAAACTTAGGGTAGTCTTACCTTAATTTTAAGCAATATGGAAACTTAGGGTAGTCTTTCCTTAAT
TTTAAGCAATATTTGTGTGAAAGAACAGGTTTGGGCTGATATTCAAAGACTGATTTATGAACATACTTTGTGACGCTGAC
ACCAGATACTCCAGAATTAGACAAGGTCTT-ATCT-TACTCTAGTGATTTCTTATTTGCAGATACATTCCTGATGTGGCA
AGGACAATTATGGAGACTCTGGGAGAACTTGCAGACGAGTCTCCCCCCAAGAGGCAAAGGTTTGACAAGGAAGACGAGGA
GCTCCTCGAGAAAATAAATTCGGAGGAAGTGACAGAAATGACTTTTAGAGATTGTTTAACGCAGCATGTTGAACAGGTAA
GGACAAACCTAACACTCTAGCATGAA--------CATAAACCAACGCATGAAAGAAATATGCATTAT-------------
--------------------------------------------------------------------------------
---------------------------------------------------------------------ATAT-TTTTCG
TCCCGTGCTCTATACAGCCCATAGTTTTGCACC-TTTCTGTGAC---------------------------------TAC
ACAAATC-------------------------------------------------------------------------
----------------------------------------------------TA-TATCTTTATGAAATTACATTATAA-
------CATCTTAAAACTGTCAACTGCCTTTCTTGGTGCAAA-----------GGAACTTCTAGTCCTGAATCCTGGCAT
A-GACTAAAAAA-TGTTGTACTACCTTCCACCGGTTCCGACTTGCTATCATAAGATTGATCTTC-TTGCCC-CGA
>H. chilense CN27413
GGCTCGTGAGCAGCAGGACAGGAAAAGGAACCTGAACAAGTAACTCCTGTGCCAAAAAGTTTTT------ACTGGATGTT
CTTTGGGGATCTGGTGATGTCTAGTT--TGAGCG--TAGATGTCAGGCTTTTTGTA-CTTTTGCTATGGCTATGTTTTGA
ATCAGTG-CATTTGCTGAATCATGCATTCGACAGTGTTTGTTGAATGTTGACGTTGGTTAATAAACGATGCATTGCGAGA
TTTAGGCTCTCTTTGGAAACTTAGGGTAGTCTTACCTTAATTTTAAGCAATATGGAAACTTAGGGTAGTCTTTCCTTAAT
TTTAAGCAATATTTGTGTGAAAGAACAGGTTTGGGCTGATATTCAAAGACTGATTTATGAACATACTTTGTGACGCTGAC
ACCAGATACTCCAGAATTAGACAAGGTCTT-TTCT-TACTCTAGTGATTTCTTATTTGCAGATACATTCCTGATGTGGCA
AGGACAATTATGGAGACTCTGGGAGAACTTGCAGACGAGTCTCCCCCCAAGAGGCAAAGGTTTGACAAGGAAGACGAGGA
GCTCCTCGAGAAAATAAATTCGGAGGAAGTGACAGAAATGACTTTTAGAGATTGTTTAACGCAGCATGTTGAACAGGTAA
GGACAAACCTAACACTCTAGCATGAA--------CATAAACCAACGCATGAAAGAAATATGCATTAT-------------
--------------------------------------------------------------------------------
---------------------------------------------------------------------ATAT-TTTTCG
TCCCGTGCTCTATACAGCCCATAGTTTTGCACC-TTTCTGTGAC---------------------------------TAC
ACAAATC-------------------------------------------------------------------------
----------------------------------------------------TA-TATCTTTATGAAATTACATTATAA-
------CATCTTAAAACTGTCAACTGCCTTTCTTGGTGCAAA-----------GGAACTTCTAGTCCTGAATCCTGGCAT
A-GACTAAAAAA-TGTTGTACTACCTTCCACCGGTTCCGACTTGCTATCATAAGATTGATCTTC-TTGCCC-CGA
>H. chilense Hch008
GGCTCGTGAGCAGCAGGACAGGAAAAGGAACCTGAACAAGTAACTCCTGTGCCAAAAAGTTTTT------ACTGGATGTT
CTTTGGGGATCTGGTGATGTCTAGTT--TGAGCG--TAGATGTCAGGCTTTTTGTA-CTTTTGCTATGGCTATGTTTTGA
ATCAGTG-CATTTGCTGAATCATGCATTCGACAGTGTTTGTTGAATGTTGACGTTGGTTAATAAACGATGCATTGCGAGA
TTTAGGCTCTCTTTGGAAACTTAGGGTAGTCTTACCTTAATTTTAAGCAATATGGAAACTTAGGGTAGTCTTTCCTTAAT
TTTAAGCAATATTTGTGTGAAAGAACAGGTTTGGGCTGATATTCAAAGACTGATTTATGAACATACTTTGTGACGCTGAC
ACCAGATACTCCAGAATTAGACAAGGTCTT-ATCT-TACTCTAGTGATTTCTTATTTGCAGATACATTCCTGATGTGGCA
AGGACAATTATGGAGACTCTGGGAGAACTTGCAGACGAGTCTCCCCCCAAGAGGCAAAGGTTTGACAAGGAAGACGAGGA
GCTCCTCGAGAAAATAAATTCGGAGGAAGTGACAGAAATGACTTTTAGAGATTGTTTAACGCAGCATGTTGAACAGGTAA
GGACAAACCTAACACTCTAGCATGAA--------CATAAACCAACGCATGAAAGAAATATGCATTAT-------------
--------------------------------------------------------------------------------
---------------------------------------------------------------------ATAT-TTTTCG
TCCCGTGCTCTATACAGCCCATAGTTTTGCACC-TTTCTGTGAC---------------------------------TAC
ACAAATC-------------------------------------------------------------------------
----------------------------------------------------TA-----TTTATGAAATTACATTATAA-
------CATCTTAAAACTGTCAACTGCCTTTCTTGGTGCAAA-----------GGAACTTCTAGTCCTGAATCCTGGCAT
A-GACTAAAAAA-TGTTGTACTACCTTCCACCGGTTCCGACTTGCTATCATAAGATTGATCTTC-TTGCCC-CGA
>H. chilense Hch016
GGCTCGTGAGCAGCAGGACAGGAAAAGGAACCTGAACAAGTAACTCCTGTGCCAAAAAGTTTTT------ACTGGATGTT
CTTTGGGGATCTGGTGATGTCTAGTT--TGAGCG--TAGATGTCAGGCTTTTTGTA-CTTTTGCTATGGCTATGTTTTGA
ATCAGTG-CATTTGCTGAATCATGCATTTGACAGTGTTTGTTGAATGTTGACGTTGGTTAATAAACGATGCATTGCGAGA
TTTAGGCTCTCTTTGGAAACTTAGGGTAGTCTTACCTTAATTTTAAGCAATATGGAAACTTAGGGTAGTCTTTCCTTAAT
TTTAAGCAATATTTGTGTGAAAGAACAGGTTTGGGCTGATATTCAAAGACTGATTTATGAACATACTTTGTGACGCTGAC
ACCAGATACTCCAGAATTAGACAAGGTCTT-ATCT-TACTCTAGTGATTTCTTATTTGCAGATACATTCCTGATGTGGCA
AGGACAATTATGGAGACTCTGGGAGAACTTGCAGACGAGTCTCCCCCCAAGAGGCAAAGGTTTGACAAGGAAGACGAGGA
GCTCCTCGAGAAAATAAATTCGGAGGAAGTGACAGAAATGACTTTTAGAGATTGTTTAACGCAGCATGTTGAACAGGTAA
GGACAAACCTAACACTCTAGCATGAA--------CATAAACCAACGCATGAAAGAAATATGCATTAT-------------
--------------------------------------------------------------------------------
---------------------------------------------------------------------ATAT-TTTTCG
TCCCGTGCTCTATACAGCCCATAGTTTTGCACC-TTTCTGTGAC---------------------------------TAC
ACAAATC-------------------------------------------------------------------------
----------------------------------------------------TA-TATCTTTATGAAATTACATTATAA-
------CATCTTAAAACTGTCAACTGCCTTTCTTGGTGCAAA-----------GGAACTTCTAGTCCTGAATCCTGGCAT
A-GACTAAAAAA-TGTTGTACTACCTTCCACCGGTTCCGACTTGCTATCATAAGATTGATCTTC-TTGCCC-CGA
>H. chilense Hch225
GGCTCGTGAACAGCAGGACAGGAAAAGGAACCTGAACAAGTAACTCCTGTGCCAAAAAGTTTTT------ACTGGATGTT
CTTTGGGGATCTGGTGATGTCTAGTT--TGAGCG--TAGATGTCAGGCTTGTTGTA-CTTTTGCTATGGCTATGTTTTGA
ATCAGTG-CATTTGCTGAATCATGCATTCGACAGTGTTTGTTGAATGTTGACGTTGGTTAATAAACGATGCATTGCGAGA
TTTAGGCTCTCTTTGGAAACTTAGGGTAGTCTTACCTTAATTTTAAGCAATATGGAAACTTAGGGTAGTCTTTCCTTAAT
TTTAAGCAATATTTGTGTGAAAGAACAGGTTTGGGCTGATATTCAAAGACTGATTTATGAACATACTTTGTGACGCTGAC
ACCAGATACTCCAGAATTAGACAAGGTCTT-ATCT-TACTCTAGTGATTTCTTATTTGCAGATACATTCCTGATGTGGCA
AGGACAATTATGGAGACTCTGGGAGAACTTGCAGACGAGTCTCCCCCCAAGAGGCAAAGGTTTGACAAGGAAGACGAGGA
GCTCCTCGAGAAAATAAATTCGGAGGAAGTGACAGAAATGACTTTTAGAGATTGTTTAACGCAGCATGTTGAACAGGTAA
GGACAAACCTAACACTCTAGCATGAA--------CATAAACCAACGCATGAAAGAAATATGCATTAT-------------
--------------------------------------------------------------------------------
---------------------------------------------------------------------ATAT-TTTTCG
TCCCGTGCTCTATACAGCCCATAGTTTTGCACC-TTTCTGTGAC---------------------------------TAC
ACAAATC-------------------------------------------------------------------------
----------------------------------------------------TA-TATCTTTATGAAATTACATTATAA-
------CATCTTAAAACTGTCAACTGCCTTTCTTGGTGCAAA-----------GGAACTTCTAGTCCTGAATCCTGGCAT
A-GACTAAAAAA-TGTTGTACTACCTTCCACCGGTTCCGACTTGCTATCATAAGATTGATCTTC-TTGCCC-CGA
>H. comosum JB244_1
GGCTCGTGAACAGCAGGACAGGAAAAGGAACCTGAACAAGTAACTCCTCTGCCAAAAAGTTTTT------ACTGGATGTT
CTTTGGGGATCTGGTGATGTCTAGTT--TGAGCG--TAGATGTCAGGCTTTTTGTA-CTTTTGCTATGGCTATGTTTTGA
ATCAGTG-CATTTGCTGAATCATGCATTCGACAGTGTTTGTTGAATGTTGACGTTGGTTAATAAACGATGCATTGCGAGA
TTTAGGCTCTCTTTGGAAACTTAGGGTAGTCTTACCTTAATTTTAAGCAATATGGAAACTTAGGGTAGTCTTTCCTTAAT
TTTAAGCAATATTTGTGTGAAAGAACAGGTTTGGGCTGATATTCAAAGACTGATTTATGAACATACTTTGTGACGCTGAC
ACCAGATACTCCAGAATTAGACAAGGTCTT-ATCT-TACTCTAGTGATTTCTTATTTGCAGATACATTCCTGATGTGGCA
AGGACAATTATGGAGACTCTGGGAGAACTTGCAGACGAGTCTCCCCCCAAGAGGCAAAGGTTTGACAAGGAAGACGAGGA
GCTCCTCGAGAAAATAAATTCGGAGGAAGTGACAGAAATGACTTTTAGAGATTGTTTAACGCAGCATGTTGAACAGGTAA
GGACAAACCTAACACTCTAGCATGAA--------CATAAACCAACGCATGAAAGAAATATGCATTAT-------------
--------------------------------------------------------------------------------
---------------------------------------------------------------------ATAT-TTTTCG
TCCCGTGCTCTATACAGCCCATAGTTTTGCACC-TTTCTGTGAC---------------------------------TAC
ACAAATC-------------------------------------------------------------------------
----------------------------------------------------TA-TATCTTTATGAAATTACATTATAA-
------CATCTTAAAACTGTCAACTGCCTTTCTTGGTGCAAA-----------GGAACTTCTAGTCCTGAATCCTGGCAT
A-GACTAAAAAA-TGTTGTACTACCTTCCACCGGTTCTGACTTGCTATCATAAGATTGATCTTC-TTGCCC-CGA
>H. comosum JB22b_4
GGCTCGTGAACAGCAGGACAGGAAAAGGAACCTGAACAAGTAACTCCTCTGCCAAAAAGTTTTT------ACTGGATGTT
CTTTGGGGATCTGGTGATGTCTAGTT--TGAGCG--TAGATGTCAGGCTTTTTGTA-CTTTTGCTATGGCTATGTTTTGA
ATCAGTG-CATTTGCTGAATCATGCATTCGACAGTGTTTGTTGAATGTTGACGTTGGTTAATAATCGATGCATTGCGAGA
TTTAGGCTCTCTTTGGAAACTTAGGGTAGTCTTACCTTAATTTTAAGCAATATGGAAACTTAGGGTAGTCTTTCCTTAAT
TTTAAGCAATATTTGTGTGAAAGAACAGGTTTGGGCTGATATTCAAAGACTGATTTATGAACATACTTTGTGACGCTGAC
ACCAGATACTCCAGAATTAGACAAGGTCTT-ATCT-TACTCTAGTGATTTCTTATTTGCAGATACATTCCTGATGTGGCA
AGGACAATTATGGAGACTCTGGGAGAACTTGCAGACGAGTCTCCCCCCAAGAGGCAAAGGTTTGACAAGGAAGACGAGGA
GCTCCTCGAGAAAATAAATTCGGAGGAAGTGACAGAAATGACCTTTAGAGATTGTTTAACGCAGCATGTTGAACAGGTAA
GGACAAACCTAACACTCTAGCATGAA--------CATAAACCAACGCATGAAAGAAATATGCATTAT-------------
--------------------------------------------------------------------------------
---------------------------------------------------------------------ATAT-TTTTCG
TCCCGTGCTCTATACAGCCCATAGTTTTGCACC-TTTCTGTGAC---------------------------------TAC
ACAAATC-------------------------------------------------------------------------
----------------------------------------------------TA-TGTCTTTATGAAATTACATTATAA-
------CATCTTAAAACTGTCAACTGCCTTTCTTGGTGCAAA-----------GGAACTTCTAGTCCTGAATCCTGGCAT
A-GACTAAAAAA-TGTTGTACTACCTTCCACCGGTTCTGACTTGCTATCATAAGATTGATCTTC-TTGCCC-CGA
>H. comosum JB015D_1
GGCTCGTGAACAGCAGGACAGGAAAAGGAACCTGAACAAGTAACTCCTCTGCCAAAAAGTTTTT------ACTGGATGTT
CTTTGGGGATCTGGTGATGTCTAGTT--TGAGCG--TAGATGTCAGGCTTTTTGTA-CTTTTGCTATGGCTATGTTTTGA
ATCAGTG-CATTTGCTGAATCATGCATTCGACAGTGTTTGTTGAATGTTGACGTTGGTTAATAAACGATGCATTGCGAGA
TTTAGGCTCTCTTTGGAAACTTAGGGTAGTCTTACCTTAATTTTAAGCAATATGGAAACTTAGGGTAGTCTTTCCTTAAT
TTTAAGCAATATTTGTGTGAAAGAACAGGTTTGGGCTGATATTCAAAGACTGATTTATGAACATACTTTGTGACGCTGAC
ACCAGATACTCCAGAATTAGACAAGGTCTT-ATCT-TACTCTAGTGATTTCTTATTTGCAGATACATTCCTGATGTGGCA
AGGACAATTATGGAGACTCTGGGAGAACTTGCAGACGAGTCTCCCCCCAAGAGGCAAAGGTTTGACAAGGAAGACGAGGA
GCTCCTCGAGAAAATAAATTCGGAGGAAGTGACAGAAATGACTTTTAGAGATTGTTTAACGCAGCATGTTGAACAGGTAA
GGACAAACCTAACACTCTAGCATGAA--------CATAAACCAACGCATGAAAGAAATATGCATTAT-------------
--------------------------------------------------------------------------------
---------------------------------------------------------------------ATAT-TTTTCG
TCCCGTGCTCTATACAGCCCATAGTTTTGCACC-TTTCTGTGAC---------------------------------TAC
ACAAATC-------------------------------------------------------------------------
----------------------------------------------------TA-TATCTTTATGAAATTACATTATAA-
------CATCTTAAAACTGTCAACTGCCTTTCTTGGTGCAAA-----------GGAACTTCTAGTCCTGAATCCTGGCAT
A-GACTAAAAAA-TGTTGTACTACCTTCCACCGGTTCCGACTTGCTATCATAAGATTGATCTTC-TTGCCC-CGA
>H. comosum JB402_2
GGCTCGTGAACAGCAGGACAGGAAAAGGAACCTGAACAAGTAACTCCTCTGCCAAAAAGTTTTT------ACTGGATGTT
CTTTGGGGATCTGGTGATGTCTAGTT--TGAGCG--TAGATGTCAGGCTTTTTGTA-CTTTTGCTATGGCTATGTTTTGA
ATCAGTG-CATTTGCTGAATCATGCATTCGACAGTGTTTGTTGAATGTTGATGTTGGTTAATAAACGATGCATTGCGAGA
TTTAGGCTCTCTTTGGAAACTTAGGGTAGTCTTACCTTAATTTTAAGCAATATGGAAACTTAGGGTAGTCTTTCCTTAAT
TTTAAGCAATATTTGTGTGAAAGAACAGGTTTGGGCTGATATTCAAAGACTGATTTATGAACATACTTTGTGACGCTGAC
ACCAGATACTCCAGAATTAGACAAGGTCTT-ATCT-TACTCTAGTGATTTCTTATTTGCAGATACATTCCTGATGTGGCA
AGGACAATTATGGAGACTCTGGGAGAACTTGCAGACGAGTCTCCCCCCAAGAGGCAAAGGTTTGACAAGGAAGACGAGGA
GCTCCTCGAGAAAATAAATTCGGAGGAAGTGACAGAAATGACTTTTAGAGATTGTTTAACGCAGCATGTTGAACAGGTAA
GGACAAACCTAACACTCTAGCATGAA--------CATAAACCAACGCATGAAAGAAATATGCATTAT-------------
--------------------------------------------------------------------------------
---------------------------------------------------------------------ATAT-TTTTCG
TCCTGTGCTCTATACAGCCCATAGTTTTGCACC-TTTCTGTGAC---------------------------------TAC
ACAAATC-------------------------------------------------------------------------
----------------------------------------------------TA-TATCTTTATGAAATTACATTATAA-
------CATCTTAAAACTGTCAACTGCCTTTCTTGGTGCAAA-----------GGAACTTCTAGTCCTGAATCCTGGCAT
A-GACTAAAAAA-TGTTGTACTACCTTCCACCGGTTCCGACTTGCTATCATAAGATTGATCTTC-TTGCCC-CGA
>H. comosum JB008_3
GGCTCGTGAACAGCAGGACAGGAAAAGGAACCTGAACAAGTAACTCCTCTGCCAAAAAGTTTTT------ACTGGATGTT
CTTTGGGGATCTGGTGATGTCTAGTT--TGAGCG--TAGATGTCAGGCTTTTTGTA-CTTTTGCTATGGCTATGTTTTGA
ATCAGTG-CATTTGCTGAATCATGCATTCGACAGTGTTTGTTGAATGTTGACGTTGGTTAATAAACGATGCATTGCGAGA
TTTAGGCTCTCTTTGGAAACTTAGGGTAGTCTTACCTTAATTTTAAGCAATATGGAAACTTAGGGTAGTCTTTCCTTAAT
TTTAAGCAATATTTGTGTGAAAGAACAGGTTTGGGCTGATATTCAAAGACTGATTTATGAACATACTTTGTGACGCTGAC
ACCAGATACTCCAGAATTAGACAAGGTCTT-ATCT-TACTCTAGTGATTTCTTATTTGCAGATACATTCCTGATGTGGCA
AGGACAATTATGGAGACTCTGGGAGAACTTGCAGACGAGTCTCCCCCCAAGAGGCAAAGGTTTGACAAGGAAGACGAGGA
GCTCCTCGAGAAAATAAATTCGGAGGAAGTGACAGAAATGACTTTTAGAGATTGTTTAACGCAGCATGTTGAACAGGTAA
GGACAAACCTAACACTCTAGCATGAA--------CATAAACCAACGCATGAAAGAAATATGCATTAT-------------
--------------------------------------------------------------------------------
---------------------------------------------------------------------ATAT-TTTTCG
TCCCGTGCTCTATACAGCCCATAGTTTTGCACC-TTTCTGTGAC---------------------------------TAC
ACAAATC-------------------------------------------------------------------------
----------------------------------------------------TA-TATCTTTATGAAATTACATTATAA-
------CATCTTAAAACTGTCAACTGCCTTTCTTGGTGCAAA-----------GGAACTTCTAGTCCTGAATCCTGGCAT
A-GACTAAAAAA-TGTTGTTCTACCTTCCACCGGTTCCGACTTGCTATCATAAGATTGATCTTC-TTGCCC-CGA
>H. comosum JB424_1
GGCTCGTGAACAGCAGGACAGGAAAAGGAACCTGAACAAGTAACTCCTCTGCCAAAAAGTTTTT------ACTGGATGTT
CTTTGGGGATCTGGTGATGTCTAGTT--TGAGCG--TAGATGTCAGGCTTTTTGTA-CTTTTGCTATGGCTATGTTTTGA
ATCAGTG-CATTTGCTGAATCATGCATTCGACAGTGTTTGTTGAATGTTGACGTTGGTTAATAAACGATGCATTGCGAGA
TTTAGGCTCTCTTTGGAAACTTAGGGTAGTCTTACCTTAATTTTAAGCAATATGGAAACTTAGGGTAGTCTTTCCTTAAT
TTTAAGCAATATTTGTGTGAAAGAACAGGTTTGGGCTGATATTCAAAGACTGATTTATGAACATACTTTGTGACGCTGAC
ACCAGATACTCCAGAATTAGACAAGGTCTT-ATCT-TACTCTAGTGATTTCTTATTTGCAGATACATTCCTGATGTGGCA
AGGACAATTATGGAGACTCTGGGAGAACTTGCAGACGAGTCTCCCCCCAAGAGGCAAAGGTTTGACAAGGAAGACGAGGA
GCTCCTCGAGAAAATAAATTCGGAGGAAGTGACAGAAATGACTTTTAGAGATTGTTTAACGCAGCATGTTGAACAGGTAA
GGACAAACCTAACACTCTAGCATGAA--------CATAAACCAACGCATGAAAGAAATATGCATTAT-------------
--------------------------------------------------------------------------------
---------------------------------------------------------------------ATAT-TTTTCG
TCCCGTGCTCTATACAGCCCATAGTTTTGCACC-TTTCTGTGAC---------------------------------TAC
ACAAATC-------------------------------------------------------------------------
----------------------------------------------------TA-TATCTTTATGAAATTACATTATAA-
------CATCTTAAAACTGTCAACTGCCTTTCTTGGTGCAAA-----------GGAACTTCTAGTCCTGAATCCTGGCAT
A-GACTAAAAAA-TGTTGTTCTACCTTCCACCGGTTCCAACTTGCTATCATAAGATTGATCTTC-TTGCCC-CGA
>H. comosum JB240A_2
GGCTCGTGAACAGCAGGACAGGAAAAGGAACCTGAACAAGTAACTCCTCTGCCAAAAAGTTTTT------ACTGGATGTT
CTTTGGGGATCTGGTGATGTCTAGTT--TGAGCG--TAGATGTCAGGCTTTTTGTA-CTTTTGCTATGGCTATGTTTTGA
ATCAGTG-CATTTGCTGAATCATGCATTCGACAGTGTTTGTTGAATGTTGACGTTGGTTAATAAACGATGCATTGCGAGA
TTTAGGCTCTCTTTGGAAACTTAGGGTAGTCTTACCTTAATTTTAAGCAATATGGAAACTTAGGGTAGTCTTTCCTTAAT
TTTAAGCAATATTTGTGTGAAAGAACAGGTTTGGGCTGATATTCAAAGACTGATTTATGAACATACTTTGTGATGCTGAC
ACCAGATACTCCAGAATTAGACAAGGTCTT-ATCT-TACTCTAGTGATTTCTTATTTGCAGATACATTCCTGATGTGGCA
AGGACAATTATGGAGACTCTGGGAGAACTTGCAGACGAGTCTCCCCCCAAGAGGCAAAGGTTTGACAAGGAAGACGAGGA
GCTCCTCGAGAAAATAAATTCGGAGGAAGTGACAGAAATGACTTTTAGAGATTGTTTAACGCAGCATGTTGAACAGGTAA
GGACAAACCTAACACTCTAGCATGAA--------CATAAACCAACGCATGAAAGAAATATGCATTAT-------------
--------------------------------------------------------------------------------
---------------------------------------------------------------------ATAT-TTTTCG
TCCCGTGCTCTATACAGCCCATAGTTTTGCACC-TTTCTGTGAC---------------------------------TAC
ACAAATC-------------------------------------------------------------------------
----------------------------------------------------TA-TATCTTTATGAAATTACATTATAA-
------CATCTTAAAACTGTCAACTGCCTTTCTTGGTGCAAA-----------GGAACTTCTAGTCCTGAATCCTGGCAT
A-GACTAAAAAA-TGTTGTACTACCTTCCACCGGTTCCGACTTGCTATCATAAGATTGATCTTC-TTGCCC-CGA
>H. cordobense JB225A_1
GGCTCGTGAACAGCAGGACAGGAAAAGGAACCTGAACAAGTAACTCCTCTGCCAAAAAGTTTTT------ACTGGATGTT
CTTTGGGGATTTGGTGATGTCTAGTT--TGAGCG--TAGATGTCAGGCTTTTTGTA-CTTTTGCTATGGCTATGTTTTGA
ATCAGTG-CATTTGCTGAATCATGCATTCGACAGTGTTTGTTGAATGTTGACGTTGGTTAATCAACGATGCATTGTGAGA
TTTAGGCTCTCTTTGGAAACTTAGGGTAGTCTTACCTTAATTTTAAGCAATATGGAAACTTAGGGTAGTCTTTCCTTAAT
TTTAAGCAATATTTGTGTGAAAGAACAGGTTTGGGCTGATATTCAAAGACTGATTTATGAACATACTTTGTGACGCTGAC
ACCAGATACTCTAGAATTGGACAAGGTCTT-ATCT-TACTCTAGTGGTTTCTTATTTGCAGATACATTCCTGATGTGGCA
AGGACAATTATGGAGACTCTGGGAGAACTTGCAGACGAGTCTCCCCCCAAGAGGCAAAGGTTTGACAAGGAAGACGAGGA
GCTCCTCGAGAAAATAAATTCGGAGGAAGTGACAGAAATGACTTTTAGAGATTGTTTAACGCAGCATGTTGAACAGGTAA
GGACAAACCTAACACTCTAGCATGAA--------CATAAACCAACGCATGAAAGAAATATGCATTAT-------------
--------------------------------------------------------------------------------
---------------------------------------------------------------------ATAT-TTTTCG
TCCCGTGCTCTATACAGCCCATAGTTTTGCACC-TTTCTGTGAC---------------------------------TAC
ACAAATC-------------------------------------------------------------------------
----------------------------------------------------TA-TATCTTTATGAAATTACATTATAA-
------CATCTTAAAACTGTCAACTGCCTTTCTTGGTGCAAG-----------GGAACTTCTAGTCCTGAATCCTGGCAT
A-GACTAAAAAA-TGTTGTACTACCTTCCACCGGTTCCGACTTGCTATCATAAGATTGATCTT--TTTACC-CGA
>H. cordobense BCC2039
GGCTCGTGAACAGCAGGACAGGAAAAGGAACCTGAACAAGTAACTCCTCTGCCAAAAAGTTTTT------ACTGGATGTT
CTTTGGGGATTTGGTGATGTCTAGTT--TGAGCG--TAGATGTCAGGCTTTTTGTA-CTTTTGCTATGGCTATGTTTTGA
ATCAGTG-CATTTGCTGAATCATGCATTCGACAGTGTTTGTTGAATGTTGACGTTGGTTAATCAACGATGCATTGTGAGA
TTTAGGCTCTCTTTGGAAACTTAGGGTAGTCTTACCTTAATTTTAAGCAATATGGAAACTTAGGGTAGTCTTTCCTTAAT
TTTAAGCAATATTTGTGTGAAAGAACAGGTTTGGGCTGATATTCAAAGACTGATTTATGAACATACTTTGTGACGCTGAC
ACCAGATACTCTAGAATTGGACAAGGTCTT-ATCT-TACTCTAGTGGTTTCTTATTTGCAGATACATTCCTGATGTGGCA
AGGACAATTATGGAGACTCTGGGAGAACTTGCAGACGAGTCTCCCCCCAAGAGGCAAAGGTTTGACAAGGAAGACGAGGA
GCTCCTCGAGAAAATAAATTCGGAGGAAGTGACAGAAATGACTTTTAGAGATTGTTTAACGCAGCATGTTGAACAGGTAA
GGACAAACCTAACACTCTAGCATGAA--------CATAAACCAACGCATGAAAGAAATATGCATTAT-------------
--------------------------------------------------------------------------------
---------------------------------------------------------------------ATAT-TTTTCG
TCCCGTGCTCTATACAGCCCATAGTTTTGCACC-TTTCTGTGAC---------------------------------TAC
ACAAATC-------------------------------------------------------------------------
----------------------------------------------------TA-TATCTTTATGAAATTACATTATAA-
------CATCTTAAAACTGTCAACTGCCTTTCTTGGTGCAAG-----------GGAACTTCTAGTCCTGAATCCTGGCAT
A-GACTAAAAAA-TGTTGTACTACCTTCCACCGGTTCCGACTTGCTATCATAAGATTGATCTTC--TTACC-CGA
>H. cordobense JB261A_1
GGCTCGTGAACAGCAGGACAGGAAAAGGAACCTGAACAAGTAACTCCTCTGCCAAAAAGTTTTT------ACTGGATGTT
CTTTGGGGATTTGGTGATGTCTAGTT--TGAGCG--TAGATGTCAGGCTTTTTGTA-CTTTTGCTATGGCTATATTTTGA
ATCAGTG-CATTTGCTGAATCATGCATTCGACAGTGTTTGTTGAATGTTGACGTTGGTTAATCAACGATGCATTGTGAGA
TTTAGGCTCTCTTTGGAAACTTAGGGTAGTCTTACCTTAATTTTAAGCAATATGGAAACTTAGGGTAGTCTTTCCTTAAT
TTTAAGCAATATTTGTGTGAAAGAACAGGTTTGGGCTGATATTCAAAGACTGATTTATGAACATACTTTGTGACGCTGAC
ACCAGATACTCTAGAATTGGACAAGGTCTT-ATCT-TACTCTAGTGGTTTCTTATTTGCAGATACATTCCTGATGTGGCA
AGGACAATTATGGAGACTCTGGGAGAACTTGCAGACGAGTCTCCCCCCAAGAGGCAAAGGTTTGACAAGGAAGACGAGGA
GCTCCTCGAGAAAATAAATTCGGAGGAAGTGACAGAAATGACTTTTAGAGATTGTTTAACGCAGCATGTTGAACAGGTAA
GGACAAACCTAACACTCTAGCATGAA--------CATAAACCAACGCATGAAAGAAATATGCATTAT-------------
--------------------------------------------------------------------------------
---------------------------------------------------------------------ATAT-TTTTCG
TCCCGTGCTCTATACAGCCCATAGTTTTGCACC-TTTCTGTGAC---------------------------------TAC
ACAAATC-------------------------------------------------------------------------
----------------------------------------------------TA-TATCTTTATGAAATTACATTATAA-
------CATCTTAAAACTGTCAACTGCCTTTCTTGGTGCAAG-----------GGAACTTCTAGTCCTGAATCCTGGCAT
A-GACTAAAAAA-TGTTGTACTACCTTCCACCGGTTCCGACTTGCTATCATAAGATTGATCTTC--TTACC-CGA
>H. cordobense JB262_1
GGCTCGTGAACAGCAGGACAGGAAAAGGAACCTGAACAAGTAACTCCTCTGCCAAAAAGTTTTT------ACTGGATGTT
CTTTGGGGATTTGGTGATGTCTAGTT--TGAGCG--TAGATGTCAGGCTTTTTGTA-CTTTTGCTATGGCTATGTTTTGA
ATCAGTG-CATTTGCTGAATCATGCATTCGACAGTGTTTGTTGAATGTTGACGTTGGTTAATCAACGATGCATTGTGAGA
TTTAGGCTCTCTTTGGAAACTTAGGGTAGTCTTACCTTAATTTTAAGCAATATGGAAACTTAGGGTAGTCTTTCCTTAAT
TTTAAGCAATATTTGTGTGAAAGAACAGGTTTGGGCTGATATTCAAAGACTGATTTATGAACATACTTTGTGACGCTGAC
ACCAGATACTCTAGAATTGGACAAGGTCTT-ATCT-TACTCTAGTGGTTTCTTATTTGCAGATACATTCCTGATGTGGCA
AGGACAATTATGGAGACTCTGGGAGAACTTGCAGACGAGTCTCCCCCCAAGAGGCAAAGGTTTGACAAGGAAGACGAGGA
GCTCCTCGAGAAAATAAATTCGGAGGAAGTGACAGAAATGACTTTTAGAGATTGTTTAACGCAGCATGTTGAACAGGTAA
GGACAAACCTAACACTCTAGCATGAA--------CATAAACCAACGCATGAAAGAAATATGCATTAT-------------
--------------------------------------------------------------------------------
---------------------------------------------------------------------ATAT-TTTTCG
TCCCGTGCTCTATACAGTCCATAGTTTTGCACC-TTTCTGTGAC---------------------------------TAC
ACAAATC-------------------------------------------------------------------------
----------------------------------------------------TA-TATCTTTATGAAATTACATTATAA-
------CATCTTAAAACTGTCAACTGCCTTTCTTGGTGCAAG-----------GGAACTTCTAGTCCTGAATCCTGGCAT
A-GACTAAAAAA-TGTTGTACTACCTTCCACCGGTTCCGACTTGCTATCATAAGATTGATCTTC--TTACC-CGA
>H. depressum CN27862_A
GGCTCGTGAACAGCAGGACAGGAAAAGGAACCTGAACAAGTAACTCCTCTGCCAAAAAGTTTTT------ACTGGATGTT
CTCTGGGGATCTGGTGATGTCTAGTT--CGAGCG--TAGATGTCAGGCTTTTTGTA-CTTTTGCTATGGCTATGTTTTGA
ATCAGTG-CATTTGCTGAATCATGCATTCGACAGTGTTTGTTGAATGTTGACGTTGGTTAATAAACGATGCATTGCGAGA
TTTAGGCTCTCTTTGGAAACTTAGGGTAGTCTTACCTTAATTTTAAGCAATATGGAAACTTAGGGTAGTCTTTCCTTAAT
TTTAAGCAATATCTGTGTGAAAGAACAGGTCTGGGCTGATATTCAAAGACTGATTTATGAACATACTTTGTGACGCAGAC
ACCAGATACTCCAGAATTAGACAAGGTCTT-ATCT-TACTCTAGTGATTTCTTATTTGCAGATACATTCCTGATGTGGCA
AGGACAATTATGGAGACTCTGGGAGAACTTGCAGACGAGTCTCCCCCCAAGAGGCAAAGGTTTGACAAGGAAGATGAGGA
GCTCCTCGAGAAAATAAATTCGGAGGAAGTGACAGAAATGACTTTTAGAGATTGTTTAACGCAGCATGTTGAACAGGTAA
GGACAAACCTAACACTCTAGCATGAA--------CATAAACCAACGCATGAAAGAAATATGCATTAT-------------
--------------------------------------------------------------------------------
---------------------------------------------------------------------ATAT-TTTTCG
TCCCGTGCTCTATACAGCCCATAGTTTTGCACC-TTTCTGTGAC---------------------------------TAC
ACAAATC-------------------------------------------------------------------------
----------------------------------------------------TA-TATCTTTATGAAATTACATTATAA-
------CATCTTAAAACTGTCAACTGCCTTTCTTGGTGCAAA-----------GGAACTTCTAGTCCTGAATCCTGGCAT
A-GACTAAAAAA-TGTTGTACTACCTTCCACCGGTTCCGACTTGCTATCATAAGATTGATCTTC-TTGCCC-CGA
>H. depressum BCC2047_A
GGCTCGTGAACAGCAGGACAGGAAAAGGAACCTGAACAAGTAACTCCTCTGCCAAAAAGTTTTT------ACTGGATGTT
CTCTGGGGATCTGGTGATGTCTAGTT--CGAGCG--TAGATGTCAGGCTTTTTGTA-CTTTTGCTATGGCTATGTTTTGA
ATCAGTG-CATTTGCTGAATCATGCATTCGACAGTGTTTGTTGAATGTTGACGTTGGTTAATAAACGATGCATTGCGAGA
TTTAGGCTCTCTTTGGAAACTTAGGGTAGTCTTACCTTAATTTTAAGCAATATGGAAACTTAGGGTAGTCTTTCCTTAAT
TTTAAGCAATATCTGTGTGAAAGAACAGGTCTGGGCTGATATTCAAAGACTGATTTATGAACATACTTTGTGACGCAGAC
ACCAGATACTCCAGAATTAGACAAGGTCTT-ATCT-TACTCTAGTGATTTCTTATTTGCAGATACATTCCTGATGTGGCA
AGGACAATTATGGAGACTCTGGGAGAACTTGCAGACGAGTCTCCCCCCAAGAGGCAAAGGTTTGACAAGGAAGATGAGGA
GCTCCTCGAGAAAATAAATTCGGAGGAAGTGACAGAAATGACTTTTAGAGATTGTTTAACGCAGCATGTTGAACAGGTAA
GGACAAACCTAACACTCTAGCATGAA--------CATAAACCAACGCATGAAAGAAATATGCATTAT-------------
--------------------------------------------------------------------------------
---------------------------------------------------------------------ATAT-TTTTCG
TCCCGTGCTCTATACAGCCCATAGTTTTGCACC-TTTCTGTGAC---------------------------------TAC
ACAAATC-------------------------------------------------------------------------
----------------------------------------------------TA-TATCTTTATGAAATTACATTATAA-
------CATCTTAAAACTGTCAACTGCCTTTCTTGGTGCAAA-----------GGAACTTCTAGTCCTGAATCCTGGCAT
A-GACTAAAAAA-TGTTGTACTACCTTCCACCGGTTCCGACTTGCTATCATAAGATTGATCTTC-TTGCCC-CGA
>H. depressum H02304_A
GGCTCGTGAACAGCAGGACAGGAAAAGGAACCTGAACAAGTAACTCCTCTGCCAAAAAGTTTTT------ACTGGATGTT
CTCTGGGGATCTGGTGATGTCTAGTT--CGAGCG--TAGATGTCAGGCTTTTTGTA-CTTTTGCTATGGCTATGTTTTGA
ATCAGTG-CATTTGCTGAATCATGCATTCGACGGTGTTTGTTGAATGTTGACGTTGGTTAATAAACGATGCATTGCGAGA
TTTAGGCTCTCTTTGGAAACTTAGGGTAGTCTTACCTTAATTTTAAGCAATATGGAAACTTAGGGTAGTCTTTCCTTAAT
TTTAAGCAATATTTGTGTGAAAGAACAGGTCTGGGCTGATATTCAAAGACTGATTTATGAACATACTTTGTGACGCTGAC
ACCAGATACTCCAGAATTAGACAAGGTCTT-ATCT-TACTCTAGTGATTTCTTATTTGCAGATACATTCCTGATGTGGCA
AGGACAATCATGGAGACTCTGGGAGAACTTGCAGACGAGTCTCCCCCCAAGAGGCAAAGGTTTGACAAGGAAGACGAGGA
GCTCCTCGAGAAAATAAATTCGGAGGAAGTGACAGAAATGACTTTTAGAGATTGTTTAACGCAGCATGTTGAACAGGTAA
GGACAAACCTAACACTCTAGCATGAA--------CATAAACCAACGCATGAAAGAAATATGCATTAT-------------
--------------------------------------------------------------------------------
---------------------------------------------------------------------ATAT-TTTTCG
TCCCGTGCTCTATACAGCCCATAGTTTTGCACC-TTTCTGTGAC---------------------------------TAC
ACAAATC-------------------------------------------------------------------------
----------------------------------------------------TA-TATCTTTATGAAATTACATTATAA-
------CATCTTAAAACTGTCAACTGCCTTTCTTGGTGCAAA-----------GGAACTTCTAGTCCTGAATCCTGGCAT
A-GACTAAAAAA-TGTTGTACTACCTTCCACCGGTTCCGACTTGCTATCATAAGATTGATCTTC-TTGCCC-CGA
>H. depressum BCC2052_A
GGCTCGTGAACAGCAGGACAGGAAAAGGAACCTGAACAAGTAACTCCTCTGCCAAAAAGTTTTT------ACTGGATGTT
CTCTGGGGATCTGGTGATGTCTAGTT--CGAGCG--TAGATGTCAGGCTTTTTGTA-CTTTTGCTATGGCTATGTTTTGA
ATCAGTG-CATTTGCTGAATCATGCATTCGACAGTGTTTGTTGAATGTTGACGTTGGTTAATAAACGATGCATTGCGAGA
TTTAGGCTCTCTTTGGAAACTTAGGGTAGTCTTACCTTAATTTTAAGCAATATGGAAACTTAGGGTAGTCTTTCCTTAAT
TTTAAGCAATATTTGTGTGAAAGAACAGGTCTGGGCTGATATTCAAAGACTGATTTATGAACATACTTTGTGACGCTGAC
ACCAGATACTCCAGAATTAGACAAGGTCTT-ATCT-TACTCTAGTGATTTCTTATTTGCAGATACATTCCTGATGTGGCA
AGGACAATCATGGAGACTCTGGGAGAACTTGCAGACGAGTCTCCCCCCAAGAGGCAAAGGTTTGACAAGGAAGACGAGGA
GCTCCTCGAGAAAATAAATTCGGAGGAAGTGACAGAAATGACTTTTAGAGATTGTTTAACGCAGCATGTTGAACAGGTAA
GGACAAACCTAACACTCTAGCATGAA--------CATAAACCAACGCATGAAAGAAATATGCATTAT-------------
--------------------------------------------------------------------------------
---------------------------------------------------------------------ATAT-TTTTCG
TCCCGTGCTCTATACAGCCCATAGTTTTGCACC-TTTCTGTGAC---------------------------------TAC
ACAAATC-------------------------------------------------------------------------
----------------------------------------------------TA-TATCTTTATGAAATTACATTATAA-
------CATCTTAAAACTGTCAACTGCCTTTCTTGGTGCAAA-----------GGAACTTCTAGTCCTGAATCCTGGCAT
A-GACTAAAAAA-TGTTGTACTACCTTCCACCGGTTCCGACTTGCTATCATAAGATTGATCTTC-TTGCCC-CGA
>H. depressum CN27862_Abis
GGCTCGTGAACAGCAGGACAGGAAAAGGAACCTGAACAAGTAACTCCTCTGCCAAAAAGTTTTT------ACTGGATGTT
CTCTGGGGATCTGGTGATGTCTAGTT--CGAGCG--TAGATGTCAGGCTTTTTGTA-CTTTTGCTATGGCTATGTTTTGA
ATCAGTG-CATTTGCTGAATCATGCATTCGACAGTGTTTGTTGAATGTTGACGTTGGTTAATAAACGATGCATTGCGAGA
TTTAGGCTCTCTTTGGAAACTTAGGGTAGTCTTACCTTAATTTTAAGCAATATGGAAACTTAGGGTAGTCTTTCCTTAAT
TTTAAGCAATATTTGTGTGAAAGAACAGGTCTGGGCTGATATTCAAAGACTGATTTATGAACATACTTTGTGACGCTGAC
ACCAGATACTCCAGAATTAGACAAGGTCTT-ATCT-TACTCTAGTGATTTCTTATTTGCAGATACATTCCTGATGTGGCA
AGGACAATCATGGAGACTCTGGGAGAACTTGCAGACGAGTCTCCCCCCAAGAGGCAAAGGTTTGACAAGGAAGACGAGGA
GCTCCTCGAGAAAATAAATTCGGAGGAAGTGACAGAAATGACTTTTAGAGATTGTTTAACGCAGCATGTTGAACAGGTAA
GGACAAACCTAACACTCTAGCATGAA--------CATAAACCAACGCATGAAAGAAATATGCATTAT-------------
--------------------------------------------------------------------------------
---------------------------------------------------------------------ATAT-TTTTCG
TCCCGTGCTCTATACAGCCCATAGTTTTGCACC-TTTCTGTGAC---------------------------------TAC
ACAAATC-------------------------------------------------------------------------
----------------------------------------------------TA-TATCTTTATGAAATTACATTATAA-
------CATCTTAAAACTGTCAACTGCCTTTCTTGGTGCAAA-----------GGAACTTCTAGTCCTGAATCCTGGCAT
A-GACTAAAAAA-TGTTGTACTACCTTCCACCGGTTCCGACTTGCTATCATAAGATTGATCTTC-TTGCCC-CGA
>H. depressum H02304_B
GGCTCGTGAACAGCAGGACAGGAAAAGGAACCTGAACAAGTAACTCCTCTTCCAAAAAGTTTTT------ACTGGATGTT
CTTTGGGGATCTGGTGATGTCTAGTT--TGAGCG--TAGATGTCAGGCTTTTTGTA-CTTTTGCTATGGCTATGTTTTGA
ATCAGTG-CATTTGCTGAATCATGCATTTGACAGTGTTTGTTGAATGTTGACGTTGGTTAATAAACGATGCATTGTGAGA
TTTAGGCTCTCTTTGGAAACTTAGGGTAGTCTTACCTTAATTTTAAGCAATATGGAAACTTAGGGTAGTCTTTCCTTAAT
TTTAAGCAATATTTGTGTGAAAGAACAGGTTTGGGCTGATATTCAAAGACTGATTTATGAACATACTTTGTGACGCTGAC
ACCAGATACTCCAGAATTAGACAAGGTCTT-ATCT-TACTCTAGTGATTTCTTATTTGCAGATACATTCCTGATGTGGCA
AGGACAATTATGGAGACTCTGGGAGAACTTGCAGACCAGTCTCCCCCCAAGAGGCAAAGGTTTGACAAGGAAGACGAGGA
GCTCCTCGAGAAAATAAATTCGGAGGAAGTGACAGAAATGACTTTTAGAGATTGTTTAACGCAGCATGTTGAACAGGTAA
GGACAAACCTAACACTCTAGCATGAA--------CATAAACCAACGCATGAAAGAAATATGCATTAT-------------
--------------------------------------------------------------------------------
---------------------------------------------------------------------ATAT-TTTTCG
TCCCGTGCTCTATACAGCTCATAGTTTTGCACC-TTTCTGTGAC---------------------------------TAC
ACAAATC-------------------------------------------------------------------------
----------------------------------------------------TA-TATCTTTATGAAATTATATTATAA-
------CATCTTAAAACTGTCAACTGCCTTTCTTGGTGCAAA-----------GGAACTTCTAGTCCTGAATCCTGGCAT
A-GACTAAAAAA-TGTTGTACTACCTTCCACCGGTTCCGACTTGCTATCATAAGATTGATCTTC-TTGCCC-CGA
>H. depressum BCC2047_B
GGCTCGTGAACAGCAGGACAGGAAAAGGAACCTGAACAAGTAACTCCTCTTCCAAAAAGTTTTT------ACTGGATGTT
CTTTGGGGATCTGGTGATGTCTAGTT--TGAGCG--TAGATGTCAGGCTTTTTGTA-CTTTTGCTATGGCTATGTTTTGA
ATCAGTG-CATTTGCTGAATCATGCATTTGACAGTGTTTGTTGAATGTTGACGTTGGTTAATAAACGATGCATTGTGAGA
TTTAGGCTCTCTTTGGAAACTTAGGGTAGTCTTACCTTAATTTTAAGCAATATGGAAACTTAGGGTAGTCTTTCCTTAAT
TTTAAGCAATATTTGTGTGAAAGAACAGGTTTGGGCTGATATTCAAAGACTGATTTATGAACATACTTTGTGACGCTGAC
ACCAGATACTCCAGAATTAGACAAGGTCTT-ATCT-TACTCTAGTGATTTCTTATTTGCAGATACATTCCTGATGTGGCA
AGGACAATTATGGAGACTCTGGGAGAACTTGCAGACCAGTCTCCCCCCAAGAGGCAAAGGTTTGACAAGGAAGACGAGGA
GCTCCTCGAGAAAATAAATTCGGAGGAAGTGACAGAAATGACTTTTAGAGATTGTTTAACGCAGCATGTTGAACAGGTAA
GGACAAACCTAACACTCTAGCATGAA--------CATAAACCAACGCATGAAAGAAATATGCATTAT-------------
--------------------------------------------------------------------------------
---------------------------------------------------------------------ATAT-TTTTCG
TCCCGTGCTCTATACAGCTCATAGTTTTGCACC-TTTCTGTGAC---------------------------------TAC
ACAAATC-------------------------------------------------------------------------
----------------------------------------------------TA-TATCTTTATGAAATTATATTATAA-
------CATCTTAAAACTGTCAACTGCCTTTCTTGGTGCAAA-----------GGAACTTCTAGTCCTGAATCCTGGCAT
A-GACTAAAAAA-TGTTGTACTACCTTCCACCGGTTCCGACTTGCTATCATAAGATTGATCTTC-TTGCCC-CGA
>H. depressum BCC2052_B
GGCTCGTGAACAGCAGGACAGGAAAAGGAACCTGAACAAGTAACTCCTCTTCCAAAAAGTTTTT------ACTGGATGTT
CTTTGGGGATCTGGTGATGTCTAGTT--TGAGCG--TAGATGTCAGGCTTTTTGTA-CTTTTGCTATGGCTATGTTTTGA
ATCAGTG-CATTTGCTGAATCATGCATTTGACAGTGTTTGTTGAATGTTGACGTTGGTTAATAAACGATGCATTGTGAGA
TTTAGGCTCTCTTTGGAAACTTAGGGTAGTCTTACCTTAATTTTAAGCAATATGGAAACTTAGGGTAGTCTTTCCTTAAT
TTTAAGCAATATTTGTGTGAAAGAACAGGTTTGGGCTGATATTCAAAGACTGATTTATGAACATACTTTGTGACGCTGAC
ACCAGATACTCCAGAATTAGACAAGGTCTT-ATCT-TACTCTAGTGATTTCTTATTTGCAGATACATTCCTGATGTGGCA
AGGACAATTATGGAGACTCTGGGAGAACTTGCAGACCAGTCTCCCCCCAAGAGGCAAAGGTTTGACAAGGAAGACGAGGA
GCTCCTCGAGAAAATAAATTCGGAGGAAGTGACAGAAATGACTTTTAGAGATTGTTTAACGCAGCATGTTGAACAGGTAA
GGACAAACCTAACACTCTAGCATGAA--------CATAAACCAACGCATGAAAGAAATATGCATTAT-------------
--------------------------------------------------------------------------------
---------------------------------------------------------------------ATAT-TTTTCG
TCCCGTGCTCTATACAGCTCATAGTTTTGCACC-TTTCTGTGAC---------------------------------TAC
ACAAATC-------------------------------------------------------------------------
----------------------------------------------------TA-TATCTTTATGAAATTATATTATAA-
------CATCTTAAAACTGTCAACTGCCTTTCTTGGTGCAAA-----------GGAACTTCTAGTCCTGAATCCTGGCAT
A-GACTAAAAAA-TGTTGTACTACCTTCCACCGGTTCCGACTTGCTATCATAAGATTGATCTTC-TTGCCC-CGA
>H. depressum CN27862_B
GGCTCGTGAACAGCAGGACAGGAAAAGGAACCTGAACAAGTAACTCCTCTTCCAAAAAGTTTTT------ACTGGATGTT
CTTTGGGGATCTGGTGATGTCTAGTT--TGAGCG--TAGATGTCAGGCTTTTTGTA-CTTTTGCTATGGCTATGTTTTGA
ATCAGTG-CATTTGCTGAATCATGCATTTGACAGTGTTTGTTGAATGTTGACGTTGGTTAATAAACGATGCATTGTGAGA
TTTAGGCTCTCTTTGGAAACTTAGGGTAGTCTTACCTTAATTTTAAGCAATATGGAAACTTAGGGTAGTCTTTCCTTAAT
TTTAAGCAATATTTGTGTGAAAGAACAGGTTTGGGCTGATATTCAAAGACTGATTTATGAACATACTTTGTGACGCTGAC
ACCAGATACTCCAGAATTAGACAAGGTCTT-ATCT-TACTCTAGTGATTTCTTATTTGCAGATACATTCCTGATGTGGCA
AGGACAATTATGGAGACTCTGGGAGAACTTGCAGACCAGTCTCCCCCCAAGAGGCAAAGGTTTGACAAGGAAGACGAGGA
GCTCCTCGAGAAAATAAATTCGGAGGAAGTGACAGAAATGACTTTTAGAGATTGTTTAACGCAGCATGTTGAACAGGTAA
GGACAAACCTAACACTCTAGCATGAA--------CATAAACCAACGCATGAAAGAAATATGCATTAT-------------
--------------------------------------------------------------------------------
---------------------------------------------------------------------ATAT-TTTTCG
TCCCGTGCTCTATACAGCTCATAGTTTTGCACC-TTTCTGTGAC---------------------------------TAC
ACAAATC-------------------------------------------------------------------------
----------------------------------------------------TA-TATCTTTATGAAATTATATTATAA-
------CATCTTAAAACTGTCAACTGCCTTTCTTGGTGCAAA-----------GGAACTTCTAGTCCTGAATCCTGGCAT
A-GACTAAAAAA-TGTTGTACTACCTTCCACCGGTTCCGACTTGCTATCATAAGATTGATCTTC-TTGCCC-CGA
>H. erectifolium BCC2026
GGCTCGTGAACAGCAGGACAGGAAAAGGAACCTGAACAAGTAACTCCTCTGCCAAAAAGTTTTT------ACTGGATGTT
CTTTGGGGATCTGGTGATGTCTAGTT--TGAGCG--TAGATGTCAGGCTTTTTGTA-CTTTTGCTATGGCTATGTTTTGA
ATCAGTG-CATTTGCTGAATCATGCATTTGACAGTGTTTGTTGAATGTTGACGTTGGTTAATAAACGATGCATTGTGAGA
TTTAGGCTCTCTTTGGAAACTTATGGTAGTCTTACCTTAATTTTAAGCAATATGGAAAGTTAGGGTAGTCTTTCCTTAAT
TTTAAGCAATATTTGTGTGAAAGAACAGGTTTGGGCTGATATTCAAAGACTGATTTATGAATATACTTTGTGACGCTGAC
CCCAGATACTCCAGAATTAGACAAGGTCTT-ATCT-TACTCTAGTGATTTCTTATTTGCAGATACATTCCTGATGTGGCA
AGGACAATTATGGAGACTCTGGGAGAACTTGCAGACCAGTCTCCCCCCAAGAGGCAAAGGTTTGACAAGGAAGACGAGGA
GCTCCTCGAGAAAATAAATTCGGAGGAAGTGACAGAAATGACTTTTAGAGATTGTTTAACGCAGCATGTTGAACAGGTAA
GGACAAACCTAACACTCTAGCATGAA--------CATAAACCAACGCATGAAAGAAATATGCATTAT-------------
--------------------------------------------------------------------------------
---------------------------------------------------------------------ATAT-TTTTCG
TCCCGTGCTCTATACAGCCCATAGTTTTGCACC-TTTCTGTGAC---------------------------------TAC
ACAAATC-------------------------------------------------------------------------
----------------------------------------------------TA-TATCTTTATGAAATTATATTATAA-
------CATCTTAAAACTGTCAACTGCCTTTCTTGGTGCAAA-----------GGAACTTCTAGTCCTGAATCCTGGCAT
A-GACTAAAAAA-TGTTGTACTACCTTCCACCGGTTCCGACTTGCTATCATAAGATTGATCTTC-TTGCCC-CGA
>H. euclaston H01132
GGCTCGTGAACAGCAGGACAGGAAAAGGAACCTGAACAAGTAACTCCTCTTCCAAAAAGTTTTT------ACTGGATGTT
CTTTGGGGATCTGGTGATGTCTAGTT--TGAGCG--TAGATGTCAGGCTTTTTGTA-CTTTTGCTATGGCTATGTTTTGA
ATCAGTG-CATTTGCTGAATCATGCATTTGACAGTGTTTGTTGAATGTTGACGTTGGTTAATAAACGATGCATTGTGAGA
TTTAGGCTCTCTTTGGAAACTTAGGGTAGTCTTACCTTAATTTTAAGCAATATGGAAACTTAGGGTAGTCTTTCCTTAAT
TTTAAGCAATATTTGTGTGAAAGAACAGGTTTGGGCTGATATTCAAAGACTGATTTATGAACATACTTTGTGACGCTGAC
ACCAGATACTCCAGAATTAGACAAGGTCTT-ATCT-TACTCTAGTGATTTCTTATTTGCAGATACATTCCTGATGTGGCA
AGGACAATTATGGAGACTCTGGGAGAACTTGCAGACCAGTCTCCCCCCAAGAGGCAAAGGTTTGACAAGGAAGACGAGGA
GCTCCTCGAGAAAATAAATTCGGAGGAAGTGACAGAAATGACTTTTAGAGATTGTTTAACGCAGCATGTTGAACAGGTAA
GGACAAACCTAACACTCTAGCATGAA--------CATAAACCAACGCATGAAAGAAATATGCATTAT-------------
--------------------------------------------------------------------------------
---------------------------------------------------------------------ATAT-TTTTCG
TCCCGTGCTCTATACAGCTCATAGGTTTGCACC-TTTCTGTGAC---------------------------------TAC
ACAAATC-------------------------------------------------------------------------
----------------------------------------------------TA-TATCTTTATGAAATTATATTATAA-
------CATCTTAAAACTGTCAACTGCCTTTCTTGGTGCAAA-----------GGAACTTCTAGTCCTGAATCCTGGCAT
A-GACTAAAAAA-TGTTGTACTACCTTCCACCGGTTCCGACTTGCTATCATAAGATTGATCTTC-TTGCCC-CGA
>H. euclaston BCC2022
GGCTCGTGAACAGCAGGACAGGAAAAGGAACCTGAACAAGTAACTCCTCTTCCAAAAAGTTTTT------ACTGGATGTT
CTTTGGGGATCTGGTGATGTCTAGTT--TGAGCG--TAGATGTCAGGCTTTTTGTA-CTTTTGCTATGGCTATGTTTTGA
ATCAGTG-CATTTGCTGAATCATGCATTTGACAGTGTTTGTTGAATGTTGACGTTGGTTAATAAACGATGCATTGTGAGA
TTTAGGCTCTCTTTGGAAACTTAGGGTAGTCTTACCTTAATTTTAAGCAATATGGAAACTTAGGGTAGTCTTTCCTTAAT
TTTAAGCAATATTTGTGTGAAAGAACAGGTTTGGGCTGATATTCAAAGACTGATTTATGAACATACTTTGTGACGCTGAC
ACCAGATACTCCAGAATTAGACAAGGTCTT-ATCT-TACTCTAGTGATTTCTTATTTGCAGATACATTCCTGATGTGGCA
AGGACAATTATGGAGACTCTGGGAGAACTTGCAGACCAGTCTCCCCCCAAGAGGCAAAGGTTTGACAAGGAAGACGAGGA
GCTCCTCGAGAAAATAAATTCGGAGGAAGTGACAGAAATGACTTTTAGAGATTGTTTAACGCAGCATGTTGAACAGGTAA
GGACAAACCTAACACTCTAGCATGAA--------CATAAACCAACGCATGAAAGAAATATGCATTAT-------------
--------------------------------------------------------------------------------
---------------------------------------------------------------------ATAT-TTTTCG
TCCCGTGCTCTATACAGCTCATAGTTTTGCACC-TTTCTGTGAC---------------------------------TAC
ACAAATC-------------------------------------------------------------------------
----------------------------------------------------TA-TATCTTTATGAAATTATATTATAA-
------CATCTTAAAACTGTCAACTGCCTTTCTTGGTGCAAA-----------GGAACTTCTAGTCCTGAATCCTGGCAT
A-GACTAAAAAA-TGTTGTACTACCTTCCACCGGTTCCGACTTGCTATCATAAGATTGATCTTC-TTGCCC-CGA
>H. flexuosum BCC2023
GGCTCGTGAACAGCAGGACAGGAAAAGGAACCTGAACAAGTAACTCCTGTGCCAAAAAGTTTTT------ACTGGATGTT
CTTTGGGGATCTGGTGATGTCTAGTT--TGAGCG--TAGATGTCAGGCTTTTTGTA-CTTTTGCTATGGCTATGTTTTGA
ATCAGTG-CATTTGCTGAATCATGCATTCGACAGTGTTTGTTGAATGTTGACGTTGGTTAATAAACGATGCATTGCGAGA
TTTAGGCTCTCTTTGGAAACTTAGGGTAGTCTTACCTTAATTTTAAGCAATATGGAAACTTAGGGTAGTCTTTCCTTAAT
TTTAAGCAATATTTGTGTGAAAGAACAGGTTTGGGCTGATATTCAAAGACTGATTTATGAACATACTTTGTGACGCTGAC
ACCAGATACTCCAGAATTAGACAAGGTCTT-ATCT-TACTCTAGTGATTTCTTATTTGCAGATACATTCCTGATGTGGCA
AGGACAATTATGGAGACTCTGGGAGAACTTGCAGACGAGTCTCCCCCCAAGAGGCAAAGGTTTGACAAGGAAGACGAGGA
GCTCCTCGAGAAAATAAATTCGGAGGAAGTGACAGAAATGACTTTTAGAGATTGTTTAACGCAGCATGTTGAACAGGTAA
GGACAAACCTAACACTCTAGCATGAA--------CATAAACCAACGCATGAAAGAAATATGCATTAT-------------
--------------------------------------------------------------------------------
---------------------------------------------------------------------ATAT-TTTTCG
TCCCGTGCTCTATACAGCCCATAGTTTTGCACC-TTTCTGTGAC---------------------------------TAC
ACAAATC-------------------------------------------------------------------------
----------------------------------------------------TA-TATCTTTATGAAATTACATTATAA-
------CATCTTAAAACTGTCAACTGCCTTTCTTGGTGCAAA-----------GGAACTTCTAGTCCTGAATCCTGGCAT
A-GACTAAAAAA-TGTTGTACTACCTTCCACCGGTTCCGACTTGCTATCATAAGATTGATCTTC-TTGCCC-CGA
>H. flexuosum JB208A_1
GGCTCGTGAACAGCAGGACAGGAAAAGGAACCTGAACAAGTAACTCCCGTGCCAAAAAGTTTTT------ACTGGATGTT
CTTTGGGGATCTGGTGATGTCTAGTT--TGAGCG--TAGATGTCAGGCTTTTTGTA-CTTTTGCTATGGCTATGTTTTGA
ATCAGTG-CATTTGCTGAATCATGCATTCGACAGTGTTTGTTGAATGTTGACGTTGGTTAATAAACGATGCATTGCGAGA
TTTAGGCTCTCTTTGGAAACTTAGGGTAGTCTTACCTTAATTTTAAGCAATATGGAAACTTAGGGTAGTCTTTCCTTAAT
TTTAAGCAATATTTGTGTGAAAGAACAGGTTTGGGCTGATATTCAAAGACTGATTTATGAACATACTTTGTGACGCTGAC
ACCAGATACTCCAGAATTAGACAAGGTCTT-ATCT-TACTCTAGTGATTTCTTATTTGCAGATACATTCCTGATGTGGCA
AGGACAATTATGGAGACTCTGGGAGAACTTGCAGACGAGTCTCCCCCCAAGAGGCAAAGGTTTGACAAGGAAGACGAGGA
GCTCCTCGAGAAAATAAATTCGGAGGAAGTGACAGAAATGACTTTTAGAGATTGTTTAACGCAGCATGTTGAACAGGTAA
GGACAAACCTAACACTCTAGCATGAA--------CATAAACCAACGCATGAAAGAAATATGCATTAT-------------
--------------------------------------------------------------------------------
---------------------------------------------------------------------ATAT-TTTTCG
TCCCGTGCTCTATACAGCCCATAGTTTTGCACC-TTTCTGTGAC---------------------------------TAC
ACAAATC-------------------------------------------------------------------------
----------------------------------------------------TA-TATCTTTATGAAATTACATTATAA-
------CATCTTAAAACTGTCAACTGCCTTTCTTGGTGCAAA-----------GGAACTTCTAGTCCTGAATCCTGGCAT
A-GACTAAAAAA-TGTTGTACTACCTTCCACCGGTTCCGACTTGCTATCATAAGATTGATCTTC-TTGCCC-CGA
>H. fuegianum BCC2034_B
GGCTCGTGAACAGCAGGACAGGAAAAGGAACCTGAACAAGTAACTCCTCTGCCAAAAAGTTTTT------ACTGGATGTT
CTTTGGGGATCTGGTGATGTCTAGTT--TGAGCG--TAGATGTCAGGCTTTTTGTA-CTTTTGCTATGGCTATGTTTTGA
ATCAGTG-CATTTGCTGAATCATGCATTCGACAGTGTTTGTTGAATGTTGACGTTGGTTAATAAACGATGCATTGCGAGA
TTTAGGCTCTCTTTGGAAACTTAGGGTAGTCTTACCTTAATTTTAAGCAATATGGAAACTTAGGGTAGTCTTTCCTTAAT
TTTAAGCAATATTTGTGTGAAAGAACAGGTTTGGGCTGATATTCAAAGACTGATTTATGAACATACTTTGTGACGCTGAC
ACCAGATACTCCAGAATTAGACAAGGTCTT-ATCT-TACTCTAGTGATTTCTTATTTGCAGATACATTCCTGATGTGGCA
AGGACAATTATGGAGACTCTGGGAGAACTTGCAGACGAGTCTCCCCCCAAGAGGCAAAGGTTTGACAAGGAAGACGAGGA
GCTCCTCGAGAAAATAAATTCGGAGGAAGTGACAGAAATGACTTTTAGAGATTGTTTAACGCAGCATGTTGAACAGGTAA
GGACAAACCTAACACTCTAGCATGAA--------CATAAACCAACGCATGAAAGAAATATGCATTAT-------------
--------------------------------------------------------------------------------
---------------------------------------------------------------------ATAT-TTTTCG
TCCCGTGCTCTATACAGCCCATAGTTTTGCACC-TTTCTGTGAC---------------------------------TAC
ACAAATC-------------------------------------------------------------------------
----------------------------------------------------TA-TATCTTTATGAAATTACATTATAA-
------CATCTTAAAACTGTCAACTGCCTTTCTTGGTGCAAA-----------GGAACTTCTAGTCCTGAATCCTGGCAT
A-GACTAAAAAA-TGTTGTACTACCTTCCACCGGTTCCGACTTGCTATCATAAGATTGATCTTC-TTGCCC-CGA
>H. fuegianum BCC2035_B
GGCTCGTGAACAGCAGGACAGGAAAAGGAACCTGAACAAGTAACTCCTCTGCCAAAAAGTTTTT------ACTGGATGTT
CTTTGGGGATCTGGTGATGTCTAGTT--TGAGCG--TAGATGTCAGGCTTTTTGTA-CTTTTGCTATGGCTATGTTTTGA
ATCAGTG-CATTTGCTGAATCATGCATTCGACAGTGTTTGTTGAATGTTGACGTTGGTTAATAAACGATGCATTGCGAGA
TTTAGGCTCTCTTTGGAAACTTAGGGTAGTCTTACCTTAATTTTAAGCAATATGGAAACTTAGGGTAGTCTTTCCTTAAT
TTTAAGCAATATTTGTGTGAAAGAGCAGGTTTGGGCTGATATTCAAAGACTGATTTATGAACATACTTTGTGACGCTGAC
ACCAGATACTCCAGAATTAGACAAGGTCTT-ATCT-TACTCTAGTGATTTCTTATTTGCAGATACATTCCTGATGTGGCA
AGGACAATTATGGAGACTCTGGGAGAACTTGCAGACGAGTCTCCCCCCAAGAGGCAAAGGTTTGACAAGGAAGACGAGGA
GCTCCTCGAGAAAATAAATTCGGAGGAAGTGACAGAAATGACTTTTAGAGATTGTTTAACGCAGCATGTTGAACAGGTAA
GGACAAACCTAACACTCTAGCATGAA--------CATAAACCAACGCATGAAAGAAATATGCATTAT-------------
--------------------------------------------------------------------------------
---------------------------------------------------------------------ATAT-TTTTCG
TCCCGTGCTCTATACAGCCCATAGTTTTGCACC-TTTCTGTGAC---------------------------------TAC
ACAAATC-------------------------------------------------------------------------
----------------------------------------------------TA-TATCTTTATGAAATTACATTATAA-
------CATCTTAAAACTGTCAACTGCCTTTCTTGGTGCAAA-----------GGAACTTCTAGTCCTGAATCCTGGCAT
A-GACTAAAAAA-TGTTGTACTACCTTCCACCGGTTCCGACTTGCTATCATAAGATTGATCTTC-TTGCCC-CGA
>H. fuegianum H02179_B
GGCTCGTGAACAGCAGGACAGGAAAAGGAACCTGAACAAGTAACTCCTCTGCCAAAAAGTTTTT------ACTGGATGTT
CTTTGGGGATCTGGTGATGTCTAGTT--TGAGCG--TAGATGTCAGGCTTTTTGTA-CTTTTGCTATGGCTATGTTTTGA
ATCAGTG-CATTTGCTGAATCATGCATTCGACAGTGTTTGTTGAATGTTGACGTTGGTTAATAAACGATGCATTGCGAGA
TTTAGGCTCTCTTTGGAAACTTAGGGTAGTCTTACCTTAATTTTAAGCAATATGGAAACTTAGGGTAGTCTTTCCTTAAT
TTTAAGCAATATTTGTGTGAAAGAGCAGGTTTGGGCTGATATTCAAAGACTGATTTATGAACATACTTTGTGACGCTGAC
ACCAGATACTCCAGAATTAGACAAGGTCTT-ATCT-TACTCTAGTGATTTCTTATTTGCAGATACATTCCTGATGTGGCA
AGGACAATTATGGAGACTCTGGGAGAACTTGCAGACGAGTCTCCCCCCAAGAGGCAAAGGTTTGACAAGGAAGACGAGGA
GCTCCTCGAGAAAATAAATTCGGAGGAAGTGACAGAAATGACTTTTAGAGATTGTTTAACGCAGCATGTTGAACAGGTAA
GGACAAACCTAACACTCTAGCATGAA--------CATAAACCAACGCATGAAAGAAATATGCATTAT-------------
--------------------------------------------------------------------------------
---------------------------------------------------------------------ATAT-TTTTCG
TCCCGTGCTCTATACAGCCCATAGTTTTGCACC-TTTCTGTGAC---------------------------------TAC
ACAAATC-------------------------------------------------------------------------
----------------------------------------------------TA-TATCTTTATGAAATTACATTATAA-
------CATCTTAAAACTGTCAACTGCCTTTCTTGGTGCAAA-----------GGAACTTCTAGTCCTGAATCCTGGCAT
A-GACTAAAAAA-TGTTGTACTACCTTCCACCGGTTCCGACTTGCTATCATAAGATTGATCTTC-TTGCCC-CGA
>H. fuegianum H02179_A
GGCTCGTGAACAGCAGGACAGGAAAAGGAACCTGAACAAGTAACTCCTCTGCCAAAAAGTTTTT------ACTGGATGTT
CTTTGGGGATCTGGTGATGTCTAGTT--TGAGCA--TAGATGTCAGGCTTTTTGTA-CTTTTGCTATGGCTATGTTTTGA
ATCAGTG-TATTTGCTGAATCATGCATTCGACAGTGTTTGTTGAATGTTGACGTTGGTTAATAAACGATGCATTGCGAGA
TTTAGGCTCACTTTGGAAACTTAGGGTAGTCTTACCTTAATTTTAAGCAATATGGAAACTTAGGGTAGTCTTTCCTTAAT
TCTAAGCAATATTTGTGTGAAAGAACAGGTTTGGGCTGATATTCAAAGACTGATTTATGAACATACTTTGTGACGCTGAC
ACCAGATACTCCAGAATTAGACAAGGTCTT-ATCT-TACTCTAGTGATTTCTTATTTGCAGATACATTCCTGATGTGGCA
AGGACAATTATGGAGACTCTGGGAGAACTTGCCGACGAGTCTCCCCCCAAGAGGCAACGGTTTGACAAGGAAGACGAGGA
GCTCCTCGAGAAAATAAATTCGGAGGAAGTGACAGAAATGACTTTTAGAGATTGCTTAACGCAGCATGTTGAACAGGTAA
GGACAAACCTAACACTCTAGCATGAA--------CATAAACCAATGCATGAAAGAAATATGCATTAT-------------
--------------------------------------------------------------------------------
---------------------------------------------------------------------ATAT-TTTTCG
TCCCGTGCTCTATACAGCCCATAGTTTTGCACC-TTTCTGTGACTACACTGCTGCCACATAAAAGTCATATCCGGTTTAC
ACAAATC-------------------------------------------------------------------------
----------------------------------------------------TA-TATCTTTATGAAATTACATTATAA-
------CATCTTAAAACTGTCAACTGCCTTTCTTGGTGCAAA-----------GGAACTTCTAGTCCTGAATCCCGACAT
A-GACTAAAAAA-TGTTGTACTACCTTCCACCGGTTCCGACTTGTTATCATAAGATTGATCTTG-TTGCCC-CGA
>H. fuegianum BCC2035_A
GGCTCGTGAACAGCAGGACAGGAAAAGGAACCTGAACAAGTAACTCCTCTGCCAAAAAGTTTTT------ACTGGATGTT
CTTTGGGGATCTGGTGATGTCTAGTT--TGAGCA--TAGATGTCAGGCTTTTTGTA-CTTTTGCTATGGCTATGTTTTGA
ATCAGTG-TATTTGCTGAATCATGCATTCGACAGTGTTTGTTGAATGTTGACGTTGGTTAATAAACGATGCATTGCGAGA
TTTAGGCTCACTTTGGAAACTTAGGGTAGTCTTACCTTAATTTTAAGCAATATGGAAACTTAGGGTAGTCTTTCCTTAAT
TCTAAGCAATATTTGTGTGAAAGAACAGGTTTGGGCTGATATTCAAAGACTGATTTATGAACATACTTTGTGACGCTGAC
ACCAGATACTCCAGAATTAGACAAGGTCTT-ATCT-TACTCTAGTGATTTCTTATTTGCAGATACATTCCTGATGTGGCA
AGGACAATTATGGAGACTCTGGGAGAACTTGCCGACGAGTCTCCCCCCAAGAGGCAACGGTTTGACAAGGAAGACGAGGA
GCTCCTCGAGAAAATAAATTCGGAGGAAGTGACAGAAATGACTTTTAGAGATTGCTTAACGCAGCATGTTGAACAGGTAA
GGACAAACCTAACACTCTAGCATGAA--------CATAAACCAATGCATGAAAGAAATATGCATTAT-------------
--------------------------------------------------------------------------------
---------------------------------------------------------------------ATAT-TTTTCG
TCCCGTGCTCTATACAGCCCATAGTTTTGCACC-TTTCTGTGACTACACTGCTGCCACATAAAAGTCATATCCGGTTTAC
ACAAATC-------------------------------------------------------------------------
----------------------------------------------------TA-TATCTTTATGAAATTACATTATAA-
------CATCTTAAAACTGTCAACTGCCTTTCTTGGTGCAAA-----------GGAACTTCTAGTCCTGAATCCCGACAT
A-GACTAAAAAA-TGTTGTACTACCTTCCACCGGTTCCGACTTGTTATCATAAGATTGATCTTG-TTGCCC-CGA
>H. fuegianum BCC2034_A
GGCTCGTGAACAGCAGGACAGGAAAAGGAACCTGAACAAGTAACTCCTCTGCCAAAAAGTTTTT------ACTGGATGTT
CTTTGGGGATCTGGTGATGTCTAGTT--TGAGCA--TAGATGTCAGGCTTTTTGTA-CTTTTGCTATGGCTATGTTTTGA
ATCAGTG-TATTTGCTGAATCATGCATTCGACAGTGTTTGTTGAATGTTGACGTTGGTTAATAAACGATGCATTGCGAGA
TTTAGGCTCACTTTGGAAACTTAGGGTAGTCTTACCTTAATTTTAAGCAATATGGAAACTTAGGGTAGTCTTTCCTTAAT
TCTAAGCAATATTTGTGTGAAAGAACAGGTTTGGGCTGATATTCAAAGACTGATTTATGAACATACTTTGTGACGCTGAC
ACCAGATACTCCAGAATTAGACAAGGTCTT-ATCT-TACTCTAGTGATTTCTTATTTGCAGATACATTCCTGATGTGGCA
AGGACAATTATGGAGACTCTGGGAGAACTTGCCGACGAGTCTCCCCCCAAGAGGCAACGGTTTGACAAGGAAGACGAGGA
GCTCCTCGAGAAAATAAATTCGGAGGAAGTGACAGAAATGACTTTTAGAGATTGCTTAACGCAGCATGTTGAACAGGTAA
GGACAAACCTAACACTCTAGCATGAA--------CATAAACCAATGCATGAAAGAAATATGCATTAT-------------
--------------------------------------------------------------------------------
---------------------------------------------------------------------ATAT-TTTTCG
TCCCGTGCTCTATACAGCCCATAGTTTTGCACC-TTTCTGTGACTACACTGCTGCCACATAAAAGTCATATCCGGTTTAC
ACAAATC-------------------------------------------------------------------------
----------------------------------------------------TA-TATCTTTATGAAATTACATTATAA-
------CATCTTAAAACTGTCAACTGCCTTTCTTGGTGCAAA-----------GGAACTTCTAGTCCTGAATCCCGACAT
A-GACTAAAAAA-TGTTGTACTACCTTCCACCGGTTCCGACTTGTTATCATAAGATTGATCTTG-TTGCCC-CGA
>H. guatemalense H02299_A
GGCTCGTGAACAGCAGGACAGGAAAAGGAACCTGAACAAGTAACTCCTCTGCCAAAAAGTTTTT------ACTGGATGTT
CTTTGGGGATCTGGTGATGTCTAGTT--TGAGCA--TAGATGTCAGGCTTTTTGTA-CTTTTGCTATGGCTATGTTTTGA
ATCAGTG-TATTTGCTGAATCATGCATTCGACAGTGTTTGTTGAATGTTGACGTTGGTTAATAAATGATGCATTGCGAGA
TTTAGGCTCACTTTGGAAACTTAGGGTAGTCTTACCTTAATTTTAAGCAATATGGAAACTTAGGGTAGTCTTTCCTTAAT
TCTAAGCAATATTTGTGTGAAAGAACAGGTTTGGGCTGATATTCAAAGACTGATTTATGAACATACTTTGTGACGCTGAC
ACCAGATACTCCAGAATTAGACAAGGTCTT-ATCT-TACTCTAGTGATTTCTTATTTGCAGATACATTCCTGATGTGGCA
AGGACAATTATGGAGACTCTGGGAGAACTTGCCGACGAGTCTCCCCCCAAGAGGCAACGGTTTGACAAGGAAGACGAGGA
GCTCCTCGAGAAAATAAATTCGGAGGAAGTGACAGAAATGACTTTTAGAGATTGCTTAACGCAGCATGTTGAACAGGTAA
GGACAAACCTAACACTCTAGCATGAA--------CATAAACCAATGCATGAAAGAAATATGCATTAT-------------
--------------------------------------------------------------------------------
---------------------------------------------------------------------ATAT-TTTTCG
TCCCGTGCTCTATACAGCCCATAGTTTTGCACC-TTTCTGTGACTACACTGCTGCCACATAAAAGTCATATCCGGTTTAC
ACAAATC-------------------------------------------------------------------------
----------------------------------------------------TA-GATCT-TATGAAATTACATTATAA-
------CATCTTAAAACTGTCAACTGCCTTTCTTGGTGCAAA-----------GGAACTTCTAGTCCTGAATCCCGACAT
A-GACTAAAAAA-TGTTGTACTACCTTCCACCGGTTCCGACTTGTTATCATAAGATTGATCTTG-TTGCCC-CGA
>H. guatemalense H02299_B
GGCTCGTGAACAGCAGGACAGGAAAAGGAACCTGAACAAGTAACTCCTCTGCCAAAAAGTTTTT------ACTGGATGTT
CTTTGGGGACCTGGTGATGTCTAGTT--CGAGCG--TAGATGTCAGGCTTTTTGTA-CTTTTGCTATGGCTATGTTTTGA
ATCAGTG-CATTTGCTGAATCATGCATTCGACAGTGTTTGTTGAATGTTGACGTTGGTTAATAAACGATGCATTGCGAGA
TTTAGGCTCTCTTTGGAAACTTAGGGTAGTCTTACCTTAATTTTAAGCAATATGGAAACTTAGGGTAGTCTTTCCTTAAT
TTTAAGCAATATTTGTGTGAAAGAACAGGTTTGGGCTGATATTCAAAGACTGATTTATGAACATACTTTGTGACGCTGAC
ACCAGATACTCCAGAATTAGACAAGGTCTTGATCT-TACTCTAGTGATTTCTTATTTGCAGATACATTCCTGATGTGGCA
AGGACAATTATGGAGACTCTGGGAGAACTTGCAGACGAGTCTCCCCCCAAGAGGCAAAGGTTTGACAAGGAAGACGAGGA
GCTCCTCGAGAAAATAAATTCGGAGGAAGTGACAGAAATGACTTTTAGAGATTGTTTAACGCAGCATGTTGAACAGGTAA
GGACAAACCTAACACTCTAGCATGAA--------CATAAACCAACGCATGAAAGAAATATGTATTAT-------------
--------------------------------------------------------------------------------
---------------------------------------------------------------------ATAT-TTTTCG
TCCCGTGCTCTATACAGCCCATAGTTTTGCACC-TTTCTGTGAC---------------------------------TAC
ACAAATC-------------------------------------------------------------------------
----------------------------------------------------TA-TATCTTTATGAAATTACATTATAA-
------CATCTTAAAACTGTCAACTGCCTTTCTTGGTGCAAA-----------GGAACTTCTAGTCCTGAATCCTGGCAT
A-GACTAAAACA-TGTTGTACTACCTTCCACTGGTTCCGACTTGCTATCATAAGATTGATCTTC-TTGCCC-CGA
>H. gussoneanum 2x JB113_1
GGCTCGTGAACAGCAGGACAGGAAAAGGAACCTGAACAAGTAACTCCTCTGCCAAAAAGTTTTT------ACTGGATGTT
CTTTGGGGATCTGGTGATGTCTAGTT--TGAGCG--TAGATGTCAGGCTTTTTGTA-CTTTTGCTATGGCTATGTTTTGA
ATCAGTGACACTTGCTGAATCATGCATTCGACAGTGTTTGTTGAATGTTGACGTTGGTTAATAAACGATGCATTACGAGA
TTTACGCTCACTTTGGAAACTTAGGGTAGTTTTACCTTAATTTTAAGCAATATGG-AATTTAGGGTAGACTTTCCTTAA-
TTTAAGCAATATTTGTGTGTAAGAACAGGTTTGGGCTGATATTCAAAGACTGATTTATGAACATGCTTTGTGACGCTGGC
ACCAGATACTCGAGAATTAGACAAGGTCTT-ATCT-TACTCTAGTGATTTCTTATTTGCAGATACATTCCTGATGTGGCA
AGGACAATTATGGAGACTCTGGGAGAACTTGCAGACGAGTCTCCCCCCAAGAGGCCACGGTTTGACAAGGAAGACGAGGA
GCTCCTCGAGAAAATAAATTCGGAGGAAGTGACAGAAATGACTTTTAGAGATTGCTTAACGCAGCATGTTGAACAGGTAA
GGACAAATCTAACACTCTAGCATGAA--------CATAAACCAATGCATGAAAGCAATATGCATTAT-------------
--------------------------------------------------------------------------------
---------------------------------------------------------------------ATAT-TTTTCG
TCCCGTGCTCTATACAGCCCATAATTTTGCACC-TTTCTGTGGCTACACTGCTGCCACATAAAAGTCATATCCGGTTTAC
ACAAATC-------------------------------------------------------------------------
----------------------------------------------------TA-TATCTTTATGAAATTACATTATAA-
------CATCTTAAAACTGTCAACTGCCTTTCTTGGTGCAAA-----------GGAACTTCTAGTCCTGAATCCCGGCAT
A-GACTAAAAAA-TGTTGTACTACCTTCCACCGGTTCCGATTTGTTATCATAAGACTGATCTTG-TTGCCC-CGA
>H. gussoneanum 2x JB106_6
GGCTCGTGAACAGCAGGACAGGAAAAGGAACCTGAACAAGTAACTCCTCTGCCAAAAAGTTTTT------ACTGGATGTT
CTTTGGGGATCTGGTGATGTCTAGTT--TGAGCG--TAGATGTCAGGCTTTTTGTA-CTTTTGCTATGGCTATGTTTTGA
ATCAGTGACACTTGCTGAATCATGCATTCGACAGTGTTTGTTGAATGTTGACGTTGGTTAATAAACGATGCATTACGAGA
TTTACGCTCACTTTGGAAACTTAGGGTAGTTTTACCTTAATTTTAAGCAATATGG-AATTTAGGGTAGACTTTCCTTAA-
TTTAAGCAATATTTGTGTGTAAGAACAGGTTTGGGCTGATATTCAAAGACTGATTTATGAACATGCTTTGTGACGCTGGC
ACCAGATACTCGAGAATTAGACAAGGTCTT-ATCT-TACTCTAGTGATTTCTTATTTGCAGATACATTCCTGATGTGGCA
AGGACAATTATGGAGACTCTGGGAGAACTTGCAGACGAGTCTCCCCCCAAGAGGCCACGGTTTGACAAGGAAGACGAGGA
GCTCCTCGAGAAAATAAATTCGGAGGAAGTGACAGAAATGACTTTTAGAGATTGCTTAACGCAGCATGTTGAACAGGTAA
GGACAAATCTAACACTCTAGCATGAA--------CATAAACCAATGCATGAAAGCAATATGCATTAT-------------
--------------------------------------------------------------------------------
---------------------------------------------------------------------ATAT-TTTTCG
TCCCGTGCTCTATACAGCCCATAATTTTGCACC-TTTCTGTGGCTACACTGCTGCCACATAAAAGTCATATCCGGTTTAC
ACAAATC-------------------------------------------------------------------------
----------------------------------------------------TA-TATCTTTATGAAATTACATTATAA-
------CATCTTAAAACTGTCAACTGCCTTTCTTGGTGCAAA-----------GGAACTTCTAGTCCTGAATCCCGGCAT
A-GACTAAAAAA-TGTTGTACTACCTTCCACCGGTTCCGATTTGTTATCATAAGACTGATCTTG-TTGCCC-CGA
>H. gussoneanum 2x BCC2005
GGCTCGTGAACAGCAGGACAGGAAAAGGAACCTGAACAAGTAACTCCTCTGCCAAAAAGTTTTT------ACTGGATGTT
CTTTGGGGATCTGGTGATGTCTAGTT--TGAGCG--TAGATGTCAGGCTTTTTGTA-CTTTTGCTATGGCTATGTTTTGA
ATCAGTGACACTTGCTGAATCATGCATTCGACAGTGTTTGTTGAATGTTGACGTTGGTTAATAAACGATGCATTACGAGA
TTTACGCTCACTTTGGAAACTTAGGGTAGTTTTACCTTAATTTTAAGCAATATGG-AATTTAGGGTAGACTTTCCTTAA-
TTTAAGCAATATTTGTGTGTAAGAACAGGTTTGGGCTGATATTCAAAGACTGATTTATGAACATGCTTTGTGACGCTGGC
ACCAGATACTCGAGAATTAGACAAGGTCTT-ATCT-TACTCTAGTGATTTCTTATTTGCAGATACATTCCTGATGTGGCA
AGGACAATTATGGAGACTCTGGGAGAACTTGCAGACGAGTCTCCCCCCAAGAGGCCACGGTTTGACAAGGAAGACGAGGA
GCTCCTCGAGAAAATAAATTCAGAGGAAGTGACAGAAATGACTTTTAGAGATTGCTTAACGCAGCATGTTGAACAGGTAA
GGACAAATCTAACACTCTAGCATGAA--------CATAAACCAATGCATGAAAGCAATATGCATTAT-------------
--------------------------------------------------------------------------------
---------------------------------------------------------------------ATAT-TTTTCG
TCCCGTGCTCTATACAGACCATAATTTTGCACC-TTTCTGTGGCTACACTGCTGCCACATAAAAGTCATATCCGGTTTAC
ACAAATC-------------------------------------------------------------------------
----------------------------------------------------TA-TATCTTTATGAAATTACATTATAA-
------CATCTTAAAACTGTCAACTGCCTTTCTTGGTGCAAA-----------GGAACTTCTAGTCCTGAATCCCGGCAT
A-GACTAAAAAA-TGTTGTACTACCTTCCACCGGTTCCGATTTGTTATCATAAGACTGATCTTG-TTGCCC-CGA
>H. gussoneanum 2x JB157
GGCTCGTGAACAGCAGGACAGGAAAAGGAACCTGAACAAGTAACTCCTCTGCCAAAAAGTTTTT------ACTGGATGTT
CTTTGGGGATCTGGTGATGTCTAGTT--TGAGCG--TAGATGTCAGGCTTTTTGTA-CTTTTGCTATGGCTATGTTTTGA
ATCAGTGACACTTGCTGAATCATGCATTCGACAGTGTTTGTTGAATGTTGACGTTGGTTAATAAACGATGCATTACGAGA
TTTACGCTCACTTTGGAAACTTAGGGTAGTTTTACCTTAATTTTAAGCAATATGG-AATTTAGGGTAGACTTTCCTTAA-
TTTAAGCAATATTTGTGTGTAAGAACAGGTTTGGGCTGATATTCAAAGACTGATTTATGAACATGCTTTGTGACGCTGGC
ACCAGATACTCGAGAATTAGACAAGGTCTT-ATCT-TACTCTAGTGATTTCTTATTTGCAGATACATTCCTGATGTGGCA
AGGACAATTATGGAGACTCTGGGAGAACTTGCAGACGAGTCTCCCCCCAAGAGGCCACGGTTTGACAAGGAAGACGAGGA
GCTCCTCGAGAAAATAAATTCAGAGGAAGTGACAGAAATGACTTTTAGAGATTGCTTAACGCAGCATGTTGAACAGGTAA
GGACAAATCTAACACTCTAGCATGAA--------CATAAACCAATGCATGAAAGCAATATGCATTAT-------------
--------------------------------------------------------------------------------
---------------------------------------------------------------------ATAT-TTTTCG
TCCCGTGCTCTATACAGCCCATAATTTTGCACC-TTTCTGTGGCTACACTGCTGCCACATAAAAGTCATATCCGGTTTAC
ACAAATC-------------------------------------------------------------------------
----------------------------------------------------TA-TATCTTTATGAAATTACATTATAA-
------CATCTTAAAACTGTCAACTGCCTTTCTTGGTGCAAA-----------GGAACTTCTAGTCCTGAATCCCGGCAT
A-GACTAAAAAA-TGTTGTACTACCTTCCACCGGTTCCGATTTGTTATCATAAGACTGATCTTG-TTGCCC-CGA
>H. gussoneanum 4x H00081_A
GGCTCGTGAACAGCAGGACAGGAAAAGGAACCTGAACAAGTAACTCCTCTGCCAAAAAGTTTTT------ACTGGATGTT
CTTTGGGTATCTGGTGATGTCTAGTT--TGAGCG--TAAATGTCAGGCTTTTTGTA-CTTTTGCTATGGCTATGTTTTGA
ATCAGTGACACTTGCTGAATCATGCATTCGACATTGTTTGTTGAATGTTGACGTTGGTTAATAAATGATACATTACGAGA
TTTACGCTCACTTTGGAAACTTAGGGTAGTCATACCTTAATTTTAAGCAATATGGAAATTTAGGGTAGACTTTCCTTAA-
TTTAAGCAATATTTGTGTGTAAGAACAGGTTTGGGCTGATATTCAAAGACTGATTAATGAACATGCTTTGTGACGCTGGC
ACCAGATACTCGAGAATTAGACAAGGTCTT-ATCT-TACTCTAGTGATTTCTTATTTGCAGATACATTCCTGATGTGGCA
AGGACAATTATGGAGACTCTGGGAGAACTTGCAGACGAGTCTCCCCCCAAGAGGCCACGGTTTGACAAGGAAGACGAGGA
GCTCCTCGAGAAAATAAATTCGGAGGAAGTGACAGAAATGACTTTTAGAGATTGCTTAACGCAGCATGTTGAACAGGTAA
GGACAAACCTAAAACTCTAGCATGAA--------CATAAACCAATGCATGAAAGCAATATGCATTAT-------------
--------------------------------------------------------------------------------
---------------------------------------------------------------------ATAT-TTTTCG
TCCCGTGCTCTATACAGCCCATAATTTTGCACC-TTTCTGTGGCTACACTGCTGCCACATAAAAGTCATATCAGGTTTAC
ACAAATC-------------------------------------------------------------------------
----------------------------------------------------TA-TATCTTTATGAAATTACATTATAA-
------CATCTTAAAACTGTCAACTGCCTTTCTTGGTGCAAA-----------GGAACTTCTAGTCCTGAATCCCGGCAT
A-GACTAAAAAA-TGTTGTACTACCTTCCACCGGTTCCGATTTGTTATCATAAGACTGATCTTG-TTGCCC-CGA
>H. gussoneanum 4x H00064_A
GGCTCGTGAACAGCAGGACAGGAAAAGGAACCTGAACAAGTAACTCCTCTGCCAAAAAGTTTTT------ACTGGATGTT
CTTTGGGTATCTGGTGATGTCTAGTT--TGAGCG--TAAATGTCAGGCTTTTTGTA-CTTTTGCTATGGCTATGTTTTGA
ATCAGTGACACTTGCTGAATCATGCATTCGACATTGTTTGTTGAATGTTGACGTTGGTTAATAAATGATACATTACGAGA
TTTACGCTCACTTTGGAAACTTAGGGTAGTCATACCTTAATTTTAAGCAATATGGAAATTTAGGGTAGACTTTCCTTAA-
TTTAAGCAATATTTGTGTGTAAGAACAGGTTTGGGCTGATATTCAAAGACTGATTAATGAACATGCTTTGTGACGCTGGC
ACCAGATACTCGAGAATTAGACAAGGTCTT-ATCT-TACTCTAGTGATTTCTTATTTGCAGATACATTCCTGATGTGGCA
AGGACAATTATGGAGACTCTGGGAGAACTTGCAGACGAGTCTCCCCCCAAGAGGCCACGGTTTGACAAGGAAGACGAGGA
GCTCCTCGAGAAAATAAATTCGGAGGAAGTGACAGAAATGACTTTTAGAGATTGCTTAACGCAGCATGTTGAACAGGTAA
GGACAAACCTAAAACTCTAGCATGAA--------CATAAACCAATGCATGAAAGCAATATGCATTAT-------------
--------------------------------------------------------------------------------
---------------------------------------------------------------------ATAT-TTTTCG
TCCCGTGCTCTATACAGCCCATAATTTTGCACC-TTTCTGTGGCTACACTGCTGCCACATAAAAGTCATATCAGGTTTAC
ACAAATC-------------------------------------------------------------------------
----------------------------------------------------TA-TATCTTTATGAAATTACATTCTAA-
------CATCTTAAAACTGTCAACTGCCTTTCTTGGTGCAAA-----------GGAACTTCTAGTCCTGAATCCCGGCAT
A-GACTAAAAAA-TGTTGTACTACCTTCCACCGGTTCCGATTTGTTATCATAAGACTGATCTTG-TTGCCC-CGA
>H. gussoneanum 4x BCC2013_A
GGCTCGTGAACAGCAGGACAGGAAAAGGAACCTGAACAAGTAACTCCTCTGCCAAAAAGTTTTT------ACTGGATGTT
CTTTGGGTATCTGGTGATGTCTAGTT--TGAGCG--TAAATGTCAGGCTTTTTGTA-CTTTTGCTATGGCTATGTTTTGA
ATCAGTGACACTTGCTGAATCATGCATTCGACATTGTTTGTTGAATGTTGACGTTGGTTAATAAATGATACATTACGAGA
TTTACGCTCACTTTGGAAACTTAGGGTAGTCATACCTTAATTTTAAGCAATATGGAAATTTAGGGTAGACTTTCCTTAA-
TTTAAGCAATATTTGTGTGTAAGAACAGGTTTGGGCTGATATTCAAAGACTGATTAATGAACATGCTTTGTGACGCTGGC
ACCAGATACTCGAGAATTAGACAAGGTCTT-ATCT-TACTCTAGTGATTTCTTATTTGCAGATACATTCCTGATGTGGCA
AGGACAATTATGGAGACTCTGGGAGAACTTGCAGACGAGTCTCCCCCCAAGAGGCCACGGTTTGACAAGGAAGACGAGGA
GCTCCTCGAGAAAATAAATTCGGAGGAAGTGACAGAAATGACTTTTAGAGATTGCTTAACGCAGCATGTTGAACAGGTAA
GGACAAACCTAAAACTCTAGCATGAA--------CATAAACCAATGCATGAAAGCAATATGCATTAT-------------
--------------------------------------------------------------------------------
---------------------------------------------------------------------ATAT-TTTTCG
TCCCGTGCTCTATACAGCCCATAATTTTGCACC-TTTCTGTGGCTACACTGCTGCCACATAAAAGTCATATCAGGTTTAC
ACAAATC-------------------------------------------------------------------------
----------------------------------------------------TA-TATCTTTATGAAATTACATTCTAA-
------CATCTTAAAACTGTCAACTGCCTTTCTTGGTGCAAA-----------GGAACTTCTAGTCCTGAATCCCGGCAT
A-GACTAAAAAA-TGTTGTACTACCTTCCACCGGTTCCGATTTGTTATCATAAGACTGATCTTG-TTGCCC-CGA
>H. gussoneanum 4x BCC2011_A
GGCTCGTGAACAGCAGGACAGGAAAAGGAACCTGAACAAGTAACTCCTCTGCCAAAAAGTTTTT------ACTGGATGTT
CTTTGGGTATCTGGTGATGTCTAGTT--TGAGCG--TAAATGTCAGGCTTTTTGTA-CTTTTGCTATGGCTATGTTTTGA
ATCAGTGACACTTGCTGAATCATGCATTCGACATTGTTTGTTGAATGTTGACGTTGGTTAATAAATGATACATTACGAGA
TTTACGCTCACTTTGGAAACTTAGGGTAGTCATACCTTAATTTTAAGCAATATGGAAATTTAGGGTAGACTTTCCTTAA-
TTTAAGCAATATTTGTGTGTAAGAACAGGTTTGGGCTGATATTCAAAGACTGATTAATGAACATGCTTTGTGACGCTGGC
ACCAGATACTCGAGAATTAGACAAGGTCTT-ATCT-TACTCTAGTGATTTCTTATTTGCAGATACATTCCTGATGTGGCA
AGGACAATTATGGAGACTCTGGGAGAACTTGCAGACGAGTCTCCCCCCAAGAGGCCACGGTTTGACAAGGAAGACGAGGA
GCTCCTCGAGAAAATAAATTCGGAGGAAGTGACAGAAATGACTTTTAGAGATTGCTTAACGCAGCATGTTGAACAGGTAA
GGACAAACCTAAAACTCTAGCATGAA--------CATAAACCAATGCATGAAAGCAATATGCATTAT-------------
--------------------------------------------------------------------------------
---------------------------------------------------------------------ATAT-TTTTCG
TCCCGTGCTCTATACAGCCCATAATTTTGCACC-TTTCTGTGGCTACACTGCTGCCACATAAAAGTCATATCAGGTTTAC
ACAAATC-------------------------------------------------------------------------
----------------------------------------------------TA-TATCTTTATGAAATTACATTCTAA-
------CATCTTAAAACTGTCAACTGCCTTTCTTGGTGCAAA-----------GGAACTTCTAGTCCTGAATCCCGGCAT
A-GACTAAAAAA-TGTTGTACTACCTTCCACCGGTTCCGATTTGTTATCATAAGACTGATCTTG-TTGCCC-CGA
>H. gussoneanum 4x H00818_A
GGCTCGTGAACAGCAGGACAGGAAAAGGAACCTGAACAAGTAACTCCTCTGCCAAAAAGTTTTT------ACTGGATGTT
CTTTGGGTATCTGGTGATGTCTAGTT--TGAGCG--TAAATGTCAGGCTTTTTGTA-CTTTTGCTATGGCTATGTTTTGA
ATCAGTGACACTTGCTGAATCATGCATTCGACATTGTTTGTTGAATGTTGACGTTGGTTAATAAATGATACATTACGAGA
TTTACGCTCACTTTGGAAACTTAGGGTAGTCATACCTTAATTTTAAGCAATATGGAAATTTAGGGTAGACTTTCCTTAA-
TTTAAGCAATATTTGTGTGTAAGAACAGGTTTGGGCTGATATTCAAAGACTGATTAATGAACATGCTTTGTGACGCTGGC
ACCAGATACTCGAGAATTAGACAAGGTCTT-ATCT-TACTCTAGTGATTTCTTATTTGCAGATACATTCCTGATGTGGCA
AGGACAATTATGGAGACTCTGGGAGAACTTGCAGACGAGTCTCCCCCCAAGAGGCCACGGTTTGACAAGGAAGACGAGGA
GCTCCTCGAGAAAATAAATTCGGAGGAAGTGACAGAAATGACTTTTAGAGATTGCTTAACGCAGCATGTTGAACAGGTAA
GGACAAACCTAAAACTCTAGCATGAA--------CATAAACCAATGCATGAAAGCAATATGCATTAT-------------
--------------------------------------------------------------------------------
---------------------------------------------------------------------ATAT-TTTTCG
TCCCGTGCTCTATACAGCCCATAATTTTGCACC-TTTCTGTGGCTACACTGCTGCCACATAAAAGTCATATCAGGTTTAC
ACAAATC-------------------------------------------------------------------------
----------------------------------------------------TA-TATCTTTATGAAATTACATTCTAA-
------CATCTTAAAACTGTCAACTGCCTTTCTTGGTGCAAA-----------GGAACTTCTAGTCCTGAATCCCGGCAT
A-GACTAAAAAA-TGTTGTACTACCTTCCACCGGTTCCGATTTGTTATCATAAGACTGATCTTG-TTGCCC-CGA
>H. gussoneanum 4x 01C96_A
GGCTCGTGAACAGCAGGACAGGAAAAGGAACCTGAACAAGTAACTCCTCTGCCAAAAAGTTTTT------ACTGGATGTT
CTTTGGGTATCTGGTGATGTCTAGTT--TGAGCG--TAAATGTCAGGCTTTTTGTA-CTTTTGCTATGGCTATGTTTTGA
ATCAGTGACACTTGCTGAATCATGCATTCGACATTGTTTGTTGAATGTTGACGTTGGTTAATAAATGATACATTACGAGA
TTTACGCTCACTTTGGAAACTTAGGGTAGTCATACCTTAATTTTAAGCAATATGGAAATTTAGGGTAGACTTTCCTTAA-
TTTAAGCAATATTTGTGTGTAAGAACAGGTTTGGGCTGATATTCAAAGACTGATTAATGAACATGCTTTGTGACGCTGGC
ACCAGATACTCGAGAATTAGACAAGGTCTT-ATCT-TACTCTAGTGATTTCTTATTTGCAGATACATTCCTGATGTGGCA
AGGACAATTATGGAGACTCTGGGAGAACTTGCAGACGAGTCTCCCCCCAAGAGGCCACGGTTTGACAAGGAAGACGAGGA
GCTCCTCGAGAAAATAAATTCGGAGGAAGTGACAGAAATGACTTTTAGAGATTGCTTAACGCAGCATGTTGAACAGGTAA
GGACAAACCTAAAACTCTAGCATGAA--------CATAAACCAATGCATGAAAGCAATATGCATTAT-------------
--------------------------------------------------------------------------------
---------------------------------------------------------------------ATAT-TTTTCG
TCCCGTGCTCTATACAGCCCATAATTTTGCACC-TTTCTGTGGCTACACTGCTGCCACATAAAAGTCATATCAGGTTTAC
ACAAATC-------------------------------------------------------------------------
----------------------------------------------------TA-TATCTTTATGAAATTACATTCTAA-
------CATCTTAAAACTGTCAACTGCCTTTCTTGGTGCAAA-----------GGAACTTCTAGTCCTGAATCCCGGCAT
A-GACTAAAAAA-TGTTGTACTACCTTCCACCGGTTCCGATTTGTTATCATAAGACTGATCTTG-TTGCCC-CGA
>H. gussoneanum 4x H00064_B
GGCTCGTGAACAGCAGGACAGGAAAAGGAACCTGAACAAGTAACTCCTCTGCCAAAAAGTTTTT------ACTGGATGTT
CTTTGGGGATCTGGTGATGTCTAGTT--TGAGCG--TAGATGTCAGGCTTTTTGTA-CTTTTGCTATGGCTATGTTTTGA
ATCAGTGACACTTGCTGAATCATGCATTCGACAGTGTTTGTTGAATGTTGACGTTGGTTAATAAACGATGCATTACGAGA
TTTACGCTCACTTTGGAAACTTAGGGTAGTTTTACCTTAATTTTAAGCAATATGG-AATTTAGGGTAGACTTTCCTTAA-
TTTAAGCAATATTTGTGTGTAAGAACAGGTTTGGGCTGATATTCAAAGACTGATTTATGAACATGCTTTGTGACGCTGGC
ACCAGATACTCGAGAATTAGACAAGGTCTT-ATCT-TACTCTAGTGATTTCTTATTTGCAGATACATTCCTGATGTGGCA
AGGACAATTATGGAGACTCTGGGAGAACTTGCAGACGAGTCTCCCCCCAAGAGGCCACGGTTTGACAAGGAAGACGAGGA
GCTCCTCGAGAAAATAAATTCGGAGGAAGTGACAGAAATGACTTTTAGAGATTGCTTAACGCAGCATGTTGAACAGGTAA
GGACAAATCTAACACTCTAGCATGAA--------CATAAACCAATGCATGAAAGCAATATGCATTAT-------------
--------------------------------------------------------------------------------
---------------------------------------------------------------------ATAT-TTTTCG
TCCCGTGCTCTATACAGCCCATAATTTTGCACC-TTTCTGTGGCTACACTGCTGCCACATAAAAGTCATATCCGGTTTAC
ACAAATC-------------------------------------------------------------------------
----------------------------------------------------TA-TATCTTTATGAAATTACATTATAA-
------CATCTTAAAACTGTCAACTGCCTTTCTTGGTGCAAA-----------GGAACTTCTAGTCCTGAATCCCGGCAT
A-GACTAAAAAA-TGTTGTACTACCTTCCACCGGTTCCGATTTGTTATCATAAGACTGATCTTG-TTGCCC-CGA
>H. gussoneanum 4x H00081_B
GGCTCGTGAACAGCAGGACAGGAAAAGGAACCTGAACAAGTAACTCCTCTGCCAAAAAGTTTTT------ACTGGATGTT
CTTTGGGGATCTGGTGATGTCTAGTT--TGAGCG--TAGATGTCAGGCTTTTTGTA-CTTTTGCTATGGCTATGTTTTGA
ATCAGTGACACTTGCTGAATCATGCATTCGACAGTGTTTGTTGAATGTTGACGTTGGTTAATAAACGATGCATTACGAGA
TTTACGCTCACTTTGGAAACTTAGGGTAGTTTTACCTTAATTTTAAGCAATATGG-AATTTAGGGTAGACTTTCCTTAA-
TTTAAGCAATATTTGTGTGTAAGAACAGGTTTGGGCTGATATTCAAAGACTGATTTATGAACATGCTTTGTGACGCTGGC
ACCAGATACTCGAGAATTAGACAAGGTCTT-ATCT-TACTCTAGTGATTTCTTATTTGCAGATACATTCCTGATGTGGCA
AGGACAATTATGGAGACTCTGGGAGAACTTGCAGACGAGTCTCCCCCCAAGAGGCCACGGTTTGACAAGGAAGACGAGGA
GCTCCTCGAGAAAATAAATTCGGAGGAAGTGACAGAAATGACTTTTAGAGATTGCTTAACGCAGCATGTTGAACAGGTAA
GGACAAATCTAACACTCTAGCATGAA--------CATAAACCAATGCATGAAAGCAATATGCATTAT-------------
--------------------------------------------------------------------------------
---------------------------------------------------------------------ATAT-TTTTCG
TCCCGTGCTCTATACAGCCCATAATTTTGCACC-TTTCTGTGGCTACACTGCTGCCACATAAAAGTCATATCCGGTTTAC
ACAAATC-------------------------------------------------------------------------
----------------------------------------------------TA-TATCTTTATGAAATTACATTATAA-
------CATCTTAAAACTGTCAACTGCCTTTCTTGGTGCAAA-----------GGAACTTCTAGTCCTGAATCCCGGCAT
A-GACTAAAAAA-TGTTGTACTACCTTCCACCGGTTCCGATTTGTTATCATAAGACTGATCTTG-TTGCCC-CGA
>H. gussoneanum 4x BCC2013_B
GGCTCGTGAACAGCAGGACAGGAAAAGGAACCTGAACAAGTAACTCCTCTGCCAAAAAGTTTTT------ACTGGATGTT
CTTTGGGGATCTGGTGATGTCTAGTT--TGAGCG--TAGATGTCAGGCTTTTTGTA-CTTTTGCTATGGCTATGTTTTGA
ATCAGTGACACTTGCTGAATCATGCATTCGACAGTGTTTGTTGAATGTTGACGTTGGTTAATAAACGATGCATTACGAGA
TTTACGCTCACTTTGGAAACTTAGGGTAGTTTTACCTTAATTTTAAGCAATATGG-AATTTAGGGTAGACTTTCCTTAA-
TTTAAGCAATATTTGTGTGTAAGAACAGGTTTGGGCTGATATTCAAAGACTGATTTATGAACATGCTTTGTGACGCTGGC
ACCAGATACTCGAGAATTAGACAAGGTCTT-ATCT-TACTCTAGTGATTTCTTATTTGCAGATACATTCCTGATGTGGCA
AGGACAATTATGGAGACTCTGGGAGAACTTGCAGACGAGTCTCCCCCCAAGAGGCCACGGTTTGACAAGGAAGACGAGGA
GCTCCTCGAGAAAATAAATTCGGAGGAAGTGACAGAAATGACTTTTAGAGATTGCTTAACGCAGCATGTTGAACAGGTAA
GGACAAATCTAACACTCTAGCATGAA--------CATAAACCAATGCATGAAAGCAATATGCATTAT-------------
--------------------------------------------------------------------------------
---------------------------------------------------------------------ATAT-TTTTCG
TCCCGTGCTCTATACAGCCCATAATTTTGCACC-TTTCTGTGGCTACACTGCTGCCACATAAAAGTCATATCCGGTTTAC
ACAAATC-------------------------------------------------------------------------
----------------------------------------------------TA-TATCTTTATGAAATTACATTATAA-
------CATCTTAAAACTGTCAACTGCCTTTCTTGGTGCAAA-----------GGAACTTCTAGTCCTGAATCCCGGCAT
A-GACTAAAAAA-TGTTGTACTACCTTCCACCGGTTCCGATTTGTTATCATAAGACTGATCTTG-TTGCCC-CGA
>H. gussoneanum 4x BCC2011_B
GGCTCGTGAACAGCAGGACAGGAAAAGGAACCTGAACAAGTAACTCCTCTGCCAAAAAGTTTTT------ACTGGATGTT
CTTTGGGGATCTGGTGATGTCTAGTT--TGAGCG--TAGATGTCAGGCTTTTTGTA-CTTTTGCTATGGCTATGTTTTGA
ATCAGTGACACTTGCTGAATCATGCATTCGACAGTGTTTGTTGAATGTTGACGTTGGTTAATAAACGATGCATTACGAGA
TTTACGCTCACTTTGGAAACTTAGGGTAGTTTTACCTTAATTTTAAGCAATATGG-AATTTAGGGTAGACTTTCCTTAA-
TTTAAGCAATATTTGTGTGTAAGAACAGGTTTGGGCTGATATTCAAAGACTGATTTATGAACATGCTTTGTGACGCTGGC
ACCAGATACTCGAGAATTAGACAAGGTCTT-ATCT-TACTCTAGTGATTTCTTATTTGCAGATACATTCCTGATGTGGCA
AGGACAATTATGGAGACTCTGGGAGAACTTGCAGACGAGTCTCCCCCCAAGAGGCCACGGTTTGACAAGGAAGACGAGGA
GCTCCTCGAGAAAATAAATTCGGAGGAAGTGACAGAAATGACTTTTAGAGATTGCTTAACGCAGCATGTTGAACAGGTAA
GGACAAATCTAACACTCTAGCATGAA--------CATAAACCAATGCATGAAAGCAATATGCATTAT-------------
--------------------------------------------------------------------------------
---------------------------------------------------------------------ATAT-TTTTCG
TCCCGTGCTCTATACAGCCCATAATTTTGCACC-TTTCTGTGGCTACACTGCTGCCACATAAAAGTCATATCCGGTTTAC
ACAAATC-------------------------------------------------------------------------
----------------------------------------------------TA-TATCTTTATGAAATTACATTATAA-
------CATCTTAAAACTGTCAACTGCCTTTCTTGGTGCAAA-----------GGAACTTCTAGTCCTGAATCCCGGCAT
A-GACTAAAAAA-TGTTGTACTACCTTCCACCGGTTCCGATTTGTTATCATAAGACTGATCTTG-TTGCCC-CGA
>H. gussoneanum 4x 01C96_B
GGCTCGTGAACAGCAGGACAGGAAAAGGAACCTGAACAAGTAACTCCTCTGCCAAAAAGTTTTT------ACTGGATGTT
CTTTGGGGATCTGGTGATGTCTAGTT--TGAGCG--TAGATGTCAGGCTTTTTGTA-CTTTTGCTATGGCTATGTTTTGA
ATCAGTGACACTTGCTGAATCATGCATTCGACAGTGTTTGTTGAATGTTGACGTTGGTTAATAAACGATGCATTACGAGA
TTTACGCTCACTTTGGAAACTTAGGGTAGTTTTACCTTAATTTTAAGCAATATGG-AATTTAGGGTAGACTTTCCTTAA-
TTTAAGCAATATTTGTGTGTAAGAACAGGTTTGGGCTGATATTCAAAGACTGATTTATGAACATGCTTTGTGACGCTGGC
ACCAGATACTCGAGAATTAGACAAGGTCTT-ATCT-TACTCTAGTGATTTCTTATTTGCAGATACATTCCTGATGTGGCA
AGGACAATTATGGAGACTCTGGGAGAACTTGCAGACGAGTCTCCCCCCAAGAGGCCACGGTTTGACAAGGAAGACGAGGA
GCTCCTCGAGAAAATAAATTCGGAGGAAGTGACAGAAATGACTTTTAGAGATTGCTTAACGCAGCATGTTGAACAGGTAA
GGACAAATCTAACACTCTAGCATGAA--------CATAAACCAATGCATGAAAGCAATATGCATTAT-------------
--------------------------------------------------------------------------------
---------------------------------------------------------------------ATAT-TTTTCG
TCCCGTGCTCTATACAGCCCATAATTTTGCACC-TTTCTGTGGCTACACTGCTGCCACATAAAAGTCATATCCGGTTTAC
ACAAATC-------------------------------------------------------------------------
----------------------------------------------------TA-TATCTTTATGAAATTACATTATAA-
------CATCTTAAAACTGTCAACTGCCTTTCTTGGTGCAAA-----------GGAACTTCTAGTCCTGAATCCCGGCAT
A-GACTAAAAAA-TGTTGTACTACCTTCCACCGGTTCCGATTTGTTATCATAAGACTGATCTTG-TTGCCC-CGA
>H. gussoneanum 4x H00818_B
GGCTCGTGAACAGCAGGACAGGAAAAGGAACCTGAACAAGTAACTCCTCTGCCAAAAAGTTTTT------ACTGGATGTT
CTTTGGGGATCTGGTGATGTCTAGTT--TGAGCG--TAGATGTCAGGCTTTTTGTA-CTTTTGCTATGGCTATGTTTTGA
ATCAGTGACACTTGCTGAATCATGCATTCGACAGTGTTTGTTGAATGTTGACGTTGGTTAATAAACGATGCATTACGAGA
TTTACGCTCACTTTGGAAACTTAGGGTAGTTTTACCTTAATTTTAAGCAATATGG-AATTTAGGGTAGACTTTCCTTAA-
TTTAAGCAATATTTGTGTGTAAGAACAGGTTTGGGCTGATATTCAAAGACTGATTTATGAACATGCTTTGTGACGCTGGC
ACCAGATACTCGAGAATTAGACAAGGTCTT-ATCT-TACTCTAGTGATTTCTTATTTGCAGATACATTCCTGATGTGGCA
AGGACAATTATGGAGACTCTGGGAGAACTTGCAGACGAGTCTCCCCCCAAGAGGCCACGGTTTGACAAGGAAGACGAGGA
GCTCCTCGAGAAAATAAATTCGGAGGAAGTGACAGAAATGACTTTTAGAGATTGCTTAACGCAGCATGTTGAACAGGTAA
GGACAAATCTAACACTCTAGCATGAA--------CATAAACCAATGCATGAAAGCAATATGCATTAT-------------
--------------------------------------------------------------------------------
---------------------------------------------------------------------ATAT-TTTTCG
TCCCGTGCTCTATACAGCCCATAATTTTGCACC-TTTCTGTGGCTACACTGCTGCCACATAAAAGTCATATCCGGTTTAC
ACAAATC-------------------------------------------------------------------------
----------------------------------------------------TA-TATCTTTATGAAATTACATTATAA-
------CATCTTAAAACTGTCAACTGCCTTTCTTGGTGCAAA-----------GGAACTTCTAGTCCTGAATCCCGGCAT
A-GACTAAAAAA-TGTTGTACTACCTTCCACCGGTTCCGATTTGTTATCATAAGACTGATCTTG-TTGCCC-CGA
>H. intercedens BCC2044
GGCTCGTGAACAGCAGGACAGGAAAAGGAACCTGAACAAGTAACTCCTCTTCCAAAAAGTTTTT------ACTGGATGTT
CTTTGGGGATCTGGTGATGTCTAGTT--TGAGCG--TAGATGTCAGGCTTTTTGTA-CTTTTGCTATGGCTATGTTTTGA
ATCAGTG-CATTTGCTGAATCATGCATTTGACAGTGTTTGTTGAATGTTGACGTTGGTTAATAAACGATGCATTGTGAGA
TTTAGGCTCTCTTTGGAAACTTAGGGTAGTCTTACCTTAATTTTAAGCAATATGGAAACTTAGGGTAGTCTTTCCTTAAT
TTTAAGCAATATTTGTGTGAAAGAACAGGTTTGGGCTGATATTCAAAGACTGATTTATGAACATACTTTGTGACGCTGAC
ACCAGATACTCCAGAATTAGACAAGGTCTT-ATCT-TACTCTAGTGATTTCTTATTTGCAGATACATTCCTGATGTGGCA
AGGACAATTATGGAGACTCTGGGAGAACTTGCAGACCAGTCTCCCCCCAAGAGGCAAAGGTTTGACAAGGAAGACGAGGA
GCTCCTCGAGAAAATAAATTCGGAGGAAGTGACAGAAATGACTTTTAGAGATTGTTTAACGCAGCATGTTGAACAGGTAA
GGACAAACCTAACACTCTAGCATGAA--------CATAAACCAACGCATGAAAGAAATATGCATTAT-------------
--------------------------------------------------------------------------------
---------------------------------------------------------------------ATAT-TTTTCG
TCCCGTGCTCTATACAGCTCATAGTTTTGCACC-TTTCTGTGAC---------------------------------TAC
ACAAATC-------------------------------------------------------------------------
----------------------------------------------------TA-TATCTTTATGAAATTATATTATAA-
------CATCTTAAAACTGTCAACTGCCTTTCTTGGTGCAAA-----------GGAACTTCTAGTCCTGAATCCTGGCAT
A-GACTAAAAAA-TGTTGTACTACCTTCCACCGGTTCCGACTTGCTATCATAAGATTGATCTTC-TTGCCC-CGA
>H. jubatum JB064_A
GGCTCGTGAACAGCAGGACAGGAAAAGGAACCTGAACAAGTAACTCCTCTGCCAAAAAGTTTTT------ACTGGATGTT
CTTTGGGGATCTGGTGATGTCTAGTT--TGAGCA--TAGATGTCAGGCTTTTTGTA-CTTTTGCTATGGCTATGTTTTGA
ATCAGTG-TATTTGCTGAATCATGCATTCGACAGTGTTTGTTGAATGTTGACGTTGGTTAATAAACGATGCATTGCGAGA
TTTAGGCTCACTTTGGAAACTTAGGGTAGTCTTACCTTAATTTTAAGCAATATGGAAACTTAGGGTAGTCTTTCCTTAAT
TCTAAGCAATATTTGTGTGAAAGAACAGGTTTGGGCTGATATTCAAAGACTGATTTATGAACATACTTTGTGACGCTGAC
ACCAGATACTCCAGAATTAGACAAGGTCTT-ATCT-TACTCTAGTGATTTCTTATTTGCAGATACATTCCTGATGTGGCA
AGGACAATTATGGAGACTCTGGGAGAACTTGCCGACGAGTCTCCCCCCAAGAGGCAACGGTTTGACAAGGAAGACGAGGA
GCTCCTCGAGAAAATAAATTCGGAGGAAGTGACAGAAATGACTTTTAGAGATTGCTTAACGCAGCATGTTGAACAGGTAA
GGACAAACCTAACACTCTAGCATGAA--------CATAAACCAATGCATGAAAGAAATATGCATTAT-------------
--------------------------------------------------------------------------------
---------------------------------------------------------------------ATAT-TTTTCG
TCCCGTGCTCTATACAGCCCATAGTTTTGCACC-TTTCTGTGACTACACTGCTGCCACATAAAAGTCATATCCGGTTTAC
ACAAATC-------------------------------------------------------------------------
----------------------------------------------------TA-TATCTTTATGAAATTACATTATAA-
------CATCTTAAAACTGTCAACTGCCTTTCTTGGTGCAAA-----------GGAACTTCTAGTCCTGAATCCCGACAT
A-GACTAAAAAA-TGTTGTACTACCTTCCACCGGTTCCGACTTGTTATCATAAGATTGATCTTG-TTGCCC-CGA
>H. jubatum BCC2055_A
GGCTCGTGAACAGCAGGACAGGAAAAGGAACCTGAACAAGTAACTCCTCTGCCAAAAAGTTTTT------ACTGGATGTT
CTTTGGGGATCTGGTGATGTCTAGTT--TGAGCA--TAGATGTCAGGCTTTTTGTA-CTTTTGCTATGGCTATGTTTTGA
ATCAGTG-TATTTGCTGAATCATGCATTCGACAGTGTTTGTTGAATGTTGACGTTGGTTAATAAACGATGCATTGCGAGA
TTTAGGCTCACTTTGGAAACTTAGGGTAGTCTTACCTTAATTTTAAGCAATATGGAAACTTAGGGTAGTCTTTCCTTAAT
TCTAAGCAATATTTGTGTGAAAGAACAGGTTTGGGCTGATATTCAAAGACTGATTTATGAACATACTTTGTGACGCTGAC
ACCAGATACTCCAGAATTAGACAAGGTCTT-ATCT-TACTCTAGTGATTTCTTATTTGCAGATACATTCCTGATGTGGCA
AGGACAATTATGGAGACTCTGGGAGAACTTGCCGACGAGTCTCCCCCCAAGAGGCAACGGTTTGACAAGGAAGACGAGGA
GCTCCTCGAGAAAATAAATTCGGAGGAAGTGACAGAAATGACTTTTAGAGATTGCTTAACGCAGCATGTTGAACAGGTAA
GGACAAACCTAACACTCTAGCATGAA--------CATAAACCAATGCATGAAAGAAATATGCATTAT-------------
--------------------------------------------------------------------------------
---------------------------------------------------------------------ATAT-TTTTCG
TCCCGTGCTCTATACAGCCCATAGTTTTGCACC-TTTCTGTGACTACACTGCTGCCACATAAAAGTCATATCCGGTTTAC
ACAAATC-------------------------------------------------------------------------
----------------------------------------------------TA-TATCTTTATGAAATTACATTATAA-
------CATCTTAAAACTGTCAACTGCCTTTCTTGGTGCAAA-----------GGAACTTCTAGTCCTGAATCCCGACAT
A-GACTAAAAAA-TGTTGTACTACCTTCCACCGGTTCCGACTTGTTATCATAAGATTGATCTTG-TTGCCC-CGA
>H. jubatum BCC2048_A
GGCTCGTGAACAGCAGGACAGGAAAAGGAACCTGAACAAGTAACTCCTCTGCCAAAAAGTTTTT------ACTGGATGTT
CTTTGGGGATCTGGTGATGTCTAGTT--TGAGCA--TAGATGTCAGGCTTTTTGTA-CTTTTGCTATGGCTATGTTTTGA
ATCAGTG-TATTTGCTGAATCATGCATTCGACAGTGTTTGTTGAATGTTGACGTTGGTTAATAAACGATGCATTGCGAGA
TTTAGGCTCACTTTGGAAACTTAGGGTAGTCTTACCTTAATTTTAAGCAATATGGAAACTTAGGGTAGTCTTTCCTTAAT
TCTAAGCAATATTTGTGTGAAAGAACAGGTTTGGGCTGATATTCAAAGACTGATTTATGAACATACTTTGTGACGCTGAC
ACCAGATACTCCAGAATTAGACAAGGTCTT-ATCT-TACTCTAGTGATTTCTTATTTGCAGATACATTCCTGATGTGGCA
AGGACAATTATGGAGACTCTGGGAGAACTTGCCGACGAGTCTCCCCCCAAGAGGCAACGGTTTGACAAGGAAGACGAGGA
GCTCCTCGAGAAAATAAATTCGGAGGAAGTGACAGAAATGACTTTTAGAGATTGCTTAACGCAGCATGTTGAACAGGTAA
GGACAAACCTAACACTCTAGCATGAA--------CATAAACCAATGCATGAAAGAAATATGCATTAT-------------
--------------------------------------------------------------------------------
---------------------------------------------------------------------ATAT-TTTTCG
TCCCGTGCTCTATACAGCCCATAGTTTTGCACC-TTTCTGTGACTACACTGCTGCCACATAAAAGTCATATCCGGTTTAC
ACAAATC-------------------------------------------------------------------------
----------------------------------------------------TA-TATCTTTATGAAATTACATTATAA-
------CATCTTAAAACTGTCAACTGCCTTTCTTGGTGCAAA-----------GGAACTTCTAGTCCTGAATCCCGACAT
A-GACTAAAAAA-TGTTGTACTACCTTCCACCGGTTCCGACTTGTTATCATAAGATTGATCTTG-TTGCCC-CGA
>H. jubatum FB016_A
GGCTCGTGAACAGCAGGACAGGAAAAGGAACCTGAACAAGTAACTCCTCTGCCAAAAAGTTTTT------ACTGGATGTT
CTTTGGGGATCTGGTGATGTCTAGTT--TGAGCA--TAGATGTCAGGCTTTTTGTA-CTTTTGCTATGGCTATGTTTTGA
ATCAGTG-TATTTGCTGAATCATGCATTCGACAGTGTTTGTTGAATGTTGACGTTGGTTAATAAACGATGCATTGCGAGA
TTTAGGCTCACTTTGGAAACTTAGGGTAGTCTTACCTTAATTTTAAGCAATATGGAAACTTAGGGTAGTCTTTCCTTAAT
TCTAAGCAATATTTGTGTGAAAGAACAGGTTTGGGCTGATATTCAAAGACTGATTTATGAACATACTTTGTGACGCTGAC
ACCAGATACTCCAGAATTAGACAAGGTCTT-ATCT-TACTCTAGTGATTTCTTATTTGCAGATACATTCCTGATGTGGCA
AGGACAATTATGGAGACTCTGGGAGAACTTGCCGACGAGTCTCCCCCCAAGAGGCAACGGTTTGACAAGGAAGACGAGGA
GCTCCTCGAGAAAATAAATTCGGAGGAAGTGACAGAAATGACTTTTAGAGATTGCTTAACGCAGCATGTTGAACAGGTAA
GGACAAACCTAACACTCTAGCATGAA--------CATAAACCAATGCATGAAAGAAATATGCATTAT-------------
--------------------------------------------------------------------------------
---------------------------------------------------------------------ATAT-TTTTCG
TCCCGTGCTCTATACAGCCCATAGTTTTGCACC-TTTCTGTGACTACACTGCTGCCACATAAAAGTCATATCCGGTTTAC
ACAAATC-------------------------------------------------------------------------
----------------------------------------------------TA-TATCTTTATGAAATTACATTATAA-
------CATCTTAAAACTGTCAACTGCCTTTCTTGGTGCAAA-----------GGAACTTCTAGTCCTGAATCCCGACAT
A-GACTAAAAAA-TGTTGTACTACCTTCCACCGGTTCCGACTTGTTATCATAAGATTGATCTTG-TTGCCC-CGA
>H. jubatum JB064_B
GGCTCGTGAACAGCAGGACAGGAAAAGGAACCTGAACAAGTAACTCCTCTGCCAAAAAGTTTTT------ACTGGATGTT
CTTTGGGGACCTGGTGATGTCTAGTT--CGAGCG--TAGATGTCAGGCTTTTTGTA-CTTTTGCTATGGCTATGTTTTGA
ATCAGTG-CATTTGCTGAATCATGCATTCGACAGTGTTTGTTGAATGTTGACGTTGGTTAATAAACGATGCATTGCGAGA
TTTAGGCTCTCTTTGGAAACTTAGGGTAGTCTTACCTTAATTTTAAGCAATATGGAAACTTAGGGTAGTCTTTCCTTAAT
TTTAAGCAATATTTGTGTGAAAGAACAGGTTTGGGCTGATATTCAAAGACTGATTTATGAACATACTTTGTGACGCTGAC
ACCAGATACTCCAGAATTAGACAAGGTCTTGATCT-TACTCTAGTGATTTCTTATTTGCAGATACATTCCTGATGTGGCA
AGGACAATTATGGAGACTCTGGGAGAACTTGCAGACGAGTCTCCCCCCAAGAGGCAAAGGTTTGACAAGGAAGACGAGGA
GCTCCTCGAGAAAATAAATTCGGAGGAAGTGACAGAAATGACTTTTAGAGATTGTTTAACGCAGCATGTTGAACAGGTAA
GGACAAACCTAACACTCTAGCATGAA--------CATAAACCAATGCATGAAAGAAATATGCATTAT-------------
--------------------------------------------------------------------------------
---------------------------------------------------------------------ATAT-TTTTCG
TCCCGTGCTCTATACAGCCCATAGTTTTGCACC-TTTCTGTGAC---------------------------------TAC
ACAAATC-------------------------------------------------------------------------
----------------------------------------------------TA-TATCTTTATGAAATTACATTATAA-
------CATCTTAAAACTGTCAACTGCCTTTCTTGGTGCAAA-----------GGAACTTCTAGTCCTGAATCCTGGCAT
A-GACTAAAAAA-TGTTGTACTACCTTCCACTGGTTCCGACTTGCTATCATAAGATTGATCTTC-TTGCCC-CGA
>H. jubatum BCC2055_B
GGCTCGTGAACAGCAGGACAGGAAAAGGAACCTGAACAAGTAACTCCTCTGCCAAAAAGTTTTT------ACTGGATGTT
CTTTGGGGACCTGGTGATGTCTAGTT--CGAGCG--TAGATGTCAGGCTTTTTGTA-CTTTTGCTATGGCTATGTTTTGA
ATCAGTG-CATTTGCTGAATCATGCATTCGACAGTGTTTGTTGAATGTTGACGTTGGTTAATAAACGATGCATTGCGAGA
TTTAGGCTCTCTTTGGAAACTTAGGGTAGTCTTACCTTAATTTTAAGCAATATGGAAACTTAGGGTAGTCTTTCCTTAAT
TTTAAGCAATATTTGTGTGAAAGAACAGGTTTGGGCTGATATTCAAAGACTGATTTATGAACATACTTTGTGACGCTGAC
ACCAGATACTCCAGAATTAGACAAGGTCTTGATCT-TACTCTAGTGATTTCTTATTTGCAGATACATTCCTGATGTGGCA
AGGACAATTATGGAGACTCTGGGAGAACTTGCAGACGAGTCTCCCCCCAAGAGGCAAAGGTTTGACAAGGAAGACGAGGA
GCTCCTCGAGAAAATAAATTCGGAGGAAGTGACAGAAATGACTTTTAGAGATTGTTTAACGCAGCATGTTGAACAGGTAA
GGACAAACCTAACACTCTAGCATGAA--------CATAAACCAATGCATGAAAGAAATATGCATTAT-------------
--------------------------------------------------------------------------------
---------------------------------------------------------------------ATAT-TTTTCG
TCCCGTGCTCTATACAGCCCATAGTTTTGCACC-TTTCTGTGAC---------------------------------TAC
ACAAATC-------------------------------------------------------------------------
----------------------------------------------------TA-TATCTTTATGAAATTACATTATAA-
------CATCTTAAAACTGTCAACTGCCTTTCTTGGTGCAAA-----------GGAACTTCTAGTCCTGAATCCTGGCAT
A-GACTAAAAAA-TGTTGTACTACCTTCCACTGGTTCCGACTTGCTATCATAAGATTGATCTTC-TTGCCC-CGA
>H. jubatum BCC2048_B
GGCTCGTGAACAGCAGGACAGGAAAAGGAACCTGAACAAGTAACTCCTCTGCCAAAAAGTTTTT------ACTGGATGTT
CTTTGGGGACCTGGTGATGTCTAGTT--CGAGCG--TAGATGTCAGGCTTTTTGTA-CTTTTGCTATGGCTATGTTTTGA
ATCAGTG-CATTTGCTGAATCATGCATTCGACAGTGTTTGTTGAATGTTGACGTTGGTTAATAAACGATGCATTGCGAGA
TTTAGGCTCTCTTTGGAAACTTAGGGTAGTCTTACCTTAATTTTAAGCAATATGGAAACTTAGGGTAGTCTTTCCTTAAT
TTTAAGCAATATTTGTGTGAAAGAACAGGTTTGGGCTGATATTCAAAGACTGATTTATGAACATACTTTGTGACGCTGAC
ACCAGATACTCCAGAATTAGACAAGGTCTTGATCT-TACTCTAGTGATTTCTTATTTGCAGATACATTCCTGATGTGGCA
AGGACAATTATGGAGACTCTGGGAGAACTTGCAGACGAGTCTCCCCCCAAGAGGCAAAGGTTTGACAAGGAAGACGAGGA
GCTCCTCGAGAAAATAAATTCGGAGGAAGTGACAGAAATGACTTTTAGAGATTGTTTAACGCAGCATGTTGAACAGGTAA
GGACAAACCTAACACTCTAGCATGAA--------CATAAACCAATGCATGAAAGAAATATGCATTAT-------------
--------------------------------------------------------------------------------
---------------------------------------------------------------------ATAT-TTTTCG
TCCCGTGCTCTATACAGCCCATAGTTTTGCACC-TTTCTGTGAC---------------------------------TAC
ACAAATC-------------------------------------------------------------------------
----------------------------------------------------TA-TATCTTTATGAAATTACATTATAA-
------CATCTTAAAACTGTCAACTGCCTTTCTTGGTGCAAA-----------GGAACTTCTAGTCCTGAATCCTGGCAT
A-GACTAAAAAA-TGTTGTACTACCTTCCACTGGTTCCGACTTGCTATCATAAGATTGATCTTC-TTGCCC-CGA
>H. jubatum FB016_B
GGCTCGTGAACAGCAGGACAGGAAAAGGAACCTGAACAAGTAACTCCTCTGCCAAAAAGTTTTT------ACTGGATGTT
CTTTGGGGACCTGGTGATGTCTAGTT--CGAGCG--TAGATGTCAGGCTTTTTGTA-CTTTTGCTATGGCTATGTTTTGA
ATCAGTG-CATTTGCTGAATCATGCATTCGACAGTGTTTGTTGAATGTTGACGTTGGTTAATAAACGATGCATTGCGAGA
TTTAGGCTCTCTTTGGAAACTTAGGGTAGTCTTACCTTAATTTTAAGCAATATGGAAACTTAGGGTAGTCTTTCCTTAAT
TTTAAGCAATATTTGTGTGAAAGAACAGGTTTGGGCTGATATTCAAAGACTGATTTATGAACATACTTTGTGACGCTGAC
ACCAGATACTCCAGAATTAGACAAGGTCTTGATCT-TACTCTAGTGATTTCTTATTTGCAGATACATTCCTGATGTGGCA
AGGACAATTATGGAGACTCTGGGAGAACTTGCAGACGAGTCTCCCCCCAAGAGGCAAAGGTTTGACAAGGAAGACGAGGA
GCTCCTCGAGAAAATAAATTCGGAGGAAGTGACAGAAATGACTTTTAGAGATTGTTTAACGCAGCATGTTGAACAGGTAA
GGACAAACCTAACACTCTAGCATGAA--------CATAAACCAATGCATGAAAGAAATATGCATTAT-------------
--------------------------------------------------------------------------------
---------------------------------------------------------------------ATAT-TTTTCG
TCCCGTGCTCTATACAGCCCATAGTTTTGCACC-TTTCTGTGAC---------------------------------TAC
ACAAATC-------------------------------------------------------------------------
----------------------------------------------------TA-TATCTTTATGAAATTACATTATAA-
------CATCTTAAAACTGTCAACTGCCTTTCTTGGTGCAAA-----------GGAACTTCTAGTCCTGAATCCTGGCAT
A-GACTAAAAAA-TGTTGTACTACCTTCCACTGGTTCCGACTTGCTATCATAAGATTGATCTTC-TTGCCC-CGA
>H. lechleri JB048A6_A
GGCTCGTGAACAGCAGGACAGGAAAAGGAACCTGAACAAGTAACTCCTCTGCCAAAAAGTTTTT------ACTGGATGTT
CTTTGGGGATCTGGTGATGTCTAGTT--TGAGCA--TAGATGTCAGGCTTTTTGTA-CTTTTGCTATGGCTATGTTTTGA
ATCAGTG-TATTTGCTGAATCATGCATTCGACAGTGTTTGTTGAATGTTGACGTTGGTTAATAAACGATGCATTGCGAGA
TTTAGGCTCACTTTGGAAACTTAGGGTAGTCTTACCTTAATTTTAAGCAATATGGAAACTTAGGGTAGTCTTTCCTTAAT
TCTAAGCAATATTTGTGTGAAAGAACAGGTTTGGGCTGATATTCAAAGACTGATTTATGAACATACTTTGTGACGCTGAC
ACCAGATACTCCAGAATTAGACAAGGTCTT-ATCT-TACTCTAGTGATTTCTTATTTGCAGATACATTCCTGATGTGGCA
AGGACAATTATGGAGACTCTGGGAGAACTTGCCGACGAGTCTCCCCCCAAGAGGCAACGGTTTGACAAGGAAGACGAGGA
GCTCCTCGAGAAAATAAATTCGGAGGAAGTGACAGAAATGACTTTTAGAGATTGCTTAACGCAGCATGTTGAACAGGTAA
GGACAAACCTAACACTCTAGCATGAA--------CATAAACCAATGCATGAAAGAAATATGCATTAT-------------
--------------------------------------------------------------------------------
---------------------------------------------------------------------ATAT-TTTTCG
TCCCGTGCTCTATACAGCCCATAGTTTTGCACC-TTTCTGTGACTACACTGCTGCCACATAAAAGTCATATCCGGTTTAC
ACAAATC-------------------------------------------------------------------------
----------------------------------------------------TA-TATCTTTATGAAATTACATTATAA-
------CATCTTAAAACTGTCAACTGCCTTTCTTGGTGCAAA-----------GGAACTTCTAGTCCTGAATCCCGACAT
A-GACTAAAAAA-TGTTGTACTACCTTCCACCGGTTCCGACTTGTTATCATAAGATTGATCTTG-TTGCCC-CGA
>H. lechleri JB048A4_A
GGCTCGTGAACAGCAGGACAGGAAAAGGAACCTGAACAAGTAACTCCTCTGCCAAAAAGTTTTT------ACTGGATGTT
CTTTGGGGATCTGGTGATGTCTAGTT--TGAGCA--TAGATGTCAGGCTTTTTGTA-CTTTTGCTATGGCTATGTTTTGA
ATCAGTG-TATTTGCTGAATCATGCATTCGACAGTGTTTGTTGAATGTTGACGTTGGTTAATAAACGATGCATTGCGAGA
TTTAGGCTCACTTTGGAAACTTAGGGTAGTCTTACCTTAATTTTAAGCAATATGGAAACTTAGGGTAGTCTTTCCTTAAT
TCTAAGCAATATTTGTGTGAAAGAACAGGTTTGGGCTGATATTCAAAGACTGATTTATGAACATACTTTGTGACGCTGAC
ACCAGATACTCCAGAATTAGACAAGGTCTT-ATCT-TACTCTAGTGATTTCTTATTTGCAGATACATTCCTGATGTGGCA
AGGACAATTATGGAGACTCTGGGAGAACTTGCCGACGAGTCTCCCCCCAAGAGGCAACGGTTTGACAAGGAAGACGAGGA
GCTCCTCGAGAAAATAAATTCGGAGGAAGTGACAGAAATGACTTTTAGAGATTGCTTAACGCAGCATGTTGAACAGGTAA
GGACAAACCTAACACTCTAGCATGAA--------CATAAACCAATGCATGAAAGAAATATGCATTAT-------------
--------------------------------------------------------------------------------
---------------------------------------------------------------------ATAT-TTTTCG
TCCCGTGCTCTATACAGCCCATAGTTTTGCACC-TTTCTGTGACTACACTGCTGCCACATAAAAGTCATATCCGGTTTAC
ACAAATC-------------------------------------------------------------------------
----------------------------------------------------TA-TATCTTTATGAAATTACATTATAA-
------CATCTTAAAACTGTCAACTGCCTTTCTTGGTGCAAA-----------GGAACTTCTAGTCCTGAATCCCGACAT
A-GACTAAAAAA-TGTTGTACTACCTTCCACCGGTTCCGACTTGTTATCATAAGATTGATCTTG-TTGCCC-CGA
>H. lechleri JB048A1_A
GGCTCGTGAACAGCAGGACAGGAAAAGGAACCTGAACAAGTAACTCCTCTGCCAAAAAGTTTTT------ACTGGATGTT
CTTTGGGGATCTGGTGATGTCTAGTT--TGAGCA--TAGATGTCAGGCTTTTTGTA-CTTTTGCTATGGCTATGTTTTGA
ATCAGTG-TATTTGCTGAATCATGCATTCGACAGTGTTTGTTGAATGTTGACGTTGGTTAATAAACGATGCATTGCGAGA
TTTAGGCTCACTTTGGAAACTTAGGGTAGTCTTACCTTAATTTTAAGCAATATGGAAACTTAGGGTAGTCTTTCCTTAAT
TCTAAGCAATATTTGTGTGAAAGAACAGGTTTGGGCTGATATTCAAAGACTGATTTATGAACATACTTTGTGACGCTGAC
ACCAGATACTCCAGAATTAGACAAGGTCTT-ATCT-TACTCTAGTGATTTCTTATTTGCAGATACATTCCTGATGTGGCA
AGGACAATTATGGAGACTCTGGGAGAACTTGCCGACGAGTCTCCCCCCAAGAGGCAACGGTTTGACAAGGAAGACGAGGA
GCTCCTCGAGAAAATAAATTCGGAGGAAGTGACAGAAATGACTTTTAGAGATTGCTTAACGCAGCATGTTGAACAGGTAA
GGACAAACCTAACACTCTAGCATGAA--------CATAAACCAATGCATGAAAGAAATATGCATTAT-------------
--------------------------------------------------------------------------------
---------------------------------------------------------------------ATAT-TTTTCG
TCCCGTGCTCTATACAGCCCATAGTTTTGCACC-TTTCTGTGACTACACTGCTGCCACATAAAAGTCATATCCGGTTTAC
ACAAATC-------------------------------------------------------------------------
----------------------------------------------------TA-TATCTTTATGAAATTACATTATAA-
------CATCTTAAAACTGTCAACTGCCTTTCTTGGTGCAAA-----------GGAACTTCTAGTCCTGAATCCCGACAT
A-GACTAAAAAA-TGTTGTACTACCTTCCACCGGTTCCGACTTGTTATCATAAGATTGATCTTG-TTGCCC-CGA
>H. lechleri JB045B1a_A
GGCTCGTGAACAGCAGGACAGGAAAAGGAACCTGAACAAGTAACTCCTCTGCCAAAAAGTTTTT------ACTGGATGTT
CTTTGGGGATCTGGTGATGTCTAGTT--TGAGCA--TAGATGTCAGGCTTTTTGTA-CTTTTGCTATGGCTATGTTTTGA
ATCAGTG-TATTTGCTGAATCATGCATTCGACAGTGTTTGTTGAATGTTGACGTTGGTTAATAAACGATGCATTGCGAGA
TTTAGGCTCACTTTGGAAACTTAGGGTAGTCTTACCTTAATTTTAAGCAATATGGAAACTTAGGGTAGTCTTTCCTTAAT
TCTAAGCAATATTTGTGTGAAAGAACAGGTTTGGGCTGATATTCAAAGACTGATTTATGAACATACTTTGTGACGCTGAC
ACCAGATACTCCAGAATTAGACAAGGTCTT-ATCT-TACTCTAGTGATTTCTTATTTGCAGATACATTCCTGATGTGGCA
AGGACAATTATGGAGACTCTGGGAGAACTTGCCGACGAGTCTCCCCCCAAGAGGCAACGGTTTGACAAGGAAGACGAGGA
GCTCCTCGAGAAAATAAATTCGGAGGAAGTGACAGAAATGACTTTTAGAGATTGCTTAACGCAGCATGTTGAACAGGTAA
GGACAAACCTAACACTCTAGCATGAA--------CATAAACCAATGCATGAAAGAAATATGCATTAT-------------
--------------------------------------------------------------------------------
---------------------------------------------------------------------ATAT-TTTTCG
TCCCGTGCTCTATACAGCCCATAGTTTTGCACC-TTTCTGTGACTACACTGCTGCCACATAAAAGTCATATCCGGTTTAC
ACAAATC-------------------------------------------------------------------------
----------------------------------------------------TA-TATCTTTATGAAATTACATTATAA-
------CATCTTAAAACTGTCAACTGCCTTTCTTGGTGCAAA-----------GGAACTTCTAGTCCTGAATCCCGACAT
A-GACTAAAAAA-TGTTGTACTACCTTCCACCGGTTCCGACTTGTTATCATAAGATTGATCTTG-TTGCCC-CGA
>H. lechleri JB044A1_A
GGCTCGTGAACAGCAGGACAGGAAAAGGAACCTGAACAAGTAACTCCTCTGCCAAAAAGTTTTT------ACTGGATGTT
CTTTGGGGATCTGGTGATGTCTAGTT--TGAGCA--TAGATGTCAGGCTTTTTGTA-CTTTTGCTATGGCTATGTTTTGA
ATCAGTG-TATTTGCTGAATCATGCATTCGACAGTGTTTGTTGAATGTTGACGTTGGTTAATAAACGATGCATTGCGAGA
TTTAGGCTCACTTTGGAAACTTAGGGTAGTCTTACCTTAATTTTAAGCAATATGGAAACTTAGGGTAGTCTTTCCTTAAT
TCTAAGCAATATTTGTGTGAAAGAACAGGTTTGGGCTGATATTCAAAGACTGATTTATGAACATACTTTGTGACGCTGAC
ACCAGATACTCCAGAATTAGACAAGGTCTT-ATCT-TACTCTAGTGATTTCTTATTTGCAGATACATTCCTGATGTGGCA
AGGACAATTATGGAGACTCTGGGAGAACTTGCCGACGAGTCTCCCCCCAAGAGGCAACGGTTTGACAAGGAAGACGAGGA
GCTCCTCGAGAAAATAAATTCGGAGGAAGTGACAGAAATGACTTTTAGAGATTGCTTAACGCAGCATGTTGAACAGGTAA
GGACAAACCTAACACTCTAGCATGAA--------CATAAACCAATGCATGAAAGAAATATGCATTAT-------------
--------------------------------------------------------------------------------
---------------------------------------------------------------------ATAT-TTTTCG
TCCCGTGCTCTATACAGCCCATAGTTTTGCACC-TTTCTGTGACTACACTGCTGCCACATAAAAGTCATATCCGGTTTAC
ACAAATC-------------------------------------------------------------------------
----------------------------------------------------TA-TATCTTTATGAAATTACATTATAA-
------CATCTTAAAACTGTCAACTGCCTTTCTTGGTGCAAA-----------GGAACTTCTAGTCCTGAATCCCGACAT
A-GACTAAAAAA-TGTTGTACTACCTTCCACCGGTTCCGACTTGTTATCATAAGATTGATCTTG-TTGCCC-CGA
>H. lechleri BCC2030_A
GGCTCGTGAACAGCAGGACAGGAAAAGGAACCTGAACAAGTAACTCCTCTGCCAAAAAGTTTTT------ACTGGATGTT
CTTTGGGGATCTGGTGATGTCTAGTT--TGAGCA--TAGATGTCAGGCTTTTTGTA-CTTTTGCTATGGCTATGTTTTGA
ATCAGTG-TATTTGCTGAATCATGCATTCGACAGTGTTTGTTGAATGTTGACGTTGGTTAATAAACGATGCATTGCGAGA
TTTAGGCTCACTTTGGAAACTTAGGGTAGTCTTACCTTAATTTTAAGCAATATGGAAACTTAGGGTAGTCTTTCCTTAAT
TCTAAGCAATATTTGTGTGAAAGAACAGGTTTGGGCTGATATTCAAAGACTGATTTATGAACATACTTTGTGACGCTGAC
ACCAGATACTCCAGAATTAGACAAGGTCTT-ATCT-TACTCTAGTGATTTCTTATTTGCAGATACATTCCTGATGTGGCA
AGGACAATTATGGAGACTCTGGGAGAACTTGCCGACGAGTCTCCCCCCAAGAGGCAACGGTTTGACAAGGAAGACGAGGA
GCTCCTCGAGAAAATAAATTCGGAGGAAGTGACAGAAATGACTTTTAGAGATTGCTTAACGCAGCATGTTGAACAGGTAA
GGACAAACCTAACACTCTAGCATGAA--------CATAAACCAATGCATGAAAGAAATATGCATTAT-------------
--------------------------------------------------------------------------------
---------------------------------------------------------------------ATAT-TTTTCG
TCCCGTGCTCTATACAGCCCATAGTTTTGCACC-TTTCTGTGACTACACTGCTGCCACATAAAAGTCATATCCGGTTTAC
ACAAATC-------------------------------------------------------------------------
----------------------------------------------------TA-TATCTTTATGAAATTACATTATAA-
------CATCTTAAAACTGTCAACTGCCTTTCTTGGTGCAAA-----------GGAACTTCTAGTCCTGAATCCCGACAT
A-GACTAAAAAA-TGTTGTACTACCTTCCACCGGTTCCGACTTGTTATCATAAGATTGATCTTG-TTGCCC-CGA
>H. lechleri JB048A4_C
GGCTCGTGAACAGCAGGACAGGAAAAGGAACCTGAACAAGTAACTCCTCTGCCAAAAAGTTTTT------ACTGGATGTT
CTTTGGGGATCTGGTGATGTCTAGTT--TGAGCG--TAGATGTCAGGCTTTTTGTA-CTTTTGCTATGGCTATGTTTTGA
ATCAGTG-CATTTGCTGAATCATGCATTCGACAGTGTTTGTTGAATGTTGACGTTGGTTAATAAACGATGCATTGCGAGA
TTTAGGCTCTCTTTGGAAACTTAGGGTAGTCTTACCTTAATTTTAAGCAATATGGAAACTTAGGGTAGTCTTTCCTTAAT
TTTAAGCAATATTTGTGTGAAAGAACAGGTTTGGGCTGATATTCAAAGACTGATTTATGAACATACTTTGTGACGCTGAC
ACCAGATACTCCAGAATTAGACAAGGTCTT-ATCT-TACTCTAGTGATTTCTTATTTGCAGATACATTCCTGATGTGGCA
AGGACAATTATGGAGACTCTGGGAGAACTTGCAGACGAGTCTCCCCCCAAGAGGCAAAGGTTTGACAAGGAAGACGAGGA
GCTCCTCGAGAAAATAAATTCGGAGGAAGTGACAGAAATGACTTTTAGAGATTGTTTAACGCAGCATGTTGAACAGGTAA
GGACAAACCTAACACTCTAGCATGAA--------CATAAACCAACGCATGAAAGAAATATGCATTAT-------------
--------------------------------------------------------------------------------
---------------------------------------------------------------------ATAT-TTTTCG
TCCCGTGCTCTATACAGCCCATAGTTTTGCACC-TTTCTGTGAC---------------------------------TAC
ACAAATC-------------------------------------------------------------------------
----------------------------------------------------TA-TGTCTTTATGAAATTACATTATAA-
------CATCTTAAAACTGTCAACTGCCTTTCTTGGTGCAAA-----------GGAACTTCTAGTCCTGAATCCTGGCAT
A-GACTAAAAAA-TGTTGTACTACCTTCCACCGGTTCTGACTTGCTATCATAAGATTGATCTTC-TTGCCC-CGA
>H. lechleri BCC2030_C
GGCTCGTGAACAGCAGGACAGGAAAAGGAACCTGAACAAGTAACTCCTCTGCCAAAAAGTTTTT------ACTGGATGTT
CTTTGGGGATCTGGTGATGTCTAGTT--TGAGCG--TAGATGTCAGGCTTTTTGTA-CTTTTGCTATGGCTATGTTTTGA
ATCAGTG-CATTTGCTGAATCATGCATTCGACAGTGTTTGTTGAATGTTGACGTTGGTTAATAAACGATGCATTGCGAGA
TTTAGGCTCTCTTTGGAAACTTAGGGTAGTCTTACCTTAATTTTAAGCAATATGGAAACTTAGGGTAGTCTTTCCTTAAT
TTTAAGCAATATTTGTGTGAAAGAACAGGTTTGGGCTGATATTCAAAGACTGATTTATGAACATACTTTGTGACGCTGAC
ACCAGATACTCCAGAATTAGACAAGGTCTT-ATCT-TACTCTAGTGATTTCTTATTTGCAGATACATTCCTGATGTGGCA
AGGACAATTATGGAGACTCTGGGAGAACTTGCAGACGAGTCTCCCCCCAAGAGGCAAAGGTTTGACAAGGAAGACGAGGA
GCTCCTCGAGAAAATAAATTCGGAGGAAGTGACAGAAATGACTTTTAGAGATTGTTTAACGCAGCATGTTGAACAGGTAA
GGACAAACCTAACACTCTAGCATGAA--------CATAAACCAACGCATGAAAGAAATATGCATTAT-------------
--------------------------------------------------------------------------------
---------------------------------------------------------------------ATAT-TTTTCG
TCCCGTGCTCTATACAGCCCATAGTTTTGCACC-TTTCTGTGAC---------------------------------TAC
ACAAATC-------------------------------------------------------------------------
----------------------------------------------------TA-TGTCTTTATGAAATTACATTATAA-
------CATCTTAAAACTGTCAACTGCCTTTCTTGGTGCAAA-----------GGAACTTCTAGTCCTGAATCCTGGCAT
A-GACTAAAAAA-TGTTGTACTACCTTCCACCGGTTCTGACTTGCTATCATAAGATTGATCTTC-TTGCCC-CGA
>H. lechleri JB048A4_B
GGCTCGTGAACAGCAGGACAGGAAAAGGAACCTGAACAAGTAACTCCTCTGCCAAAAAGTTTTT------ACTGGATGTT
CTTTGGGGACCTGGTGATGTCTAGTT--CGAGCG--TAGATGTCAGGCTTTTTGTA-CTTTTGCTATGGCTATGTTTTGA
ATCAGTG-CATTTGCTGAATCATGCATTCGACAGTGTTTGTTGAATGTTGACGTTGGTTAATAAACGATGCATTGCGAGA
TTTAGGCTCTCTTTGGAAACTTAGGGTAGTCTTACCTTAATTTTAAGCAATATGGAAACTTAGGGTAGTCTTTCCTTAAT
TTTAAGCAATATTTGTGTGAAAGAACAGGTTTGGGCTGATATTCAAAGACTGATTTATGAACATACTTTGTGACGCTGAC
ACCAGATACTCCAGAATTAGACAAGGTCTTGATCT-TACTCTAGTGATTTCTTATTTGCAGATACATTCCTGATGTGGCA
AGGACAATTATGGAGACTCTGGGAGAACTTGCAGACGAGTCTCCCCCCAAGAGGCAAAGGTTTGACAAGGAAGACGAGGA
GCTCCTCGAGAAAATAAATTCGGAGGAAGTGACAGAAATGACTTTTAGAGATTGTTTAACGCAGCATGTTGAACAGGTAA
GGACAAACCTAACACTCTAGCATGAA--------CATAAACCAATGCATGAAAGAAATATGCATTAT-------------
--------------------------------------------------------------------------------
---------------------------------------------------------------------ATAT-TTTTCG
TCCCGTGCTCTATACAGCCCATAGTTTTGCACC-TTTCTGTGAC---------------------------------TAC
ACAAATC-------------------------------------------------------------------------
----------------------------------------------------TA-TATCTTTATGAAATTACATTATAA-
------CATCTTAAAACTGTCAACTGCCTTTCTTGGTGCAAA-----------GGAACTTCTAGTCCTGAATCCTGGCAT
A-GACTAAAAAA-TGTTGTACTACCTTCCACTGGTTCCGACTTGCTATCATAAGATTGATCTTC-TTGCCC-CGA
>H. lechleri JB045B1a_B
GGCTCGTGAACAGCAGGACAGGAAAAGGAACCTGAACAAGTAACTCCTCTGCCAAAAAGTTTTT------ACTGGATGTT
CTTTGGGGACCTGGTGATGTCTAGTT--CGAGCG--TAGATGTCAGGCTTTTTGTA-CTTTTGCTATGGCTATGTTTTGA
ATCAGTG-CATTTGCTGAATCATGCATTCGACAGTGTTTGTTGAATGTTGACGTTGGTTAATAAACGATGCATTGCGAGA
TTTAGGCTCTCTTTGGAAACTTAGGGTAGTCTTACCTTAATTTTAAGCAATATGGAAACTTAGGGTAGTCTTTCCTTAAT
TTTAAGCAATATTTGTGTGAAAGAACAGGTTTGGGCTGATATTCAAAGACTGATTTATGAACATACTTTGTGACGCTGAC
ACCAGATACTCCAGAATTAGACAAGGTCTTGATCT-TACTCTAGTGATTTCTTATTTGCAGATACATTCCTGATGTGGCA
AGGACAATTATGGAGACTCTGGGAGAACTTGCAGACGAGTCTCCCCCCAAGAGGCAAAGGTTTGACAAGGAAGACGAGGA
GCTCCTCGAGAAAATAAATTCGGAGGAAGTGACAGAAATGACTTTTAGAGATTGTTTAACGCAGCATGTTGAACAGGTAA
GGACAAACCTAACACTCTAGCATGAA--------CATAAACCAATGCATGAAAGAAATATGCATTAT-------------
--------------------------------------------------------------------------------
---------------------------------------------------------------------ATAT-TTTTCG
TCCCGTGCTCTATACAGCCCATAGTTTTGCACC-TTTCTGTGAC---------------------------------TAC
ACAAATC-------------------------------------------------------------------------
----------------------------------------------------TA-TATCTTTATGAAATTACATTATAA-
------CATCTTAAAACTGTCAACTGCCTTTCTTGGTGCAAA-----------GGAACTTCTAGTCCTGAATCCTGGCAT
A-GACTAAAAAA-TGTTGTACTACCTTCCACTGGTTCCGACTTGCTATCATAAGATTGATCTTC-TTGCCC-CGA
>H. lechleri JB044A1_B
GGCTCGTGAACAGCAGGACAGGAAAAGGAACCTGAACAAGTAACTCCTCTGCCAAAAAGTTTTT------ACTGGATGTT
CTTTGGGGACCTGGTGATGTCTAGTT--CGAGCG--TAGATGTCAGGCTTTTTGTA-CTTTTGCTATGGCTATGTTTTGA
ATCAGTG-CATTTGCTGAATCATGCATTCGACAGTGTTTGTTGAATGTTGACGTTGGTTAATAAACGATGCATTGCGAGA
TTTAGGCTCTCTTTGGAAACTTAGGGTAGTCTTACCTTAATTTTAAGCAATATGGAAACTTAGGGTAGTCTTTCCTTAAT
TTTAAGCAATATTTGTGTGAAAGAACAGGTTTGGGCTGATATTCAAAGACTGATTTATGAACATACTTTGTGACGCTGAC
ACCAGATACTCCAGAATTAGACAAGGTCTTGATCT-TACTCTAGTGATTTCTTATTTGCAGATACATTCCTGATGTGGCA
AGGACAATTATGGAGACTCTGGGAGAACTTGCAGACGAGTCTCCCCCCAAGAGGCAAAGGTTTGACAAGGAAGACGAGGA
GCTCCTCGAGAAAATAAATTCGGAGGAAGTGACAGAAATGACTTTTAGAGATTGTTTAACGCAGCATGTTGAACAGGTAA
GGACAAACCTAACACTCTAGCATGAA--------CATAAACCAATGCATGAAAGAAATATGCATTAT-------------
--------------------------------------------------------------------------------
---------------------------------------------------------------------ATAT-TTTTCG
TCCCGTGCTCTATACAGCCCATAGTTTTGCACC-TTTCTGTGAC---------------------------------TAC
ACAAATC-------------------------------------------------------------------------
----------------------------------------------------TA-TATCTTTATGAAATTACATTATAA-
------CATCTTAAAACTGTCAACTGCCTTTCTTGGTGCAAA-----------GGAACTTCTAGTCCTGAATCCTGGCAT
A-GACTAAAAAA-TGTTGTACTACCTTCCACTGGTTCCGACTTGCTATCATAAGATTGATCTTC-TTGCCC-CGA
>H. lechleri BCC2030_B
GGCTCGTGAACAGCAGGACAGGAAAAGGAACCTGAACAAGTAACTCCTCTGCCAAAAAGTTTTT------ACTGGATGTT
CTTTGGGGACCTGGTGATGTCTAGTT--CGAGCG--TAGATGTCAGGCTTTTTGTA-CTTTTGCTATGGCTATGTTTTGA
ATCAGTG-CATTTGCTGAATCATGCATTCGACAGTGTTTGTTGAATGTTGACGTTGGTTAATAAACGATGCATTGCGAGA
TTTAGGCTCTCTTTGGAAACTTAGGGTAGTCTTACCTTAATTTTAAGCAATATGGAAACTTAGGGTAGTCTTTCCTTAAT
TTTAAGCAATATTTGTGTGAAAGAACAGGTTTGGGCTGATATTCAAAGACTGATTTATGAACATACTTTGTGACGCTGAC
ACCAGATACTCCAGAATTAGACAAGGTCTTGATCT-TACTCTAGTGATTTCTTATTTGCAGATACATTCCTGATGTGGCA
AGGACAATTATGGAGACTCTGGGAGAACTTGCAGACGAGTCTCCCCCCAAGAGGCAAAGGTTTGACAAGGAAGACGAGGA
GCTCCTCGAGAAAATAAATTCGGAGGAAGTGACAGAAATGACTTTTAGAGATTGTTTAACGCAGCATGTTGAACAGGTAA
GGACAAACCTAACACTCTAGCATGAA--------CATAAACCAATGCATGAAAGAAATATGCATTAT-------------
--------------------------------------------------------------------------------
---------------------------------------------------------------------ATAT-TTTTCG
TCCCGTGCTCTATACAGCCCATAGTTTTGCACC-TTTCTGTGAC---------------------------------TAC
ACAAATC-------------------------------------------------------------------------
----------------------------------------------------TA-TATCTTTATGAAATTACATTATAA-
------CATCTTAAAACTGTCAACTGCCTTTCTTGGTGCAAA-----------GGAACTTCTAGTCCTGAATCCTGGCAT
A-GACTAAAAAA-TGTTGTACTACCTTCCACTGGTTCCGACTTGCTATCATAAGATTGATCTTC-TTGCCC-CGA
>H. lechleri BCC2027b
GGCTCGTGAACAGCAGGACAGGAAAAGGAACCTGAACAAGTAACTCCTCTGCCAAAAAGTTTTT------ACTGGATGTT
CTTTGGGGACCTGGTGATGTCTAGTT--CGAGCG--TAGATGTCAGGCTTTTTGTA-CTTTTGCTATGGCTATGTTTTGA
ATCAGTG-CATTTGCTGAATCATGCATTCGACAGTGTTTGTTGAATGTTGACGTTGGTTAATAAACGATGCATTGCGAGA
TTTAGGCTCTCTTTGGAAACTTAGGGTAGTCTTACCTTAATTTTAAGCAATATGGAAACTTAGGGTAGTCTTTCCTCAAT
TTTAAGCAATATTTGTGTGAAAGAACAGGTTTGGGCTGATATTCAAAGACTGATTTATGAACATACTTTGTGACGCTGAC
ACCAGATACTCCAGAATTAGACAAGGTCTTGATCT-TACTCTAGTGATTTCTTATTTGCAGATACATTCCTGATGTGGCA
AGGACAATTATGGAGACTCTGGGAGAACTTGCAGACGAGTCTCCCCCCAAGAGGCAAAGGTTTGACAAGGAAGACGAGGA
GCTCCTCGAGAAAATAAATTCGGAGGAAGTGACAGAAATGACTTTTAGAGATTGTTTAACGCAGCATGTTGAACAGGTAA
GGACAAACCTAACACTCTAGCATGAA--------CATAAACCAATGCATGAGAGAAATATGCATTAT-------------
--------------------------------------------------------------------------------
---------------------------------------------------------------------ATAT-TTTTCG
TCCCGTGCTCTATACAGCCCATAGTTTTGCACC-TTTCTGTGAC---------------------------------TAC
ACAAATC-------------------------------------------------------------------------
----------------------------------------------------TA-TATCTTTATGAAATTACATTATAA-
------CATCTTAAAACTGTCAACTGCCTTTCTTGGTGCAAA-----------GGAACTTCTAGTCCTGAATCCTGGCAT
A-GACTAAAAAA-TGTTGTACTACCTTCCACTGGTTCCGACTTGCTATCATAAGATTGATCTTC-TTGCCC-CGA
>H. lechleri JB048A1_B
GGCTCGTGAACAGCAGGACAGGAAAAGGAACCTGAACAAGTAACTCCTCTGCCAAAAAGTTTTT------ACTGGATGTT
CTTTGGGGACCTGGTGATGTCTAGTT--CGAGCG--TAGATGTCAGGCTTTTTGTA-CTTTTGCTATGGCTATGTTTTGA
ATCAGTG-CATTTGCTGAATCTTGCATTCGACAGTGTTTGTTGAATGTTGACGTTGGTTAATAAACGATGCATTGCGAGA
TTTAGGCTCTCTTTGGAAACTTAGGGTAGTCTTACCTTAATTTTAAGCAATATGGAAACTTAGGGTAGTCTTTCCTTAAT
TTTAAGCAATATTTGTGTGAAAGAACAGGTTTGGGCTGATATTCAAAGACTGATTTATGAACATACTTTGTGACGCTGAC
ACCAGATACTCCAGAATTAGACAAGGTCTTGATCT-TACTCTAGTGATTTCTTATTTGCGGATACATTCCTGATGTGGCA
AGGACAATTATGGAGACTCTGGGAGAACTTGCAGACGAGTCTCCCCCCAAGAGGCAAAGGTTTGACAAGGAAGACGAGGA
GCTCCTCGAGAAAATAAATTCGGAGGAAGTGACAGAAATGACTTTTAGAGATTGTTTAACGCAGCATGTTGAACAGGTAA
GGACAAACCTAACACTCTAGCATGAA--------CATAAACCAATGCAAGAAAGAAATATGCATTAT-------------
--------------------------------------------------------------------------------
---------------------------------------------------------------------ATAT-TTTTCG
TCCCGTGCTCTATACAGCCCATAGTTTTGCACC-TTTCTGTGAC---------------------------------TAC
ACAAATC-------------------------------------------------------------------------
----------------------------------------------------TA-TATCTTTATGAAATTACATTATAA-
------CATCTTAAAACTGTCAACTGCCTTTCTTGGTGCAAA-----------GGAACTTCTAGTCCTGAATCCTGGCAT
A-GACTAAAAAA-TGTTGTACTACCTTCCACTGGTTCCGACTTGCTAACATAAGATTGATCTTC-TTGCCC-CGA
>H. lechleri BCC2027_C
GGCTCGTGAACAGCAGGACAGGAAAAGGAACCTGAACAAGTAACTCCTCTTCCAAAAAGTTTTT------ACTGGATGTT
CTTTGGGGATCTGGTGATGTCTAGTT--TGAGCG--TAGATGTCAGGCTTTTTGTA-CTTTTGCTATGGCTATGTTTTGA
ATCAGTG-CATTTGCTGAATCATGCATTTGACAGTGTTTGTTGAATGTTGACGTTGGTTAATAAACGATGCATTGTGAGA
TTTAGGCTCTCTTAGGAAACTTAGGGTAGTCTTACCTTAATTTTAAGCAATATGGAGACTTAGGGTAGTCTTTCCTTAAT
TTTAAGCAGTATTTGCGTGAAAGAACAGGTTTGGGCTGATATTCAAAGACTGATTTATGAACATACTTTGTGACGCTGAC
ACCGGATACTCCAGAATTAGACAAGGTCTT-ATCT-TACTCTAGTGATTTCTTATTTGCAGATACATTCCTGATGTGGCA
AGGACAATTATGGAGACTCTGGGAGAACTTGCAGACGAGTCTCCCCCCAAGAGGCAAAGGTTTGACAAGGAAGACGAGGA
GCTCCTCGAGAAAATAAATTCGGAGGAAGTGACAGAAATGACTTTTAGAGATTGTTTAACGCAGCATGTTGAACAGGTAA
GGACAAACCTAACACTCTAGCATGAA--------CATAAACCAACGCATGAAAGAAATATGCATTAT-------------
--------------------------------------------------------------------------------
---------------------------------------------------------------------ATAT-TTTTCG
TCCCGTGCTCTATACAGCCCATAGTTTTGCACC-TTTCTGTGAC---------------------------------TAC
ACAAATC-------------------------------------------------------------------------
----------------------------------------------------TA-TATCTTTATGAAATTACATTATAA-
------CATCTTAAAACTGTCAACTGCCTTTCTTGGTGCAAA-----------GGAACTTCTAGTCCTGAATCCTGGCAT
A-GACTAAAAAA-TGTTGTACTACCTTCCACCGGTTCCGACTTGCTATCATAAGATTGATCTTC-TTGCCC-CGA
>H. lechleri JB048A1_C
GGCTCGTGAACAGCAGGACAGGAAAAGGAACCTGAACAAGTAACTCCTCTTCCAAAAAGTTTTT------ACTGGATGTT
CTTTGGGGATCTGGTGATGTCTAGTT--TGAGCG--TAGATGTCAGGCTTTTTGTA-CTTTTGCTATGGCTATGTTTTGA
ATCAGTG-CATTTGCTGAATCATGCATTTGACAGTGTTTGTTGAATGTTGACGTTGGTTAATAAACGATGCATTGTGAGA
TTTAGGCTCTCTTAGGAAACTTAGGGTAGTCTTACCTTAATTTTAAGCAATATGGAGACTTAGGGTAGTCTTTCCTTAAT
TTTAAGCAGTATTTGCGTGAAAGAACAGGTTTGGGCTGATATTCAAAGACTGATTTATGAACATACTTTGTGACGCTGAC
ACCGGATACTCCAGAATTAGACAAGGTCTT-ATCT-TACTCTAGTGATTTCTTATTTGCAGATACATTCCTGATGTGGCA
AGGACAATTATGGAGACTCTGGGAGAACTTGCAGACGAGTCTCCCCCCAAGAGGCAAAGGTTTGACAAGGAAGACGAGGA
GCTCCTCGAGAAAATAAATTCGGAGGAAGTGACAGAAATGACTTTTAGAGATTGTTTAACGCAGCATGTTGAACAGGTAA
GGACAAACCTAACACTCTAGCATGAA--------CATAAACCAACGCATGAAAGAAATATGCATTAT-------------
--------------------------------------------------------------------------------
---------------------------------------------------------------------ATAT-TTTTCG
TCCCGTGCTCTATACAGCCCATAGTTTTGCACC-TTTCTGTGAC---------------------------------TAC
ACAAATC-------------------------------------------------------------------------
----------------------------------------------------TA-TATCTTTATGAAATTACATTATAA-
------CATCTTAAAACTGTCAACTGCCTTTCTTGGTGCAAA-----------GGAACTTCTAGTCCTGAATCCTGGCAT
A-GACTAAAAAA-TGTTGTACTACCTTCCACCGGTTCCGACTTGCTATCATAAGATTGATCTTC-TTGCCC-CGA
>H. lechleri JB048A6_B
GGCTCGTGAACAGCAGGACAGGAAAAGGAACCTGAACAAGTAACTCCTCTGCCAAAAAGTTTTT------ACTGGATGTT
CTTTGGGGATCTGGTGATGTCTAGTT--TGAGCG--TAGATGTCAGGCTTTTTGTA-CTTTTGCTATGGCTATGTTTTGA
ATCAGTG-CATTTGCTGAATCATGCATTCGACAGTGTTTGTTGAATGTTGACGTTGGTTAATAAACGATGCATTGCGAGA
TTTAGGCTCTCTTTGGAAACTTAGGGTAGTCTTACCTTAATTTTAAGCAATATGGAAACTTAGGGTAGTCTTTCCTTAAT
TTTAAGCAATATTTGTGTGAAAGAACAGGTTTGGGCTGATATTCAAAGACTGATTTATGAACATACTTTGTGACGCTGAC
ACCAGATACTCCAGAATTAGACAAGGTCTT-ATCT-TACTCTAGTGATTTCTTATTTGCAGATACATTCCTGATGTGGCA
AGGACAATTATGGAGACTCTGGGAGAACTTGCAGACGAGTCTCCCCCCAAGAGGCAAAGGTTTGACAAGGAAGACGAGGA
GCTCCTCGAGAAAATAAATTCGGAGGAAGTGACAGAAATGACTTTTAGAGATTGTTTAACGCAGCATGTTGAACAGGTAA
GGACAAACCTAACACTCTAGCATGAA--------CATAAACCAACGCATGAAAGAAATATGCATTAT-------------
--------------------------------------------------------------------------------
---------------------------------------------------------------------ATAT-TTTTCG
TCCCGTGCTCTATACAGCCCATAGTTTTGCACC-TTTCTGTGAC---------------------------------TAC
ACAAATC-------------------------------------------------------------------------
----------------------------------------------------TA-TATCTTTATGAAATTACATTATAA-
------CATCTTAAAACTGTCAACTGCCTTTCTTGGTGCAAA-----------GGAACTTCTAGTCCTGAATCCTGGCAT
A-GACTAAAAAA-TGTTGTACTACCTTCCACCGGTTCCGACTTGCTATCATAAGATTGATCTTC-TTGCCC-CGA
>H. marinum BCC2006
GGCTCGTGAACAGCAGGACAGGAAAAGGAACCTGAACAAGTAACTCCTCTGCCAAAAAGTTTTT------ACTGGATGTT
CTTTGGGGATCTGGTGATGTCTAGTT--TGAGCG--TAGATGTCAGGCTTTTTGTA-CTTTTGCTATGGCTATGTTTTGA
ATCAGTGACACTTGCTGAATCATGCATTCGACAGAGTTTGTTGAATGTTGACGTTGGTTAATAAACGATGCATTACGAGA
TTTACGCTCACTTTGGAAACTTAGGGTAGTCTTACCTTAATTTTAAGCAATATGGAAATTTAGGGTAGACTTTCCTTAA-
TTTAAGCAATATTTGTGTGTAAGAACAGGTTTGGGCTGATATTCAAAGACTGATTTATGAACATGCTTTGTGACGCTGGC
ACCAGATACTCGAGAATTAGACAAGGTCTT-ATCT-TACTCTAGTGATTTCTTATTTGCAGATACATTCCTGATGTGGCA
AGGACAATTATGGAGACTCTGGGAGAACTTGCAGACGAGTCTCCCCCCAAGAGGCCACGGTTTGACAAGGAAGACGAGGA
GCTCCTCGAGAAAATAAATTCGGAGGAAGTGACAGAAATGACTTTTAGAGATTGCTTAACGCAGCATGTTGAACAGGTAA
GGACAAACCTAACACTCTAGCATGAA--------CATAAACCAATGCATGAAAGCAATATGCATTAT-------------
--------------------------------------------------------------------------------
---------------------------------------------------------------------ATAT-TTTTCG
TCCCGTGCTCTATACAGCCCATAATTTTGCACC-TTTCTGTGGCTACACTGCTGCCACATAAAAGTCATATCCGGTTTAC
ACAAATC-------------------------------------------------------------------------
----------------------------------------------------TA-TATCTTTATGAAATTACATTATAA-
------CATCTTAAAACTGTCAACTGCCTTTCTTGGTGCAAA-----------GGAACTTCTAGTCCTGAATCCTGGCAT
A-GACTAAAAAA-TGTTGTACTACCTTCCACCGGTTCCGATTTGTTATCATAAAACTGATCTTG-TTGCCC-CGA
>H. marinum BCC2001
GGCTCGTGAACAGCAGGACAGGAAAAGGAACCTGAACAAGTAACTCCTCTGCCAAAAAGTTTTT------ACTGGATGTT
CTTTGGGGATCTGGTGATGTCTAGTT--TGAGTG--TAGATGTCAGGCTTTTTGTA-CTTTTGCTATGGCTATGTTTTGA
ATCAGTGACACTTGCTGAATCATGCATTCGACAGTGTTTGTTGAATGTTGACGTTGGTTAATAAACGATGCATTACAAGA
TTTACGCTCACTTTGGAAACTTAGGGTAGTCTTACCTTAATTTTAAGCAATATGGAAATTTAGGGTAGACTTTCCTTAA-
TTTAAGCAATATTTGTGTGTAAGAACAGGTTTGGGCTGATATTCAAAGACTGGTTTATGAACATGCTTTGTGACGCTGGC
ACCAGATACTCGAGAATTAGACAAGGTCTT-ATCT-TACTCTAGTGATTTCTTATTTGCAGATACATTCCTGATGTGGCA
AGGACAATTATGGAGACTCTGGGAGAACTTGCAGACGAGTCTCCCCCCAAGAGGCCACGGTTTGACAAGGAAGACGAGGA
GCTCCTCGAGAAAATAAATTCGGAGGAAGTGACAGAAATGACTTTTAGAGATTGCTTAACGCAGCATGTTGAACAGGTAA
GGACAAACCTAACACTCTAGCATGAA--------CATAAACCAATGCATGAAAGCAATATGCATTAT-------------
--------------------------------------------------------------------------------
---------------------------------------------------------------------ATAT-TTTTCG
TCCCGTGCTCTATACAGCCCATAATTTTGCACC-TTTCTGTGGCTACACTGCTGCCACATAAAAGTCATATCCGGTTTAC
ACAAATC-------------------------------------------------------------------------
----------------------------------------------------TA-TATCTTTATGAAATTACATTATAA-
------CATCTTAAAACTGTCAACTGCCTTTCTTGGTGCAAA-----------GGAACTTCTAGTCCTGAATCCTGGCAT
A-GACTAAAAAA-TGTTGTACTACCTTCCACCGGTTCCGATTTGTTATCATAAAACTGATCTTG-TTGCCC-CGA
>H. marinum JB069_3
GGCTCGTGAACAGCAGGACAGGAAAAGGAACCTGAACAAGTAACTCCTCTGCCAAAAAGTTTTT------ACTGGATGTT
CTTTGGGGATCTGGTGATGTCTAGTT--TGAATG--TAGATGTCAGGCTTTTTGTA-CTTTTGCTATGGCTATGTTTTGA
ATCAGTGACACTTGCTGAATCATGCATTCGACAGTGTTTGTTGAATGTTGACGTTGGTTAATAAACGATGCATTACAAGA
TTTACGCTCACTTTGGAAACTTAGGGTAGTCTTACCTTAATTTTAAGCAATATGGAAATTTAGGGTAGACTTTCCTTAA-
TTTAAGCAATATTTGTGTGTAAGAACAGGTTTGGGCTGATATTCAAAGACTGGTTTATGAACATGCTTTGTGACGCTGGC
ACCAGATACTCGAGAATTAGACAAGGTCTT-ATCT-TACTCTAGTGATTTCTTATTTGCAGATACATTCCTGATGTGGCA
AGGACAATTATGGAGACTCTGGGAGAACTTGCAGACGAGTCTCCCCCCAAGAGGCCACGGTTTGACAAGGAAGACGAGGA
GCTCCTCGAGAAAATAAATTCGGAGGAAGTGACAGAAATGACTTTTAGAGATTGCTTAACGCAGCATGTTGAACAGGTAA
GGACAAACCTAACACTCTAGCATGAA--------CATAAACCAATGCATGAAAGCAATATGCATTAT-------------
--------------------------------------------------------------------------------
---------------------------------------------------------------------ATAT-TTTTCG
TCCCGTGCTCTATACAGCCCATAATTTTGCACC-TTTCTGTGGCTACACTGCTGCCACATAAAAGTCATATCCGGTTTAC
ACAAATC-------------------------------------------------------------------------
----------------------------------------------------TA-TATCTTTATGAAATTACATTATAA-
------CATCTTAAAACTGTCAACTGCCTTTCTTGGTGCAAA-----------GGAACTTCTAGTCCTGAATCCTGGCAT
A-GACTAAAAAA-TGTTGTACTACCTTCCACCGGTTCCGATTTGTTATCATAAAACTGATCTTG-TTGCCC-CGA
>H. murinum 4x JB097A
GGCTCGTGAACAGCAGGACAGGAAAAGGAACCTGAACAAGTAACTCCTCTGCCA-TTTTTTTTT------ACTGGATGTT
CTTTGGGGATCTGGTGATGCCTAGTT--TGAGCG--TAGATGTCAGGTTGTTTGTA-TTTTTGCTATGGCTATGTTTTGA
ATCAGTG-CATTTACTGAATCATGCATTTGACAGTGCTTGTTAAATGTTGACGCTGGTTAATAAACGATGCATTGCGAAA
TTTAGGCTCACTTTGGAAACTTAGGGTAGTCTT---------------------------------------TCCTTAAT
TTTAAGCAATATTTGTGTGAAAGAACAGGTTTGGGCTGATATTTAAAGACAGATTTCTGAACATGCTTTGTGACACTGAC
ACCAGATAATTCAGAATTAGACAAGGTCTT-TTCTTTACTCTAGTGATTTCTTATTTGCAGATACATTCCTGATGTGGCA
AGGACAATTATGGAGACTCTGGGAGAACTTGCAGACGAGTCTCCCCCCAAGAGGCCACGGTTTGACAAGGAAGATGAGGA
GCTCCTCGAGAAAATAAATTCGGAGGAAGTGACAGAAATGACTTTTAGAGATTGCTTAACGCAGCATGTTGAACGGGTAA
GGACAAACCTAACACTCTAGCATGAA--------CATAAACCAATGCATGAAAGCAATATGCATTAT-------------
--------------------------------------------------------------------------------
---------------------------------------------------------------------ATAT-TCCTCG
TCTCGTGCTCTCTACAGCCCATAGTTTTGCACC-TTTCTGTGACTACACTGCTGCCACATAAAAGCCATATCTGGTTTAC
ACAAACC-------------------------------------------------------------------------
----------------------------------------------------TAATATCTTTATGAAATTACATTATAA-
------CATCTTAA--CTGTCAACTGCCTTTCTTGGTGCAAAGGAACTTCTAGGGAACTTCTAGTCCTGAATCCCGGCAT
A-GACTAAAAAA-TGTTGTACTACCTTCCACCGGTTCTGATTTGGTATCATAAGATTGATCTTG-TTGCCC-TGG
>H. murinum 4x JB097B
GGCTCGTGAACAGCAGGACAGGAAAAGGAACCTGAACAAGTAACTCCTCTGCCA-TTTTTTTTT------ACTGGATGTT
CTTTGGGGATCTGGTGATGCCTAGTT--TGAGCG--TAGATGTCAGGTTGTTTGTA-TTTTTGCTATGGCTATGTTTTGA
ATCAGTG-CATTTACTGAATCATGCATTTGACAGTGCTTGTTAAATGTTAACGCTGGTTAATAAACGATGCATTGCGAAA
TTTAGGCTCACTTTGGAAACTTAGGGTAGTCTT---------------------------------------TCCTTAAT
TTTAAGCAATATTTGTGTGAAAGAACAGGTTTGGGCTGATATTTAAAGACAGATTTCTGAACATGCTTTGTGACACTGAC
ACCAGATAATCCAGAATTAGACAAGGTCTT-TTCTTTACTCTAGTGATTTCTTATTTGCAGATACATTCCTGATGTGGCA
AGGACAATTATGGAGGCTCTGGGAGAACTTGCAGACGAGTCTCCCCCCAAGAGGCCACGGTTTGACAAGGAAGATGAGGA
GCTCCTCGAGAAAATAAATTCGGAGGAAGTGACAGAAATGACTTTTAGAGATTGCTTAACGCAGCATGTTGAACAGGTAA
GGACAAACCTAACACTCTAGCAAGAA--------CATAAACCAATGCATGAAAGCAATATGCATTAT-------------
--------------------------------------------------------------------------------
---------------------------------------------------------------------ATAT-TCCTCG
TCTCGTGCTCTCTACAGCCCATAGTTTTGCACC-TTTCTGTGACTACACTGCTGCCACATAAAAGTCATATCTGGTTTAC
ACAAATC-------------------------------------------------------------------------
----------------------------------------------------TAATATCTTTATGAAATTACATTATAA-
------CATCTTAA--CTGTCAACTGCCTTTCTTGGTGCAAAGGAACTTCTAGGGAACTTCTAGTCCTGAATCCCGGCAT
A-GACTAAAAAA-TGTTGTACTACCTTCCACCGGTTCTGATTTGGTATCATAAGATTGATCTTG-TTGCCC-TGA
>H. murinum 2x BCC2002_A
GGCTCGTGAACAGCAGGACAGGAAAAGGAACCTGAACAAGTAACTCCTCTGCCA-TTTTTTTTT------ACTGGATGTT
CTTTGGGGATCTGGTGATGCCTAGTT--TGAGCG--TAGATGTCAGGTTGTTTGTA-TTTTTGCTATGGCTATGTTTTGA
ATCAGTG-CATTTACTGAATCATGCATTTGACAGTGCTTGTTAAATGTTGACGCTGGTTAATAAACGATGCATTGCGAAA
TTTAGGCTCACTTTGGAAACTTAGGGTAGTCTT---------------------------------------TCCTTAAT
TTTAAGCAATATTTGTGTGAAAGAACAGGTTTGGGCTGATATTTAAAGACAGATTTCTGAACATGCTTTGTGACACTGAC
ACCAGATAATCCAGAATTAGACAAGGTCTT-TTCTTTACTCTAGTGATTTCTTATTTGCAGATACATTCCTGATGTGGCA
AGGACAATTATGGAGACTCTGGGAGAACTTGCAGACGAGTCTCCCCCCAAGAGGCCACGGTTTGACAAGGAAGATGAGGA
GCTCCTCGAGAAAATAAATTCGGAGGAAGTGACAGAAATGACTTTTAGAGATTGCTTAACGCAGCATGTTGAACAGGTAA
GGACAAACCTAACACTCTAGCATGAA--------CATAAACCAATGCATGAAAGCAATATGCATTAT-------------
--------------------------------------------------------------------------------
---------------------------------------------------------------------ATAT-TCCTCG
TCTCGTGCTCTCTACAGCCCATAGTTTTGCACC-TTTCTGTGACTACACTGCTGCCACATAAAAGTCATATCTGGTTTAC
ACAAATC-------------------------------------------------------------------------
----------------------------------------------------TAATATCTTTATGAAATTACATTATAA-
------CATCTTAA--CTGTCAACTGCCTTTCTTGGTGCAAAGGAACTTCTAGGGAACTTCTAGTCCTGAATCCCGGCAT
A-GACTAAAAAA-TGTTGTACTACCTTCCACCGGTTCTGATTTGTTATCATAAGATTGATCTTG-TTGCCC-TGA
>H. murinum 2x BCC2002_B
GGCTCGTGAACAGCAGGACAGGAAAAGGAACCTGAACAAGTAACTCCTCTGCCA-TTTTTTTT-------ACTGGATGTT
CTTTGGGGATCTGGTGATGCCTAGTT--TGAGCG--TAGATGTCAGGTTGTTTGTA-TTTTTGCTATGGCTATGTTTTGA
ATCAGTG-CATTTACTGAATCATGCATTTGACAGTGCTTGTTAAATGTTGACGCTGGTTAATAAACGATGCATTGCGAAA
TTTAGGCTCACTTTGGAAACTTAGGGTAGTCTT---------------------------------------TCCTTAAT
TTTAAGCAATATTTGTGTGAAAGAACAGGTTTGGGCTGATATTTAAAGACAGATTTCTGAACATGCTTTGTGACACTGAC
ACCAGATAATCCAGAATTAGACAAGGTCTT-TTCTTTACTCTAGTGATTTCTTATTTGCAGATACATTCCTGATGTGGCA
AGGACAATTATGGAGACTCTGGGAGAACTTGCAGACGAGTCTCCCCCCAAGAGGCCACGGTTTGACAAGGAAGATGAGGA
GCTCCTCGAGAAAATAAATTCGGAGGAAGTGACAGAAATGACTTTTAGAGATTGCTTAACGCAGCATGTTGAACAGGTAA
GGACAAACCTAACACTCTAGCATGAA--------CATAAACCAATGCATGAAAGCAATATGCATTAT-------------
--------------------------------------------------------------------------------
---------------------------------------------------------------------ATAT-TCCTCG
TCTCGTGCTCTCTACAGCCCATAGTTTTGCACC-TTTCTGTGACTACACTGCTGCCACATAAAAGTCATATCTGGTTTAC
ACAAATC-------------------------------------------------------------------------
----------------------------------------------------TAATATCTTTATGAAATTACATTATAA-
------CATCTTAA--CTGTCAACTGCCTTTCTTGGTGCAAAGGAACTTCTAGGGAACTTCTAGTCCTGAATCCCGGCAT
A-GACTAAAAAA-TGTTGTACTACCTTCCACCGGTTCTGATTTGTTATCATAAGATTGATCTTG-TTGCCC-TGA
>H. murinum 2x BCC2002_C
GGCTCGTGAACAGCAGGACAGGAAAAGGAACCTGAACAAGTAACTCCTCTGCCAAAAAGTTTTT------ACTGGATGTT
CTTTGGGGATCTGGTGATGTCTAGTT--TGAGCG--TAGATGTCAGGCTTTTTGTA-CTTTTGCTATGGCTATGTTTTGA
ATCAGCG-CATTTGCTGAATCATGCATTCGACAGTGTTTGTTGAATGTTGACGTTGGTTAATAAACGATGCATTGCGAGA
TTTAGGCTCTCTTTGGAAACTTAGGGTAGTCTTACCTTAATTTTAAGCAATATGGAAACTTAGGGTAGTCTTTCCTTAAT
TTTAAGCAATATTTGTGTGAAAGAACAGGTTTGGGCTGATATTCAAAGACTGATTTATGAACATACTTTGTGACGCTGAC
ACCAGATACTCCAGAATTAGACAAGGTCTT-ATCT-TACTCTAGTGATTTCTTATTTGCAGATACATTCCTGATGTGGCA
AGGACAATTATGGAGACTCTGGGAGAACTTGCAGACGAGTCTCCCCCCAAGAGGCAAAGGTTTGACAAGGAAGACGAGGA
GCTCCTCGAGAAAATAAATTCGGAGGAAGTGACAGAAATGACCTTTAGAGATTGTTTAACGCAGCATGTTGAACAGGTAA
GGACAAACCTAACACTCTAGCATGAA--------CATAAACCAACGCATGAAAGAAATATGCATTAT-------------
--------------------------------------------------------------------------------
---------------------------------------------------------------------ATAT-TTTTCG
TCCCGTGCTCTATACAGCCCATAGTTTTGCACC-TTTCTGTGA---------------------------------TTAC
ACAAATC-------------------------------------------------------------------------
----------------------------------------------------TA-TGTCTTTATGAAATTACATTATAA-
------CATCTTAAAACTGTCAACTGCCTTTCTTGGTGCAAA-----------GGAACTTCTAGTCCTGAATCCTGGCAT
A-GACTAAAAAA-TGTTGTACTACCTTCCACCGGTTCTGACTTGCTATCATAAGATTGATCTTG-TTGCCC-TGA
>H. murinum 2x PI218078_A
GGCTCGTGAACAGCAGGACAGGAAAAGGAACCTGAACAAGTAACTCCTCTGCCA-TTTTTTTT-------ACTGGATGTT
CTTTGGGGATCTGGTGATGCCTAGTT--TGAGCG--TAGATGTCAGGTTGTTTGTA-TTTTTGCTATGGCTATGTTTTGA
ATCAGTG-CATTTACTGAATCATGCATTTGACAGTGCTTGTTAAATGTTGACGCTGGTTAATAAACGATGCATTGCGAAA
TTTAGGCTCACTTTGGAAACTTAGGGTAGTCTT---------------------------------------TCCTTAAT
TTTAAGCAATATTTGTGTGAAAGAACGGGTTTGGGCTGATATTTAAAGACAGATTTCTGAACATGCTTTGTGACACTGAC
ACCAGATAATCCAGAATTAGACAAGGTCTT-TTCTTTACTCTAGTGATTTCTTATTTGCAGATACATCCCTGATGTGGCA
AGGACAATTATGGAGACTCTGGGAGAACTTGCAGACGAGTCTCCCCCCAAGAGGCCACGGTTTGACAAGGAAGATGAGGA
GCTCCTCGAGAAAATAAATTCGGAGGAAGTGACAGAAATGACTTTTAGAGATTGCTTAACGCAGCATGTTGAACAGGTAA
GGACAAACCTAACACTCTAGCATGAA--------CATAAACCAATGCATGAAAGCAATATGCATTAT-------------
--------------------------------------------------------------------------------
---------------------------------------------------------------------ATAT-TCCTCG
TCTCGTGCTCTCTACAGCCCATAGTTTTGCACC-TTTCTGTGACTACACTGCTGCCACATAAAAGTCATATCTGGTTTAC
ACAAATC-------------------------------------------------------------------------
----------------------------------------------------TAATATCTTTATGAAATTACATTATAA-
------CATCTTAA--CTGTCAACTGCCTTTCTTGGTGCAAAGGAACTTCTAGGGAACTTCTAGTCCTGAATCCCGGCAT
A-GACTAAAAAA-TGTTGTACTACCTTCCACCGGTTCTGATTTGTTATCATAAGATTGATCTTG-TTGCCC-TGA
>H. murinum 2x PI218078_B
GGCTCGTGAACAGCAGGGCAGGAAAAGGAACCTGAACAAGTAACTCCTCTGCCA-TTTTTTTTT------ACTGGATGTT
CTTTGGGGATCTGGTGATGCCTAGTT--TGAGCG--TAGATGTCAGGTTGTTTGTA-TTTTTGCTATGGCTATGTTTTGA
ATCAGTG-CATTTACTGAATCATGCATTTGACAGTGCTTGTTAAATGTTGACGCTGGTTAATAAACGATGCATTGCGAAA
TTTAGGCTCACTTTGGAAACTTAGGGTAGTCTT---------------------------------------TCCTTAAT
TTTAAGCAATATTTGTGTGAAAGAACAGGTTTGGGCTGATATTTAAAGACAGATTTCTGAACATGCTTTGTGACACTGAC
ACCAGATAATCCAGAATTAGACAAGGTCTT-TTCTTTACTCTAGTGATTTCTTATTTGCAGATACACTCCTGATGTGGCA
AGGACAATTATGGAGACTCTGGGAGAACTTGCAGACGAGTCTCCCCCCAAGAGGCCACGGTTTGACAAGGAAGATGAGGA
GCTCCTCGAGAAAATAAATTCGGAGGAAGTGACAGAAATGACTTTTAGAGATTGCTTAACGCAGCATGTTGAACAGGTAA
GGACAAACCTAACACTCTAGCATGAA--------CATAAACCAATGCATGAAAGCAATATGCATTAT-------------
--------------------------------------------------------------------------------
---------------------------------------------------------------------ATAT-TCCTCG
TCTCGTGCTCTCTACAGCCCATAGTTTTGCCCC-TTTCTGTGACTACACTGCTGCCACATAAAAGTCATATCTGGTTTAC
ACAAATC-------------------------------------------------------------------------
----------------------------------------------------TAATATCTTTATGAAATTACATTATAA-
------CATCTTAA--CTGTCAACTGCCTTTCTTGGTGCAAAGGAACTTCTAGGGAACTTCTAGTCCTGAATCCCGGCAT
A-GACTAAAAAA-TGTTGTACTACCTTCCACCGGTTCTGATTTGTTATCATAAGATTGATCTTG-TTGCCC-TGA
>H. murinum 2x PI218078_C
GGCTCGTGAACAGCAGGACAGGAAAAGGAACCTGAACAAGTAACTCCTCTGCCAAAAAGTTTTT------ACTGGATGTT
CTTTTGGGATCTGGTGATGTCTAGTT--TGGGCA--TAGATGTCAGGCTGTTTGTA-TTTTTGCTATGGCTATGTTTTGA
ATCAGTG-CATTTGCTGAATCATGCATTCGACAGTGCTTGTTGAATGTGGACGTTGGTTAATAAACGATGCATTGCGAG-
TTTAAGCTCACTTTGGAAACTTAGGGTAGTCT--------------------------------------------TAAT
TTTAATGAATATTTGTGTGAAAGAACAGGTTTGGGCTGATATTCAAATACTGATTTATGAACATGCTTTGTGACGCTGAC
ACCAGATAAACCAGAATTAGACAAGGTCTT-ATCT-TACTCTAGTGATTTTTTATTTGCAGATACATTCCTGATGTGGCA
AGGACAATTATGGAGACTCTGGGAGAACTTGCAGACGAGTCTCCCCCCAAGAGGCCACGGTTTGACAAGGAAGACGAGGA
GCTCCTCGAGAAAATAAATTCGGAGGAAGTGACAGAAATGACTTTTAGAGATTGCTTAACCCAGCATGTTGGACAGGTAA
GGACAAACCTAACACTCTAGCATGAA--------CATAAATCAAAGCATGAAAGCAATATGCATTAT-------------
--------------------------------------------------------------------------------
---------------------------------------------------------------------ATAT-TTTTCA
TCCCATGCTCTATAAAGCCCACAGTTTTGCACC-TTTCTGTGACTACACTGCTGG-ACATAAAGGTCATATCTGGTTTAC
ACAAATA-------------------------------------------------------------------------
----------------------------------------------------TA-TATCTTTATGAAATTACATTATAA-
------CAACTTATAACTATCAACTGCCTTTCTTAGTGCAAA-----------GGAACTTCTAGACCTGAATCGCGGCAT
G-GACTAAATTT-TTTTGTACTACCTTCCACCGGTTCTGATTTGTTATTGTAAGATTGATCTTG-TTGCCC-TGA
>H. murinum 2x PI223371_A
GGCTCGTGAACAGCAGGACAGGAAAAGGAACCTGAACAAGTAACTCCTCTGCCA-TTTTTTTTT------ACTGGATGTT
CTTTGGGGATCTGGTGATGCCTAGTT--TGAGCG--TAGATGTCAGGTTGTTTGTA-TTTTTGCTATGGCTATGTTTTGA
ATCAGTG-CATTTACTGAATCATGCATTTGACAGTGCTTGTTAAATGTTGACGCTGGTTAATAAACGATGCATTGCGAAA
TTTAGGCTCACTTTGGAAACTTAGGGTAGTCTT---------------------------------------TCCTTAAT
TTTAAGCAATATTTGTGTGAAAGAACAGGTTTGGGCTGATATTTAAAGACAGATTTCTGAACATGCTTTGTGACACTGAC
ACCAGATAATCCAGAATTAGACAAGGTCTT-TTCTTTACTCTAGTGATTTCTTATTTGCAGATACATTCCTGATGTGGCA
AGGACAATTATGGAGACTCTGGGAGAACTTGCAGACGAGTCTCCCCCCAAGAGGCCACGGTTTGACAAGGAAGATGAGGA
GCTCCTCGAGAAAATAAATTCGGAGGAAGTGACAGAAATGACTTTTAGAGATTGCTTAACGCAGCATGTTGAACAGGTAA
GGACAAACCTAACACTCTAGCATGAA--------CATAAACCAATGCATGAAAGCAATATGCATTAT-------------
--------------------------------------------------------------------------------
---------------------------------------------------------------------ATAT-TCCTCG
TCTCGTGCTCTCTACAGCCCATAGTTTTGCACC-TTTCTGTGACTACACTGCTGCCACATAAAAGTCATATCTGGTTTAC
ACAAATC-------------------------------------------------------------------------
----------------------------------------------------TAATATCTTTATGAAATTACATTATAA-
------CATCTTAA--CTGTCAACTGCCTTTCTTGGTGCAAAGGAACTTCTAGGGAACTTCTAGTCCTGAATCCCGGCAT
A-GACTAAAAAA-TGTTGTACTACCTTCCACCGGTTCTGATTTGTTATCATAAGATTGATCTTG-TTGCCC-TGA
>H. murinum 2x PI223371_B
GGCTCGTGAACAGCAGGACAGGAAAAGGAACCTGAACAAGTAACTCCTCTGCCA-TTTTTTTTT------ACTGGATGTT
CTTTGGGGATCTGGTGATGCCTAGTT--TGAGCG--TAGATGTCAGGTTGTTTGTA-TTTTTGCTATGGCTATGTTTTGA
ATCAGTG-CATTTACTGAATCATGCATTTGACAGTGCTTGTTAAATGTTGACGCTGGTTAATAAACGATGCATTGCGAAA
TTTAGGCTCACTTTGGAAACTTAGGGTAGTCTT---------------------------------------TTCTTAAT
TTTAAGCAATATTTGTGTGAAAGAACAGGTTTGGGCTGATATTTAAAGACAGATTTCTGAACATGCTTTGAGACGCTGAC
ACCAGATAATCCAGAATTAGACAAGGCCTT-TTCTTTACTCTAGTGATTTCTTATTTGCAGATACATTCCTGATGTGGCA
AGGACAATTATGGAGACTCTGGGAGAACTTGCAGACGAGTCTCCCCCCAAGAGGCCACGGTTTGACAAGGAAGATGAGGA
GCTCCTCGAGAAAATAAATTCGGAGGAAGTGACAGAAATGACTTTTAGAGATTGCTTAACGCAGCATGTTGAACAGGTAA
GGACAAACCTAACACTCTAGCATGAA--------CATAAACCAATGCATGAAAGCAATATGCATTAT-------------
--------------------------------------------------------------------------------
---------------------------------------------------------------------ATAT-TCCTCG
TCTCGTGCTCTCTACAGCCCATAGTTTTGCACC-TTTCTGTGACTACACTGCTGCCACATAAAAGTCATATCTGGTTTAC
ACAAATC-------------------------------------------------------------------------
----------------------------------------------------TAATATCTTTATGAAATTACATTATAA-
------CATCTTAA--CTGTCAACTGCCTTTCTTGGTGCAAAGGAACTTCTAGGGAACTTCTAGTCCTGAATCCCGGCAT
A-GACTAAAAAA-TGTTGTACTACCTTCCACCGGTTCTGATTTGTTATCATAAGATTGATCTTG-TTGCCC-TGA
>H. murinum 4x BCC2007
GGCTCGTGAACAGCAGGACAGGAAAAGGAACCTGAACAAGTAACTCCTCTGCCAATTTTTTTTTT-----ACTGGATGTT
CTTTGGAGATCTGGTGATGCCTAATT--TGAGCA--TATATGTCAGGCTGTTTGTA-TTTTTGCTATGGCTATGTTTTGA
ATCAGTG-CATTTGCTGAATCATACATTCGACAGTGCTTCTTAAATGTTGACGTTGGTTAATAAACGATGCATTGCGAAA
TTTAGGCTCACTTTGGAAACTTAGGGTAGTCTT---------------------------------------TCCTTAAT
TTTAAGCAATATTTGTGTGAAAGAACAGGTTTGGGCTGATATTCAAAGACTGATTTATGAACATGCTTTGTGACACTGAC
ACCAGATAATCCAGAATTAGACAAGGTCTT-ATCTTTACTCTAGTGGTTTCTTATTTGCAGATACATTCCTGATGTGGCA
AGGACAATTATGGAGACTCTGGGAGAACTTGCAGACGAGTCTCCCCCCAAGAGGCCACGGTTTGACAAGGAAGACGAGGA
GCTCCTCGAGAAAATAAATTCGGAGGAAGTGACAGAAATGACTTTTAGAGATTGCTTAACGCAGCATGTTGAACAAGTAA
GGACAAACCTAACACTCTAGCATGAACATAAAGTCATAAACCAATGCATGAAAGCAATATGCATTAT-------------
--------------------------------------------------------------------------------
---------------------------------------------------------------------ATAT-TCCTCG
TCCCGTGCTCTATACAGCCCATAGTTTTGCACC-TTTCTGTGACTACACTGCTACCACATAAAAGTCATATCTGGTTTAC
ACAAATC-------------------------------------------------------------------------
----------------------------------------------------TA-TATCTTTATGAAATTACATTATAA-
-----ACATCTTAA--CTGTCAACTGCCTTTCTTGGTGCAAA-----------GGAACTTCTAGTCCTGAATCCCGGCAT
A-GACTAAAAAA-TGCTGTACTACCTTCCACCGGTTCTGATTTGTTATCATAAGATTGATCTTG-TTGCCC-TGA
>H. murinum 4x BCC2008
GGCTCGTGAACAGCAGGACAGGAAAAGGAACCTGAACAAGTAACTCCTCTGCCAATTTTTTTTTT-----ACTGGATGTT
CTTTGGAGATCTGGTGATGCCTAATT--TGAGCA--TATATGTCAGGCTGTTTGTA-TTTTTGCTATGGCTATGTTTTGA
ATCAGTG-CATTTGCTGAATCATACATTCGACAGTGCTTCTTAAATGTTGACGTTGGTTAATAAACGATGCATTGCGAAA
TTTAGGCTCACTTTGGAAACTTAGGGTAGTCTT---------------------------------------TCCTTAAT
TTTAAGCAATATTTGTGTGAAAGAACAGGTTTGGGCTGATATTCAAAGACTGATTTATGAACATGCTTTGTGACACTGAC
ACCAGATAATCCAGAATTAGACAAGGTCTT-ATCTTTACTCTAGTGGTTTCTTATTTGCAGATACATTCCTGATGTGGCA
AGGACAATTATGGAGACTCTGGGAGAACTTGCAGACGAGTCTCCCCCCAAGAGGCCACGGTTTGACAAGGAAGACGAGGA
GCTCCTCGAGAAAATAAATTCGGAGGAAGTGACAGAAATGACTTTTAGAGATTGCTTAACGCAGCATGTTGAACAAGTAA
GGACAAACCTAACACTCTAGCATGAACATAAAGTCATAAACCAATGCATGAAAGCAATATGCATTAT-------------
--------------------------------------------------------------------------------
---------------------------------------------------------------------ATAT-TCCTCG
TCCCGTGCTCTATACAGCCCATAGTTTTGCACC-TTTCTGTGACTACACTGCTACCACATAAAAGTCATATCTGGTTTAC
ACAAATC-------------------------------------------------------------------------
----------------------------------------------------TA-TATCTTTATGAAATTACATTATAA-
-----ACATCTTAA--CTGTCAACTGCCTTTCTTGGTGCAAA-----------GGAACTTCTAGTCCTGAATCCCGGCAT
A-GACTAAAAAA-TGCTGTACTACCTTCCACCGGTTCTGATTTGTTATCATAAGATTGATCTTG-TTGCCC-TGA
>H. murinum 4x BCC2009_A
GGCTCGTGAACAGCAGGACAGGAAAAGGAACCTGAACAAGTAACTCCTCTGCCAATTTTTTTTT------ACTGGATGTT
CTTTGGAGATCTGGTGATGCCTAATT--TGAGCA--TATATGTCAGGCTGTTTGTA-TTTTTGCTATGGCTATGTTTTGA
ATCAGTG-CATTTGCTGAATCATACATTCGACAGTGCTTCTTAAATGTTGACGTTGGTTAATAAACGATGCATTGCGAAA
TTTAGGCTCACTTTGGAAACTTAGGGTAGTCTT---------------------------------------TCCTTAAT
TTTAAGCAATATTTGTGTGAAAGAACAGGTTTGGGCTGATATTCAAAGACTGATTTATGAACATGCTTTGTGACACTGAC
ACCAGATAATCCAGAATTAGACAAGGTCTT-ATCTTTACTCTAGTGGTTTCTTATTTGCAGATACATTCCTGATGTGGCA
AGGACAATTATGGAGACTCTGGGAGAACTTGCAGACGAGTCTCCCCCCAAGAGGCCACGGTTTGACAAGGAAGACGAGGA
GCTCCTCGAGAAAATAAATTCGGAGGAAGTGACAGAAATGACTTTTAGAGATTGCTTAACGCAGCATGTTGAACAAGTAA
GGACAAACCTAACACTCTAGCATGAACATAAAGTCATAAACCAATGCATGAAAGCAATATGCATTAT-------------
--------------------------------------------------------------------------------
---------------------------------------------------------------------ATAT-TCCTCG
TCCCGTGCTCTATACAGCCCATAGTTTTGCACC-TTTCTGTGACTACACTGCTACCACATAAAAGTCATATCTGGTTTAC
ACAAATC-------------------------------------------------------------------------
----------------------------------------------------TA-TATCTTTATGAAATTACATTATAA-
-----ACATCTTAA--CTGTCAACTGCCTTTCTTGGTGCAAA-----------GGAACTTCTAGTCCTGAATCCCGGCAT
A-GACTAAAAAA-TGCTGTACTACCTTCCACCGGTTCTGATTTGTTATCATAAGATTGATCTTG-TTGCCC-TGA
>H. murinum 4x BCC2009_B
GGCTCGTGAACAGCAGGACAGGAAAAGGAACCTGAACAAGTAACTCCTCTGCCAATTTTTTTTTT-----ACTGGATGTT
CTTTGGAGATCTGGTGATGCCTAATT--TGAGCA--TATATGTCAGGCTGTTTGTA-TTTTTGCTATGGCTATGTTTTGA
ATCAGTG-CATTTGCTGAATCATACATTCGACAGTGCTTCTTAAATGTTGACGTTGGTTAATAAACGATGCATTGCGAAA
TTTAGGCTCACTTTGGAAACTTAGGGTAGTCTT---------------------------------------TCCTTAAT
TTTAAGCAATATTTGTGTGAAAGAACAGGTTTGGGCTGATATTCAAAGACTGATTTATGAACATGCTTTGTGACACTGAC
ACCAGATAATCCAGAATTAGACAAGGTCTT-ATCTTTACTCTAGTGGTTTCTTATTTGCAGATACATTCCTGATGTGGCA
AGGACAATTATGGAGACTCTGGGAGAACTTGCAGACGAGTCTCCCCCCAAGAGGCCACGGTTTGACAAGGAAGACGAGGA
GCTCCTCGAGGAAATAAATTCGGAGGAAGTGACAGAAATGACTTTTAGAGATTGCTTAACGCAGCATGTTGAACAAGTAA
GGACAAACCTAACACTCTAGCATGAACACAAAGTCATAAACCAATGCATGAAAGCAATATGCATTAT-------------
--------------------------------------------------------------------------------
---------------------------------------------------------------------ATAT-TCCTCG
TCCCGTGCTCTATACAGCCCATAGTTTTGCACC-TTTCTGTGACTACACTGCTACCACATAAAAGTCATATCTGGTTTAC
ACAAATC-------------------------------------------------------------------------
----------------------------------------------------TA-TATCTTTATGAAATTACATTATAA-
-----ACATCTTAA--CTGTCAACTGCCTTTCTTGGTGCAAA-----------GGAACTTCTAGTCCTGAATCCCGGCAT
A-GACTAAAAAA-TGCTGTACTACCTTCCACCGGTTCTGATTTGTTATCATAAGATTGATCTTG-TTGCCC-TGA
>H. murinum 4x BCC2009_C
GGCTCGTGAACAGCAGGACAGGAAAAGGAACCTGAACAAGTAACTCCTCTGCCAATTTTTTT--------ACTGGATGTT
CTTTGGAGATCTGGTGATGCCTAATT--TGAGCA--TATATGTCAGGCTGTTTGTA-TTTTTGCTATGGCTATGTTTTGA
ATCAGTG-CATTTGCTGAATCGTACATTCGACAGTGCTTCTTAAATGTTGACGTTGGTTAATAAACGATGCATTGCGAAA
TTTAGGCTCACTTTGGAAACTTAGGGTAGTCTT---------------------------------------TCCTTAAT
TTTAAGCAATACTTGTGTGAAAGAACAGGTTTGGGCTGATATTCAAAGACTGATTTATGAACATGCTTTGTGACACTGAC
ACCAGATAATCCAGAATTAGACAAGGTCTT-ATCTTTACTCTAGTGGTTTCTTATTTGCAGATACATTCCTGATGTGGCA
AGGACAATTATGGAGACTCTGGGAGAACTTGCAGACGAGTCTCCCCCCAAGAGGCCACGGTTTGTCAAGGAAGACGAGGA
GCTCCTCGAGAAAATAAATTCGGAGGAAGTGACAGAAATGACTTTTAGAGATTGCTTAACGCAGCATGTTGAACAAGTAA
GGACAAACCTAACACTCTAGCATGAACATAAAGTCATAAACCAATGCATGAAAGCAATATGCATTAT-------------
--------------------------------------------------------------------------------
---------------------------------------------------------------------ATAT-TCCTCG
TCCCGTGCTCTATACAGCCCATAGTTTTGCACC-TTTCTGTGACTACACTGCTACCACATAAAAGTCATATCTGGTTTAC
ACAAATC-------------------------------------------------------------------------
----------------------------------------------------TA-TATCTTTATGAAATTACATTATAA-
-----ACATCTTAA--CTGTCAACTGCCTTTCTTGGTGCAAA-----------GGAACTTCTAGTCCTGAATCCCGGCAT
A-GACTAAAAAA-TGCTGTACTACCTTCCACCGGTTCTGATTTGTTGTCATAAGATTGATCTTG-TTGCCC-TGA
>H. murinum 4x GRA1097
GGCTCGTGAACAGCAGGACAGGAAAAGGAACCTGAACAAGTAACTCCTCTGCCAATTTTTTTTTT-----ACTGGATGTT
CTTTGGAGATCTGGTGATGCCTAATT--TGAGCA--TATATGTCAGGCTGTTTGTA-TTTTTGCTATGGCTATGTTTTGA
ATCAGTG-CATTTGCTGAATCATACATTCGACAGTGCTTCTTAAATGTTGACGTTGGTTAATAAACGATGCATTGCGAAA
TTTAGGCTCACTTTGGAAACTTAGGGTAGTCTT---------------------------------------TCCTTAAT
TTTAAGCAATATTTGTGTGAAAGAACAGGTTTGGGCTGATATTCAAAGACTGATTTATGAACATGCTTTGTGACACTGAC
ACCAGATAATCCAGAATTAGACAAGGTCTT-ATCTTTACTCTAGTGGTTTCTTATTTGCAGATACATTCCTGATGTGGCA
AGGACAATTATGGAGACTCTGGGAGAACTTGCAGACGAGTCTCCCCCCAAGAGGCCACGGTTTGACAAGGAAGACGAGGA
GCTCCTCGAGAAAATAAATTCGGAGGAAGTGACAGAAATGACTTTTAGAGATTGCTTAACGCAGCATGTTGAACAAGTAA
GGACAAACCTAACACTCTAGCATGAACATAAAGTCATAAACCAATGCATGAAAGCAATATGCATTAT-------------
--------------------------------------------------------------------------------
---------------------------------------------------------------------ATAT-TCCTCG
TCCCGTGCTCTATACAGCCCATAGTTTTGCACC-TTTCTGTGACTACACTGCTACCACATAAAAGTCATATCTGGTTTAC
ACAAATC-------------------------------------------------------------------------
----------------------------------------------------TA-TATCTTTATGAAATTACATTATAA-
-----ACATCTTAA--CTGTCAACTGCCTTTCTTGGTGCAAA-----------GGAACTTCTAGTCCTGAATCCCGGCAT
A-GACTAAAAAA-CGCTGTACTACCTTCCACCGGTTCTGATTTGTTATCATAAGATTGATCTTG-TTGCCC-TGA
>H. murinum 4x NGB6870A
GGCTCGTGAACAGCAGGACAGGAAAAGGAACCTGAACAAGTAACTCCTCTGCCAATTTTTTTTTT-----ACTGGATGTT
CTTTGGAGATCTGGTGATGCCTAATT--TGAGCA--TATATGTCAGGCTGTTTGTA-TTTTTGCTATGGCTATGTTTTGA
ATCAGTG-CATTTGCTGAATCATACATTCGACAGTGCTTCTTAAATGTTGACGTTGGTTAATAAACGATGCATTGCGAAA
TTTAGGCTCACTTTGGAAACTTAGGGTAGTCTT---------------------------------------TCCTTAAT
TTTAAGCAATATTTGTGTGAAAGAACAGGTTTGGGCTGATATTCAAAGACTGATTTATGAACATGCTTTGTGACACTGAC
ACCAGATAATCCAGAATTAGACAAGGTCTT-ATCTTTACTCTAGTGGTTTCTTATTTGCAGATACATTCCTGATGTGGCA
AGGACAATTATGGAGACTCTGGGAGAACTTGCAGACGAGTCTCCCCCCAAGAGGCCACGGTTTGACAAGGAAGACGAGGA
GCTCCTCGAGAAAATAAATTCGGAGGAAGTGACAGAAATGACTTTTAGAGATTGCTTAACGCAGCATGTTGAACAAGTAA
GGACAAACCTAACACTCTAGCATGAACATAAAGTCATAAACCAATGCATGAAAGCAATATGCATTAT-------------
--------------------------------------------------------------------------------
---------------------------------------------------------------------ATAT-TCCTCG
TCCCGTGCTCTATACAGCCCATAGTTTTGCACC-TTTCTGTGACTACACTGCTACCACATAAAAGTCATATCTGGTTTAC
ACAAATC-------------------------------------------------------------------------
----------------------------------------------------TA-TATCTTTATGAAATTACATTATAA-
-----ACATCTTAA--CTGTCAACTGCCTTTCTTGGTGCAAA-----------GGAACTTCTAGTCCTGAATCCCGGCAT
A-GACTAAAAAA-TGCTGTACTACCTTCCACCGGTTCTGATTTGTTATCATAAGATTGATCTTG-TTGCCC-TGA
>H. murinum 4x NGB6870B
GGCTCGTGAACAGCAGGACAGGAAAAGGAACCTGAACAAGTAACTCCTCTGCCAATTTTTTTTTTTTTTTACTGGATGTT
CTTTGGAGATCTGGTGATGCCTAATT--TGAGCA--TATATGTCAGGCTGTTTGTA-TTTTTGCTATGGCTATGTTTTGA
ATCAGTG-CATTTGCTGAATCATACATTCGACAGTGCTTCTTAAATGTTGACGTTGGTTAATAAACGATGCATTGCGAAA
TTTAGGCTCACTTTGGAAACTTAGGGTAGTCTT---------------------------------------TCCTTAAT
TTTAAGCAATATTTGTGTGAAAGAACAGGTTTGGGCTGATATTCAAAGACTGATTTATGAACATGCTTTGTGACACTGAC
ACCAGATAATCCAGAATTAGACAAGGTCTT-ATCTTTACTCTAGTGGTTTCTTATTTGCAGATACATTCCTGATGTGGCA
AGGACAATTATGGAGACTCTGGGAGAACTTGCAGACGAGTCTCCCCCCAAGAGGCCACGGTTTGACAAGGAAGACGAGGA
GCTCCTCGAGAAAATAAATTCGGAGGAAGTGACAGAAATGACTTTTAGAGATTGCTTAACGCAGCATGTTGAACAAGTAA
GGACAAACCTAACACTCTAGCATGAACATAAAGTCATAAACCAATGCATGAAAGCAATATGCATTAT-------------
--------------------------------------------------------------------------------
---------------------------------------------------------------------ATAT-TCCTCG
TCCCGTGCTCTATACAGCCCATAGTTTTGCACC-TTTCTGTGACTACACTGCTACCACATAAAAGTCATATCTGGTTTAC
ACAAATC-------------------------------------------------------------------------
----------------------------------------------------TA-TATCTTTATGAAATTACATTATAA-
-----ACATCTTAA--CTGTCAACTGCCTTTCTTGGTGCAAA-----------GGAACTTCTAGTCCTGAATCCCGGCAT
A-GACTAAAAAA-TGCCGTACTACCTTCCACCGGTTCTGATTTGTTATCATAAGATTGATCTTG-TTGCCC-TGA
>H. murinum 4x NGB6870C
GGCTCGTGAACAGCAGGACAGGAAAAGGAACCTGAACAAGTAACTCCTCTGCCAATTTTTTTT-------ACTGGATGTT
CTTTGGGGATCTGGTGATGCCTAGTT--TGAGCG--TAGATGTCAGGTTGTTTGTA-TTTTTGCTATGGCTATGTTTTGA
ATCAGTG-CATTTACTGAGTCATGCATTTGACAGTGCTTGTTAAATGTTGACGCTGGTTAATAAACGATGCATTGCGAAA
TTTAGGCTCACTTTGGAAACTTAGGGTAGTCTT---------------------------------------TCCTTAAT
TTTAAGCAATATTTGTGTGAAAGAACAGGTTTGGGCTGATATTTAAAGACAGATTTCTGAACATGCTTTGTGACACTGAC
ACCAGATAATCCAGAATTAGACAAGGTCTT-TTCTTTACTCTAGTGATTTCTTATTTGCAGATACATTCCTGATGTGGCA
AGGACAATTATGGAGACTCTGGGAGAACTTGCAGACGAGTCTCCCCCCAAGAGGCCACGGTTTGACAAGGAAGATGAGGA
GCTCCTCGAGAAAATAAATTCGGAGGAAGTGACAGAAATGACTTTTAGAGATTGCTTAACGCAGCATGTTGAACAGGTAA
GGACAAACCTAACGCTCTAGCATGAA--------CATAAACCAATGCATGAAAGCAATATGCATTAT-------------
--------------------------------------------------------------------------------
---------------------------------------------------------------------ATAT-TCCTCG
TCTCGTGCTCTCTACAGCCCATAGCTTTGCACC-TTTCTGTGACTACACTGCTGCCACATAAAAGTCATATCTGGTTTAC
ACAAATC-------------------------------------------------------------------------
----------------------------------------------------TAATATCTTTATGAAATTACATTATAA-
------CATCTTAA--CTGTCAACTGCCTTTCTTGGTGCAAAGGAACTTCTAGGGAACTTCTAGTCCTGAATCCCGGCAT
A-GACTAAAAAA-TGTTGTACTACCTTCCACCGGTTCTGATTTGGTATCATAAGATTGATCTTG-TTGCCC-TGA
>H. murinum 4x PI244767
GGCTCGTGAACAGCAGGACAGGAAAAGGAACCTGAACAAGTAACTCCTCTGCCAATTTTTTTTTT-----ACTGGATGTT
CTTTGGAGATCTGGTGATGCCTAATT--TGAGCA--TATATGTCAGGCTGTTTGTA-TTTTTGCTATGGCTATGTTTTGA
ATCAGTG-CATTTGCTGAATCATACATTCGACAGTGCTTCTTAAATGTTGACGTTGGTTAATAAACGATGCATTGCGAAA
TTTAGGCTCACTTTGGAAACTTAGGGTAGTCTT---------------------------------------TCCTTAAT
TTTAAGCAATATTTGTGTGAAAGAACAGGTTTGGGCTGATATTCAAAGACTGATTTATGAACATGCTTTGTGACACTGAC
ACCAGATAATCCAGAATTAGACAAGGTCTT-ATCTTTACTCTAGTGGTTTCTTATTTGCAGATACATTCCTGATGTGGCA
AGGACAATTATGGAGACTCTGGGAGAACTTGCAGACGAGTCTCCCCCCAAGAGGCCACGGTTTGACAAGGAAGACGAGGA
GCTCCTCGAGAAAATAAATTCGGAGGAAGTGACAGAAATGACTTTTAGAGATTGCTTAACGCAGCATGTTGAACAAGTAA
GGACAAACCTAACACTCTAGCATGAACATAAAGTCATAAACCAATGCATGAAAGCAATATGCATTAT-------------
--------------------------------------------------------------------------------
---------------------------------------------------------------------ATAT-TCCTCG
TCCCGTGCTCTATACAGCCCATAGTTTTGCACC-TTTCTGTGACTACACTGCTACCACATAAAAGTCATATCTGGTTTAC
ACAAATC-------------------------------------------------------------------------
----------------------------------------------------TA-TATCTTTATGAAATTACATTATAA-
-----ACATCTTAA--CTGTCAACTGCCTTTCTTGGTGCAAA-----------GGAACTTCTAGTCCTGAATCCCGGCAT
A-GACTAAAAAA-TGCTGTACTACCTTCCACCGGTTCTGATTTGTTATCATAAGATTGATCTTG-TTGCCC-TGA
>H. murinum 6x F2107
GGCTCGTGAACAGCAGGACAGGAAAAGGAACCTGAACAAGTAACTCCTCTGCCAATTTTTTTTT------ACTGGATGTT
CTTTGGAGATCTGGTGATGCCTAATT--TGAGCA--TATATGTCAGGCTGTTTGTA-TTTTTGCTATGGCTATGTTTTGA
ATCAGTG-CATTTGCTGAATCATACATTCGACAGTGCTTCTTAAATGTTGACGTTGGTTAATAAACGATGCATTGCGAAA
TTTAGGCTCACTTTGGAAACTTAGGGTAGTCTT---------------------------------------TCCTTAAT
TTTAAGCAATATTTGTGTGAAAGAACAGGTTTGGGCTGATATTCAAAGACTGATTTATGAACATGCTTTGTGACACTGAC
ACCAGATAATCCAGAATTAGACAAGGTCTT-ATCTTTACTCTAGTGGTTTCTTATTTGCAGATACATTCCTGATGTGGCA
AGGACAATTATGGAGACTCTGGGAGAACTTGCAGACGAGTCTCCCCCCAAGAGGCCACGGTTTGACAAGGAAGACGAGGA
GCTCCTCGAGAAAATAAATTCGGAGGAAGTGACAGAAATGACTTTTAGAGATTGCTTAACGCAGCATGTTGAACAAGTAA
GGACAAACCTAACACTCTAGCATGAACATAAAGTCATAAACCAATGCATGAAAGCAATATGCATTAT-------------
--------------------------------------------------------------------------------
---------------------------------------------------------------------ATAT-TCCTCG
TCCCGTGCTCTATACAGCCCATAGTTTTGCACC-TTTCTGTGACTACACTGCTACCACATAAAAGTCATATCTGGTTTAC
ACAAATC-------------------------------------------------------------------------
----------------------------------------------------TA-TATCTTTATGAAATTACATTATAA-
-----ACATCTTAA--CTGTCAACTGCCTTTCTTGGTGCAAA-----------GGAACTTCTAGTCCTGAATCCCGGCAT
A-GACTAAAAAA-TGCTGTACTACCTTCCACCGGTTCTGATTTGTTATCATAAGATTGATCTTG-TTGCCC-TGA
>H. murinum 6x NGB6878A
GGCTCGTGAACAGCAGGACAGGAAAAGGAACCTGAACAAGTAACTCCTCTGCCAATTTTTTTT-------ACTGGATGCT
CTTTGGGGATCTGGTGATGCCTAGTT--TGAGCG--TAGATGTCAGGTTGTTTGTA-TTTTTGCTATGGCTATGTTTTGA
ATCAGTG-CATTTACTGAATCATGCATTTGACAGTGCTTGTTAAATGTTGACGCTGGTTAATAAACGATGCATTGCGAAA
TTTAGGCTCACTTTGGAAACTTAGGGTAGTCTT---------------------------------------TCCTTAAT
TTTAAGCAATATTTGTGTGAAAGAACAGGTTTGGGCTGATATTTAAAGACAGATTTCTGAACATGCTTTGTGACACTGAC
ACCAGATAATCCAGAATTAGACAAGGTCTT-TTCTTTACTCTAGTGATTTCTTATTTGCAGATACATTCCTGATGCGGCA
AGGACAATTATGGAGACTCTGGGAGAACTTGCAGACGAGTCTCCCCCCAAGAGGCCACGGTTTGACAAGGAAGATGAGGA
GCTCCTCGAGAAAATAAATTCGGAGGAAGTGACAGAAATGACTTTTAGAGATTGCTTAACGCAGCATGTTGAACAGGTAA
GGACAAACCTAACACTCTAGCATGAA--------CACAAACCAATGCATGAAAGCAATATGCATTAT-------------
--------------------------------------------------------------------------------
---------------------------------------------------------------------ATAT-TCCTCG
TCTCGTGCTCTCTACAGCCCATAGTTTTGCACC-TTTCTGTGACTACACTGCTGCCACATAAAAGTCATATCTGGTTTAC
ACAAATC-------------------------------------------------------------------------
----------------------------------------------------TAATATCTTTATGAAATTACATTATAA-
------CATCTTAA--CTGTCAACTGCCTTTCTTGGTGCAAAGGAACTTCTAGGGAACTTCTAGTCCTGAATCCCGGCAT
A-GACTAAAAAA-TGTTGTACTACCTTCCACCGGTTCTGATTTGGTATCATAAGATTGATCTTG-TTGCCC-TGA
>H. murinum 6x NGB6878B
GGCTCGTGAACAGCAGGACAGGAAAAGGAACCTGAACAAGTAACTCCTCTGCCAATTTTTTTTTT-----ACTGGATGTT
CTTTGGAGATCTGGTGATGCCTAATT--TGAGCA--TATATGTCAGGCTGTTTGTA-TTTTTGCTATGGCTATGTTTTGA
ATCAGTG-CATTTGCTGAATCATACATTCGACAGTGCTTCTTAAATGTTGACGTTGGTTAATAAACGATGCATTGCGAAA
TTTAGGCTCACTTTGGAAACTTAGGGTAGTCTT---------------------------------------TCCTTAAT
TTTAAGCAATATTTGTGTGAAAGAACAGGTTTGGGCTGATATTCAAAGACTGATTTATGAACATGCTTTGTGACACTGAC
ACCAGATAATCCAGAATTAGACAAGGTCTT-ATCTTTACTCTAGTGGTTTCTTATTTGCAGATACATTCCTGATGTGGCA
AGGACAATTATGGAGACTCTGGGAGAACTTGCAGACGAGTCTCCCCCCAAGAGGCCACGGTTTGACAAGGAAGACGAGGA
GCTCCTCGAGAAAATAAATTCGGAGGAAGTGACAGAAATGACTTTTAGAGATTGCTTAACGCAGCATGTTGAACAAGTAA
GGACAAACCTAACACTCTAGCATGAACATAAAGTCATAAACCAATGCATGAAAGCAATATGCATTAT-------------
--------------------------------------------------------------------------------
---------------------------------------------------------------------ATAT-TCCTCG
TCCCGTGCTCTATACAGCCCATAGTTTTGCACC-TTTCTGTGACTACACTGCTACCACATAAAAGTCATATCTGGTTTAC
ACAAATC-------------------------------------------------------------------------
----------------------------------------------------TA-TATCTTTATGAAATTACATTATAA-
-----ACATCTTAA--CTGTCAACTGCCTTTCTTGGTGCAAA-----------GGAACTTCTAGTCCTGAATCCCGGCAT
A-GACTAAAAAA-TGCTGTACTACCTTCCACCGGTTCTGATTTGTTATCATAAGATTGATCTTG-TTGCCC-TGA
>H. murinum 6x NGB6878C
GGCTCGTGAACAGCAGGACAGGAAAAGGAACCTGAACAAGTAACTCCTCTGCCAATTTTTTTTT------ACTGGATGTT
CTTTGGAGATCTGGTGATGCCTAATT--TGAGCA--TATATGTCAGGCTGTTTGTA-TTTTTGCTATGGCTATGTTTTGA
ATCAGTG-CATTTGCTGAATCATACATTCGACAGTGCTTCTTAAATGTTGACGTTGGTTAATAAACGATGCATTGCGAAA
TTTAGGCTCACTTTGGAAACTTAGGGTAGTCTT---------------------------------------TCCTTAAT
TTTAAGCAATATTTGTGTGAAAGAACAGGTTTGGGCTGATATTCAAAGACTGATTTATGAACATGCTTTGTGACACTGAC
ACCAGATAATCCAGAATTAGACAAGGTCTT-ATCTTTACTCTAGTGGTTTCTTATTTGCAGATACATTCCTGATGTGGCA
AGGACAATTATGGAGACTCTGGGAGAACTTGCAGACGAGTCTCCCCCCAAGAGGCCACGGTTTGACAAGGAAGACGAGGA
GCTCCTCGAGAAAATAAATTCGGAGGAAGTGACAGAAATGACTTTTAGAGATTGCTTAACGCAGCATGTTGAACAAGTAA
GGACAAACCTAACACTCTAGCATGAACATAAAGTCATAAACCAATGCATGAAAGCAATATGCATTAT-------------
--------------------------------------------------------------------------------
---------------------------------------------------------------------ATAT-TCCTCG
TCCCGTGCTCTATACAGCCCATAGTTTTGCACC-TTTCTGTGACTACACTGCTACCACATAAAAGTCATATCTGGTTTAC
ACAAATC-------------------------------------------------------------------------
----------------------------------------------------TA-TATCTTTATGAAATTACATTATAA-
-----ACATCTTAA--CTGTCAACTGCCTTTCTTGGTGCAAA-----------GGAACTTCTAGTCCTGAATCCCGGCAT
A-GACTAAAAAA-TGCTGTACTACCTTCCACCGGTTCTGATTTGTTATCATAAGATTGATCTTG-TTGCCC-TGA
>H. murinum 6x PI211046_A
GGCTCGTGAACAGCAGGACAGGAAAAGGAACCTGAACAAGTAACTCCTCTGCCA-TTTTTTTTT------ACTGGATGTT
CTTTGGGGATCTGGTGATGCCTAGTT--TGAGCG--TAGATGTCAGGTTGTTTGTA-TTTTTGCTATGGCTATGTTTTGA
ATCAGTG-CATTTACTGAATCATGCATTTGACAGTGCTTGTTAAATGTTGACGCTGGTTAATAAACGATGCATTGCGAAA
TTTAGGCTCACTTTGGAAACTTAGGGTAGTCTT---------------------------------------TCCTTAAT
TTTAAGCAATATTTGTGTGAAAGAACAGGTTTGGGCTGATATTTAAAGACAGATTTCTGAACATGCTTTGTGACACTGAC
ACCAGATAATCCAGAATTAGACAAGGTCTT-TTCTTTACTCTAGTGATTTCTTATTTGCAGATACATTCCTGATGTGGCA
AGGACAATTATGGAGACTCTGGGAGAACTTGCAGACGAGTCTCCCCCCAAGAGGCCACGGTTTGACAAGGAAGATGAGGA
GCTCCTCGAGAAAATAAATTCGGAGGAAGTGACAGAAATGACTTTTAGAGATTGCTTAACGCAGCATGTTGAACAGGTAA
GGACAAACCTAACACTCTAGCATGAA--------CATAAACCAATGCATGAAAGCAATATGCATTAT-------------
--------------------------------------------------------------------------------
---------------------------------------------------------------------ATAT-TCCTCG
TCTCGTGCTCTCTACAGCCCATAGTTTTGCACC-TTTCTGTGACTACACTGCTGCCACATAAAAGTCATATCTGGTTTAC
ACAAATC-------------------------------------------------------------------------
----------------------------------------------------TAATATCTTTATGAAATTACATTATAA-
------CATCTTAA--CTGTCAACTGCCTTTCTTGGTGCAAAGGAACTTCTAGGGAACTTCTAGTCCTGAATCCCGGCAT
A-GACTAAAAAA-TGTTGTACTACCTTCCACCGGTTCTGATTTGTTATCATAAGATTGATCTTG-TTGCCC-TGA
>H. murinum 6x PI211046_B
GGCTCGTGAACAGCAGGACAGGAAAAGGAACCTGAACAAGTAACTCCTCTGCCAATTTTTTTTTT-----ACTGGATGTT
CTTTGGAGATCTGGTGATGCCTAATT--TGAGCA--TATATGTCAGGCTGTTTGTA-TTTTTGCTATGGCTATGTTTTGA
ATCAGTG-CATTTGCTGAATCATACATTCGACAGTGCTTCTTAAATGTTGACGTTGGTTAATAAACGATGCATTGCGAAA
TTTAGGCTCACTTTGGAAACTTAGGGTAGTCTT---------------------------------------TCCTTAAT
TTTAAGCAATATTTGTGTGAAAGAACAGGTTTGGGCTGATATTCAAAGACTGATTTATGAACATGCTTTGTAACACTGAC
ACCAGATAATCCAGAATTAGACGAGGTCTT-ATCTTTACTCTAGTGGTTTCTTATTTGCAGATACATTCCTGATGTGGCA
AGGACAATTATGGAGACTCTGGGAGAACTTGCAGACGAGTCTCCCCCCAAGAGGCCACGGTTTGACAAGGAAGATGAGGA
GCTCCTCGAGAAAATAAATTCGGAGGAAGTGACAGAAATGACTTTTAGAGATTGCTTAACGCAGCATGTTGAACAAGTAA
GGACAAACCTAACACTCTAGCATGAACATAAAGTCATAAACCAATGCATGAAAGCAATATGCATTAT-------------
--------------------------------------------------------------------------------
---------------------------------------------------------------------ATAT-TCCTCG
TCCCGTGCTCTATACAGCCCATAGTTTTGCACC-TTTCTGTGACTACACTGCTACCACATAAAAGTCATATCTGGTTTAC
ACAAATC-------------------------------------------------------------------------
----------------------------------------------------TA-TATCTTTATGAAATTACATTATAA-
-----ACATCTTAA--CTGTCAACTGCCTTTCTTGGTGCAAA-----------GGAACTTCTAGTCCTGAATCCCGGCAT
A-GACTAAAAAA-TGCTGTACTACCTTCCACCGGTTCTGATTTGTTATCATAAGATTGATCTTG-TTGCCC-TGA
>H. muticum H00955
GGCTCGTGAACAGCAGGACAGGAAAAGGAACCTGAACAAGTAACTCCTCTGCCAAAAAGTTTTT------ACTGGATGTT
CTTTGGGGATCTGGTGATGTCTAGTT--TGAGCG--TAGATGTCAGGCTTTTTGTA-CTTTTGGTATGGCTATGTTTTGA
ATCAGTG-CATTTGCTGAATCATGCATTCGACAGTGTTTGTTGAATGTTGACGTTGGTTAATAAACGATGCATTGCGAGA
TTTAGGCTCTCTTTGGAAACTTAGGGTAGTCTTACCTTAATTTTAAGCAATATGGAAACTTAGGGTAGTCTTTCCTTAAT
TTTAAGCAATATTTGTGTGAAAGAACAGGTTTGGGCTGATATTCAAAGACTGATTTATGAACATACTTTGTGACGCTGAC
ACCAGATACTCCAGAATTGGACAAGGTCTT-ATCT-TACTCTAGTGATTTCTTATTTGCAGATACATTCCTGATGTGGCA
AGGACAATTATGGAGACTCTGGGAGAACTTGCAGACGAGTCTCCCCCCAAGAGGCAAAGGTTTGACAAGGAAGACGAGGA
GCTCCTCGAGAAAATAAATTCGGAGGAAGTGACAGAAATGACTTTTAGAGATTGTTTAACGCAGCATGTTGAACAGGTAA
GGACAAACCTAACACTCTAGCATGAA--------CATAAACCAACGCATGAAAGAAATATGCATTAT-------------
--------------------------------------------------------------------------------
---------------------------------------------------------------------ATAT-TTTTCG
TCCCGTGCTCTATACAGCCCATAGTTTTGCACC-TTTCTGTGAC---------------------------------TAC
ACAAATC-------------------------------------------------------------------------
----------------------------------------------------TA-TATCTTTATGAAATTACATTATAA-
------CATCTTAAAACTGTCAACTGCCTTTCTTGGTGCAAA-----------GGAACTTCTAGTCCTGAATCCTGGCAT
A-GACTAAAAAA-TGTTGTACTACCTTCCACCGGTTCCGACTTGCTATCATAAGATTGATCTTC-TTGCCC-CGA
>H. muticum H00957
GGCTCGTGAACAGCAGGACAGGAAAAGGAACCTGAACAAGTAACTCCTCTGCCAAAAAGTTTTT------ACTGGATGTT
CTTTGGGGATCTGGTGATGTCTAGTT--TGAGCG--TAGATGTCAGGCCTTTTGTA-CTTTTGGTATGGCTATGTTTTGA
ATCAGTG-CATTTGCTGAATCATGCATTCGACAGTGTTTGTTGAATGTTGACGTTGGTTAATAAACGATGCATTGCGAGA
TTTAGGCTCTCTTTGGAAACTTAGGGTAGTCTTACCTTAATTTTAAGCAATATGGAAACTTAGGGTAGTCTTTCCTTAAT
TTTAAGCAATATTTGTGTGAAAGAACAGGGTTGGGCTGATATTCAAAGACTGATTTATGAACATACTTTGTGACGCTGAC
ACCAGATACTCCAGAATTGGACAAGGTCTT-ATCT-TACTCTAGTGATTTCTTATTTGCAGATACATTCCTGATGTGGCA
AGGACAATTATGGAGACTCTGGGAGAACTTGCAGACGAGTCTCCCCCCAAGAGGCAAAGGTTTGACAAGGAAGACGAGGA
GCTCCTCGAGAAAATAAATTCGGAGGAAGTGACAGAAATGACTTTTAGAGATTGTTTAACGCAGCATGTTGAACAGGTAA
GGACAAACCTAACACTCTAGCATGAA--------CATAAACCAACGCATGAAAGAAATATGCATTAT-------------
--------------------------------------------------------------------------------
---------------------------------------------------------------------ATAT-TTTTCG
TCCCGTGCTCTATACAGCCCATAGTTTTGCACC-TTTCTGTGAC---------------------------------TAC
ACAAATC-------------------------------------------------------------------------
----------------------------------------------------TA-TATCTTTATGAAATTACATTATAA-
------CATCTTAAAACTGTCAACTGCCTTTCTTGGTGCAAA-----------GGAACTTCTAGTCCTGAATCCTGGAAT
A-GACTAAAAAA-TGTTGTACTACCTTCCACCGGTTCCGACTTGCTATCATAAGATTGATCTTC-TTGCCC-CGA
>H. muticum BCC2014
GGCTCGTGAACAGCAGGACAGGAAAAGGAACCTGAACAAGTAACTCCTCTGCCAAAAAGTTTTT------ACTGGATGTT
CTTTGGGGATCTGGTGATGTCTAGTT--TGAGCG--TAGATGTCAGGCTTTTTGTA-CTTTTGGTATGGCTATGTTTTGA
ATCAGTG-CATTTGCTGAATCATGCATTCGACAGTGTTTGTTGAATGTTGACGTTGGTTAATAAACGATGCATTGCGAGA
TTTAGGCTCTCTTTGGAAACTTAGGGTAGTCTTACCTTAATTTTAAGCAATATGGAAACTTAGGGTAGTCTTTCCTTAAT
TTTAAGCAATATTTGTGTGAAAGAACAGGTTTGGGCTGATATTCAAAGACTGATTTATGAACATACTTTGTGACGCTGTC
ACCAGATACTCCAGAATTGGACAAGGTCTT-ATCT-TACTCTAGTGATTTCTTATTTGCAGATACATTCCTGATGTGGCA
AGGACAATTATGGAGACTCTGGGAGAACTTGCAGACGAGTCACCCCCCAAGAGGCAAAGGTTTGACAAGGAAGACGAGGA
GCTCCTCGAGAAAATAAATTCGGAGGAAGTGACAGAAATGACTTTTAGAGATTGTTTAACGCAGCATGTTGAACAGGTAA
GGACAAACCTAACACTCTAGCATGAA--------CATAAACCAACGCATGAAAGAAATATGCATTAT-------------
--------------------------------------------------------------------------------
---------------------------------------------------------------------ATAT-TTTTCG
TCCCGTGCTCTATACAGCCCATAGTTTTGCACC-TTTCTGTGAC---------------------------------TAC
ACAAATC-------------------------------------------------------------------------
----------------------------------------------------TA-TATCTTTATGAAATTACATTATAA-
------CATCTTAAAACTGTCAACTGCCTTTCTTGGTGCAAA-----------GGAACTTCTAGTCTTTAATCCTGGCAT
A-GACTAAAAAA-TGTTGTACTACCTTCCACCGGTTCCGACTTGCTATCATAAGATTGATCTTC-TTGCCC-CGA
>H. muticum BCC2042
GGCTCGTGAACAGCAGGACAGGAAAAGGAACCTGAACAAGTAACTCCTCTGCCAAAAAGTTTTT------ACTGGATGTT
CTTTGGGGATCTGGTGATGTCTAGTT--TGAGCG--TAGATGTCAGGCTTTTTGTA-CTTTTGGTATGGCTATGTTTTGA
ATCAGTG-CATTTGCTGAATCATGCATTCGACAGTGTTTGTTGAATGTTGACGTTGGTTAATAAACGATGCATTGCGAGA
TTTAGGCTCTCTTTGGAAACTTAGGGTAGTCTTACCTTAATTTTAAGCAATATGGAAACTTAGGGTAGTCTTTCCTTAAT
TTTAAGCAATATTTGTGTGAAAGAACAGGTTTGGGCTGATATTCAAAGACTGATTTATGAACATACTTTGTGACGCTGAC
ACCAGATACTCCAGAATTGGACAAGGTCTT-ATCT-TACTCTAGTGATTTCTTATTTGCAGATACATTCCTGATGTGGCA
AGGACAATTATGGAGACTCTGGGAGAACTTGCAGACGAGTCACCCCCCAAGAGGCAAAGGTTTGACAAGGAAGACGAGGA
GCTCCTCGAGAAAATAAATTCGGAGGAAGTGACAGAAATGACTTTTAGAGATTGTTTAACGCAGCATGTTGAACAGGTAA
GGACAAACCTAACACTCTAGCATGAA--------CATAAACCAACGCATGAAAGAAATATGCATTAT-------------
--------------------------------------------------------------------------------
---------------------------------------------------------------------ATAT-TTTTCG
TCCCGTGCTCTATACAGCCCATAGTTTTGCACC-TTTCTGTGAC---------------------------------TAC
ACAAATC-------------------------------------------------------------------------
----------------------------------------------------TA-TATCTTTATGAAATTACATTATAA-
------CATCTTAAAACTGTCAACTGCCTTTCTTGGTGCAAA-----------GGAACTTCTAGTCCTGAATCCTGGCAT
A-GACTAAAAAA-TGTTGTACTACCTTCCACCGGTTCCGACTTGCTATCATAAGATTGATCTTC-TTGCCC-CGA
>H. parodii JB019A2_B
GGCTCGTGAACAGCAGGACAGGAAAAGGAACCTGAACAAGTAACTCCTCTGCCAAAAAGTTTTT------ACTGGATGTT
CTTTGGGGACCTGGTGATGTCTAGTT--CGAGCG--TAGATGTCAGGCTTTTTGTA-CTTTTGCTATGGCTATGTTTTGA
ATCAGTG-CATTTGCTGAATCATGCATTCGACAGTGTTTGTTGAATGTTGACGTTGGTTAATAAACGATGCATTGCGAGA
TTTAGGCTCTCTTTGGAAACTTAGGGTAGTCTTACCTTAATTTTAAGCAATATGGAAACTTAGGGTAGTCTTTCCTTAAT
TTTAAGCAATATTTGTGTGAAAGAACAGGTTTGGGCTGATATTCAAAGACTGATTTATGAACATACTTTGTGACGCTGAC
ACCAGATACTCCAGAATTAGACAAGGTCTTGATCT-TACTCTAGTGATTTCTTATTTGCAGATACATTCCTGATGTGGCA
AGGACAATTATGGAGACTCTGGGAGAACTTGCAGACGAGTCTCCCCCCAAGAGGCAAAGGTTTGACAAGGAAGACGAGGA
GCTCCTCGAGAAAATAAATTCGGAGGAAGTGACAGAAATGACTTTTAGAGATTGTTTAACGCAGCATGTTGAACAGGTAA
GGACAAACCTAACACTCTAGCATGAA--------CATAAACCAATGCATGAAAGAAATATGCATTAT-------------
--------------------------------------------------------------------------------
---------------------------------------------------------------------ATAT-TTTTCG
TCCCGTGCTCTATACAGCCCATAGTTTTGCACC-TTTCTGTGAC---------------------------------TAC
ACAAATC-------------------------------------------------------------------------
----------------------------------------------------TA-TATCTTTATGAAATTACATTATAA-
------CATCTTAAAACTGTCAACTGCCTTTCTTGGTGCAAA-----------GGAACTTCTAGTCCTGAATCCTGGCAT
A-GACTAAAAAA-TGTTGTACTACCTTCCACTGGTTCCGACTTGCTATCATAAGATTGATCTTC-TTGCCC-CGA
>H. parodii JB019A2_A
GGCTCGTGAACAGCAGGACAGGAAAAGGAACCTGAACAAGTAACTCCTCTGCCAAAAAGTTTTT------ACTGGATGTT
CTTTGGGGATCTGGTGATGTCTAGTT--TGAGCA--TAGATGTCAGGCTTTTTGTA-CTTTTGCTATGGCTATGTTTTGA
ATCAGTG-TATTTGCTGAATCATGCATTCGACAGTGTTTGTTGAATGTTGACGTTGGTTAATAAACGATGCATTGCGAGA
TTTAGGCTCACTTTGGAAACTTAGGGTAGTCTTACCTTAATTTTAAGCAATATGGAAACTTAGGGTAGTCTTTCCTTAAT
TCTAAGCAATATTTGTGTGAAAGAACAGGTTTGGGCTGATATTCAAAGACTGATTTATGAACATACTTTGTGACGCTGAC
ACCAGATACTCCAGAATTAGACAAGGTCTT-ATCT-TACTCTAGTGATTTCTTATTTGCAGATACATTCCTGATGTGGCA
AGGACAATTATGGAGACTCTGGGAGAACTTGCCGACGAGTCTCCCCCCAAGAGGCAACGGTTTGACAAGGAAGACGAGGA
GCTCCTCGAGAAAATAAATTCGGAGGAAGTGACAGAAATGACTTTTAGAGATTGCTTAACGCAGCATGTTGAACAGGTAA
GGACAAACCTAACACTCTAGCATGAA--------CATAAACCAATGCATGAAAGAAATATGCATTAT-------------
--------------------------------------------------------------------------------
---------------------------------------------------------------------ATAT-TTTTCG
TCCCGTGCTCTATACAGCCCATAGTTTTGCACC-TTTCTGTGACTACACTGCTGCCACATAAAAGTCATATCCGGTTTAC
ACAAATC-------------------------------------------------------------------------
----------------------------------------------------TA-TATCTTTATGAAATTACATTATAA-
------CATCTTAAAACTGTCAACTGCCTTTCTTGGTGCAAA-----------GGAACTTCTAGTCCTGAATCCCGACAT
A-GACTAAAAAA-TGTTGTACTACCTTCCACCGGTTCCGACTTGTTATCATAAGATTGATCTTG-TTGCCC-CGA
>H. parodii JB004_1_A
GGCTCGTGAACAGCAGGACAGGAAAAGGAACCTGAACAAGTAACTCCTCTGCCAAAAAGTTTTT------ACTGGATGTT
CTTTGGGGATCTGGTGATGTCTAGTT--TGAGCA--TAGATGTCAGGCTTTTTGTA-CTTTTGCTATGGCTATGTTTTGA
ATCAGTG-TATTTGCTGAATCATGCATTCGACAGTGTTTGTTGAATGTTGACGTTGGTTAATAAACGATGCATTGCGAGA
TTTAGGCTCACTTTGGAAACTTAGGGTAGTCTTACCTTAATTTTAAGCAATATGGAAACTTAGGGTAGTCTTTCCTTAAT
TCTAAGCAATATTTGTGTGAAAGAACAGGTTTGGGCTGATATTCAAAGACTGATTTATGAACATACTTTGTGACGCTGAC
ACCAGATACTCCAGAATTAGACAAGGTCTT-ATCT-TACTCTAGTGATTTCTTATTTGCAGATACATTCCTGATGTGGCA
AGGACAATTATGGAGACTCTGGGAGAACTTGCCGACGAGTCTCCCCCCAAGAGGCAACGGTTTGACAAGGAAGACGAGGA
GCTCCTCGAGAAAATAAATTCGGAGGAAGTGACAGAAATGACTTTTAGAGATTGCTTAACGCAGCATGTTGAACAGGTAA
GGACAAACCTAACACTCTAGCATGAA--------CATAAACCAATGCATGAAAGAAATATGCATTAT-------------
--------------------------------------------------------------------------------
---------------------------------------------------------------------ATAT-TTTTCG
TCCCGTGCTCTATACAGCCCATAGTTTTGCACC-TTTCTGTGACTACACTGCTGCCACATAAAAGTCATATCCGGTTTAC
ACAAATC-------------------------------------------------------------------------
----------------------------------------------------TA-TATCTTTATGAAATTACATTATAA-
------CATCTTAAAACTGTCAACTGCCTTTCTTGGTGCAAA-----------GGAACTTCTAGTCCTGAATCCCGACAT
A-GACTAAAAAA-TGTTGTACTACCTTCCACCGGTTCCGACTTGTTATCATAAGATTGATCTTG-TTGCCC-CGA
>H. parodii BCC2066_A
GGCTCGTGAACAGCAGGACAGGAAAAGGAACCTGAACAAGTAACTCCTCTGCCAAAAAGTTTTT------ACTGGATGTT
CTTTGGGGATCTGGTGATGTCTAGTT--TGAGCA--TAGATGTCAGGCTTTTTGTA-CTTTTGCTATGGCTATGTTTTGA
ATCAGTG-TATTTGCTGAATCATGCATTCGACAGTGTTTGTTGAATGTTGACGTTGGTTAATAAACGATGCATTGCGAGA
TTTAGGCTCACTTTGGAAACTTAGGGTAGTCTTACCTTAATTTTAAGCAATATGGAAACTTAGGGTAGTCTTTCCTTAAT
TCTAAGCAATATTTGTGTGAAAGAACAGGTTTGGGCTGATATTCAAAGACTGATTTATGAACATACTTTGTGACGCTGAC
ACCAGATACTCCAGAATTAGACAAGGTCTT-ATCT-TACTCTAGTGATTTCTTATTTGCAGATACATTCCTGATGTGGCA
AGGACAATTATGGAGACTCTGGGAGAACTTGCCGACGAGTCTCCCCCCAAGAGGCAACGGTTTGACAAGGAAGACGAGGA
GCTCCTCGAGAAAATAAATTCGGAGGAAGTGACAGAAATGACTTTTAGAGATTGCTTAACGCAGCATGTTGAACAGGTAA
GGACAAACCTAACACTCTAGCATGAA--------CATAAACCAATGCATGAAAGAAATATGCATTAT-------------
--------------------------------------------------------------------------------
---------------------------------------------------------------------ATAT-TTTTCG
TCCCGTGCTCTATACAGCCCATAGTTTTGCACC-TTTCTGTGACTACACTGCTGCCACATAAAAGTCATATCCGGTTTAC
ACAAATC-------------------------------------------------------------------------
----------------------------------------------------TA-TATCTTTATGAAATTACATTATAA-
------CATCTTAAAACTGTCAACTGCCTTTCTTGGTGCAAA-----------GGAACTTCTAGTCCTGAATCCCGACAT
A-GACTAAAAAA-TGTTGTACTACCTTCCACCGGTTCCGACTTGTTATCATAAGATTGATCTTG-TTGCCC-CGA
>H. parodii BCC2025_A
GGCTCGTGAACAGCAGGACAGGAAAAGGAACCTGAACAAGTAACTCCTCTGCCAAAAAGTTTTT------ACTGGATGTT
CTTTGGGGATCTGGTGATGTCTAGTT--TGAGCA--TAGATGTCAGGCTTTTTGTA-CTTTTGCTATGGCTATGTTTTGA
ATCAGTG-TATTTGCTGAATCATGCATTCGACAGTGTTTGTTGAATGTTGACGTTGGTTAATAAACGATGCATTGCGAGA
TTTAGGCTCACTTTGGAAACTTAGGGTAGTCTTACCTTAATTTTAAGCAATATGGAAACTTAGGGTAGTCTTTCCTTAAT
TCTAAGCAATATTTGTGTGAAAGAACAGGTTTGGGCTGATATTCAAAGACTGATTTATGAACATACTTTGTGACGCTGAC
ACCAGATACTCCAGAATTAGACAAGGTCTT-ATCT-TACTCTAGTGATTTCTTATTTGCAGATACATTCCTGATGTGGCA
AGGACAATTATGGAGACTCTGGGAGAACTTGCCGACGAGTCTCCCCCCAAGAGGCAACGGTTTGACAAGGAAGACGAGGA
GCTCCTCGAGAAAATAAATTCGGAGGAAGTGACAGAAATGACTTTTAGAGATTGCTTAACGCAGCATGTTGAACAGGTAA
GGACAAACCTAACACTCTAGCATGAA--------CATAAACCAATGCATGAAAGAAATATGCATTAT-------------
--------------------------------------------------------------------------------
---------------------------------------------------------------------ATAT-TTTTCG
TCCCGTGCTCTATACAGCCCATAGTTTTGCACC-TTTCTGTGACTACACTGCTGCCACATAAAAGTCATATCCGGTTTAC
ACAAATC-------------------------------------------------------------------------
----------------------------------------------------TA-TATCTTTATGAAATTACATTATAA-
------CATCTTAAAACTGTCAACTGCCTTTCTTGGTGCAAA-----------GGAACTTCTAGTCCTGAATCCCGACAT
A-GACTAAAAAA-TGTTGTACTACCTTCCACCGGTTCCGACTTGTTATCATAAGATTGATCTTG-TTGCCC-CGA
>H. parodii JB019A2_C
GGCTCGTGAACAGCAGGACAGGAAAAGGAACCTGAACAAGTAACTCCTCTGCCAAAAAGTTTTT------ACTGGATGTT
CTTTGGGGATCTGGTGATGTCTAGTT--TGAGCG--TAGATGTCAGGCTTTTTGTA-CTTTTGCTATGGCTATGTTTTGA
ATCAGTG-CATTTGCTGAATCATGCATTCGACAGTGTTTGTTGAATGTTGACGTTGGTTAATAAACGATGCATTGCGAGA
TTTAGGCTCTCTTTGGAAACTTAGGGTAGTCTTACCTTAATTTTAAGCAATATGGAAACTTAGGGTAGTCTTTCCTTAAT
TTTAAGCAATATTTGTGTGAAAGAACAGGTTTGGGCTGATATTCAAAGACTGATTTATGAACATACTTTGTGACGCTGAC
ACCAGATACTCCAGAATTAGACAAGGTCTT-ATCT-TACTCTAGTGATTTCTTATTTGCAGATACATTCCTGATGTGGCA
AGGACAATTATGGAGACTCTGGGAGAACTTGCAGACGAGTCTCCCCCCAAGAGGCAAAGGTTTGACAAGGAAGACGAGGA
GCTCCTCGAGAAAATAAATTCGGAGGAAGTGACAGAAATGACTTTTAGAGATTGTTTAACGCAGCATGTTGAACAGGTAA
GGACAAACCTAACACTCTAGCATGAA--------CATAAACCAACGCATGAAAGAAATATGCATTAT-------------
--------------------------------------------------------------------------------
---------------------------------------------------------------------ATAT-TTTTCG
TCCCGTGCTCTATACAGCCCATAGTTTTGCACC-TTTCTGTGAC---------------------------------TAC
ACAAATC-------------------------------------------------------------------------
----------------------------------------------------TA-TATCTTTATGAAATTACATTATAA-
------CATCTTAAAACTGTCAACTGCCTTTCTTGGTGCAAA-----------GGAACTTCTAGTCCTGAATCCTGGCAT
A-GACTAAAAAA-TGTTGTACTACCTTCCACCGGTTCCGACTTGCTATCATAAGATTGATCTTC-TTGCCC-CGA
>H. parodii JB004_1_B
GGCTCGTGAACAGCAGGACAGGAAAAGGAACCTGAACAAGTAACTCCTCTGCCAAAAAGTTTTT------ACTGGATGTT
CTTTGGGGATCTGGTGATGTCTAGTT--TGAGCG--TAGATGTCAGGCTTTTTGTA-CTTTTGCTATGGCTATGTTTTGA
ATCAGTG-CATTTGCTGAATCATGCATTCGACAGTGTTTGTTGAATGTTGACGTTGGTTAATAAACGATGCATTGCGAGA
TTTAGGCTCTCTTTGGAAACTTAGGGTAGTCTTACCTTAATTTTAAGCAATATGGAAACTTAGGGTAGTCTTTCCTTAAT
TTTAAGCAATATTTGTGTGAAAGAACAGGTTTGGGCTGATATTCAAAGACTGATTTATGAACATACTTTGTGACGCTGAC
ACCAGATACTCCAGAATTAGACAAGGTCTT-ATCT-TACTCTAGTGATTTCTTATTTGCAGATACATTCCTGATGTGGCA
AGGACAATTATGGAGACTCTGGGAGAACTTGCAGACGAGTCTCCCCCCAAGAGGCAAAGGTTTGACAAGGAAGACGAGGA
GCTCCTCGAGAAAATAAATTCGGAGGAAGTGACAGAAATGACTTTTAGAGATTGTTTAACGCAGCATGTTGAACAGGTAA
GGACAAACCTAACACTCTAGCATGAA--------CATAAACCAACGCATGAAAGAAATATGCATTAT-------------
--------------------------------------------------------------------------------
---------------------------------------------------------------------ATAT-TTTTCG
TCCCGTGCTCTATACAGCCCATAGTTTTGCACC-TTTCTGTGAC---------------------------------TAC
ACAAATC-------------------------------------------------------------------------
----------------------------------------------------TA-TATCTTTATGAAATTACATTATAA-
------CATCTTAAAACTGTCAACTGCCTTTCTTGGTGCAAA-----------GGAACTTCTAGTCCTGAATCCTGGCAT
A-GACTAAAAAA-TGTTGTACTACCTTCCACCGGTTCCGACTTGCTATCATAAGATTGATCTTC-TTGCCC-CGA
>H. parodii BCC2025_B
GGCTCGTGAACAGCAGGACAGGAAAAGGAACCTGAACAAGTAACTCCTCTGCCAAAAAGTTTTT------ACTGGATGTT
CTTTGGGGATCTGGTGATGTCTAGTT--TGAGCG--TAGATGTCAGGCTTTTTGTA-CTTTTGCTATGGCTATGTTTTGA
ATCAGTG-CATTTGCTGAATCATGCATTCGACAGTGTTTGTTGAATGTTGACGTTGGTTAATAAATGATGCATTGCGAGA
TTTAGGCTCTCTTTGGAAACTTAGGGTAGTCTTACCTTAATTTTAAGCAATATGGAAACTTAGGGTAGTCTTTCCTTAAT
TTTAAGCAATATTTGTGTGAAAGAACAGGTTTGGGCTGATATTCAAAGACTGATTTATGAACATACTTTGTGACGCTGAC
ACCAGATACTCCAGAATTAGACAAGGTCTT-ATCT-TACTCTAGTGATTTCTTATTTGCAGATACATTCCTGATGTGGCA
AGGACAATTATGGAGACTCTGGGAGAACTTGCAGACGAGTCTCCCCCCAAGAGGCAAAGGTTTGACAAGGAAGACGAGGA
GCTCCTCGAGAAAATAAATTCGGAGGAAGTGACAGAAATGACTTTTAGAGATTGTTTAACGCAGCATGTTGAACAGGTAA
GGACAAACCTAACACTCTAGCATGAA--------CATAAACCAACGCATGAAAGAAATATGCATTAT-------------
--------------------------------------------------------------------------------
---------------------------------------------------------------------ATAT-TTTTCG
TCCCGTGCTCTATACAGCCCATAGTTTTGCACC-TTTCTGTGAC---------------------------------TAC
ACAAATC-------------------------------------------------------------------------
----------------------------------------------------TA-TATCTTTATGAAATTACATTATAA-
------CATCTTAAAACTGTCAACTGCCTTTCTTGGTGCAAA-----------GGAACTTCTAGTCCTGAATCCTGGCAT
A-GACTAAAAAA-TGTTGTACTACCTTCCACCGGTTCCGACTTGCTATCATAAGATTGATCTTC-TTGCCC-CGA
>H. parodii BCC2066_B
GGCTCGTGAACAGCAGGACAGGAAAAGGAACCTGAACAAGTAACTCCTGTGCCAAAAAGTTTTT------ACTGGATGTT
CTTTGGGGATCTGGTGATGTCTAGTT--TGAGCG--TAGATGTCAGGCTTTTTGTA-CTTTTGCTATGGCTATGTTTTGA
ATCAGTG-CATTTGCTGAATCATGCATTCGACAGTGTTTGTTGAATGTTGACGTTGGTTAATAAACGATGCATTGCGAGA
TTTAGGCTCTCTTTGGAAACTTAGGGTAGTCTTACCTTAATTTTAAGCAATATGGAAACTTAGGGTAGTCTTTCCTTAAT
TTTAAGCAATATTCGTGTGAAAGAACAGGTTTGGGCTGATATTCAAAGACTGATTTATGAACATACTTTGAGACGCTGAC
ACCAGATACTCCAGAATTAGACAAGGTCTT-ATCT-TACTCTAGTGATTTCTTATTTGCAGATACATTCCTGATGTGGCA
AGGACAATTATGGAGACTCTGGGAGAACTTGCAGACGAGTCTCCCCCCAAGAGGCAAAGGTTTGACAAGGAAGACGAGGA
GCTCCTCGAGAAAATAAATTCGGAGGAAGTGACAGAAATGACTTTTAGAGATTGTTTAACGCAGCATGTTGAACAGGTAA
GGACAAACCTAACACTCTAGCATGAA--------CATAAACCAACGCATGAAAGAAATATGCATTAT-------------
--------------------------------------------------------------------------------
---------------------------------------------------------------------ATAT-TTTTCG
TCCCGTGCTCTATACAGCCCATAGTTTTGCACC-TTTCTGTGAC---------------------------------TAC
ACAAATC-------------------------------------------------------------------------
----------------------------------------------------TA-TATCTTTATGAAATTACATTATAA-
------CATCTTAAAACTGTCAACTGCCTTTCTTGGTGCAAA-----------GGAACTTCTAGTCCTGAATCCTGGCAT
A-GACTAAAAAA-TGTTGTACTACCTTCCACCGGTTCCGACTTGCTATCATAAGATTGATCTTC-TTGCCC-CGA
>H. parodii BCC2025_C
GGCTCGTGAACAGCAGGACAGGAAAAGGAACCTGAACAAGTAACTCCTGTGCCAAAAAGTTTTT------ACTGGATGTT
CTTTGGGGATCTGGTGATGTCTAGTT--TGAGCG--TAGATGTCAGGCTTTTTGTA-CTTTTGCTATGGCTATGTTTTGA
ATCAGTG-CATTTGCTGAATCATGCATTCGACAGTGTTTGTTGAATGTTGACGTTGGTTAATAAACGATGCATTGCGAGA
TTTAGGCTCTCTTTGGAAACTTAGGGTAGTCTTACCTTAATTTTAAGCAATATGGAAACTTAGGGTAGTCTTTCCTTAAT
TTTAAGCAATATTTGTGTGAAAGAACAGGTTTGGGCTGATATTCAAAGACTGATTTATGAACATACTTTGTGACGCTGAC
ACCAGATACTCCAGAATTAGACAAGGTCTT-ATCT-TACTCTAGTGATTTCTTATTTGCAGATACATTCCTGATGTGGCA
AGGACAATTATGGAGACTCTGGGAGAACTTGCAGACGAGTCTCCCCCCAAGAGGCAAAGGTTTGACAAGGAAGACGAGGA
GCTCCTCGAGAAAATAAATTCGGAGGAAGTGACAGAAATGACTTTTAGAGATTGTTTAACGCAGCATGTTGAACAGGTAA
GGACAAACCTAACACTCTAGCATGAA--------CATAAACCAACGCATGAAAGAAATATGCATTAT-------------
--------------------------------------------------------------------------------
---------------------------------------------------------------------ATAT-TTTTCG
TCCCGTGCTCTATACAGCCCATAGTTTTGCACC-TTTCTGTGAC---------------------------------TAC
ACAAATC-------------------------------------------------------------------------
----------------------------------------------------TA-TATCTTTATGAAATTACATTATAA-
------CATCTTAAAACTGTCAACTGCCTTTCTTGGTGCAAA-----------GGAACTTCTAGTCCTGAATCCTGGCAT
A-GACTAAAAAA-TGTTGTACTACCTTCCACCGGTTCCGACTTGCTATCATAAGATTGATCTTC-TTGCCC-CGA
>H. parodii BCC2066_C
GGCTCGTGAACAGCAGGACAGGAAAAGGAACCTGAACAAGTAACTCCTGTGCCAAAAAGTTTTT------ACTGGATGTT
CTTTGGGGATCTGGTGATGTCTAGTT--TGAGCG--TAGATGTCAGGCTTTTTGTA-CTTTTGCTATGGCTATGTTTTGA
ATCAGTG-CATTTGCTGAATCATGCATTCGACAGTGTTTGTTGAATGTTGACGTTGGTTAATAAACGATGCATTGCGAGA
TTTAGGCTCTCTTTGGAAACTTAGGGTAGTCTTACCTTAATTTTAAGCAATATGGAAACTTAGGGTAGTCTTTCCTTAAT
TTTAAGCAATATTTGTGTGAAAGAACAGGTTTGGGCTGATATTCAAAGACTGATTTATGAACATACTTTGTGACGCTGAC
ACCAGATACTCCAGAATTAGACAAGGTCTT-ATCT-TACTCTAGTGATTTCTTATTTGCAGATACATTCCTGATGTGGCA
AGGACAATTATGGAGACTCTGGGAGAACTTGCAGACGAGTCTCCCCCCAAGAGGCAAAGGTTTGACAAGGAAGACGAGGA
GCTCCTCGAGAAAATAAATTCGGAGGAAGTGACAGAAATGACTTTTAGAGATTGTTTAACGCAGCATGTTGAACAGGTAA
GGACAAACCTAACACTCTAGCATGAA--------CATAAACCAACGCATGAAAGAAATATGCATTAT-------------
--------------------------------------------------------------------------------
---------------------------------------------------------------------ATAT-TTTTCG
TCCCGTGCTCTATACAGCCCATAGTTTTGCACC-TTTCTGTGAC---------------------------------TAC
ACAAATC-------------------------------------------------------------------------
----------------------------------------------------TA-TGTCTTTATGAAATTACATTATAA-
------CATCTTAAAACTGTCAACTGCCTTTCTTGGTGCAAA-----------GGAACTTCTAGTCCTGAATCCTGGCAT
A-GACTAAAAAA-TGTTGTACTACCTTCCACCGGTTCTGACTTGCTATCATAAGATTGATCTTC-TTGCCC-CGA
>H. patagonicum BCC2033
GGCTCGTGAACAGCAGGACAGGAAAAGGAACCTGAACAAGTAACTCCTCTGCCAAAAAGTTTTT------ACTGGATGTT
CTTTGGGGATCTGGTGATGTCTAGTT--TGAGCG--TAGATGTCAGGCTTTTTGTA-CTTTTGCTATGGCTATGTTTTGA
ATCAGTG-CATTTGCTGAATCATGCATTCGACAGTGTTTGTTGAATGTTGACGTTGGTTAATAAACGATGCATTGCGAGA
TTTAGGCTCTCTTTGGAAACTTAGGGTAGTCTTACCTTAATTTTAAGCAATATGGAAACTTAGGGTAGTCTTTCCTTAAT
TTTAAGCAATATTTGTGTGAAAGAACAGGTTTGGGCTGATATTCAAAGACTGATTTATGAACATACTTTGTGACGCTGAC
ACCAGATACTCCAGAATTAGACAAGGTCTT-ATCT-TACTCTAGTGATTTCTTATTTGCAGATACATTCCTGATGTGGCA
AGGACAATTATGGAGACTCTGGGAGAACTTGCAGACGAGTCTCCCCCCAAGAGGCAAAGGTTTGACAAGGAAGACGAGGA
GCTCCTCGAGAAAATAAATTCGGAGGAAGTGACAGAAATGACTTTTAGAGATTGTTTAACGCAGCATGTTGAACAGGTAA
GGACAAACCTAACACTCTAGCATGAA--------CATAAACCAACGCATGAAAGAAATATGCATTAT-------------
--------------------------------------------------------------------------------
---------------------------------------------------------------------ATAT-TTTTCG
TCCCGTGCTCTATACAGCCCATAGTTTTGCACC-TTTCTGTGAC---------------------------------TAC
ACAAATC-------------------------------------------------------------------------
----------------------------------------------------TA-TATCTTTATGAAATTACATTATAA-
------CATCTTAAAACTGTCAACTGCCTTTCTTGGTGCAAA-----------GGAACTTCTAGTCCTGAATCCTGGCAT
A-GACTAAAAAA-TGTTGTACTACCTTCCACCGGTTCCGACTTGCTATCATAAGATTGATCTTC-TTGCCC-CGA
>H. patagonicum JB024_1
GGCTCGTGAACAGCAGGACAGGAAAAGGAACCTGAACAAGTAACTCCTCTGCCAAAAAGTTTTT------ACTGGATGTT
CTTTGGGGATCTGGTGATGTCTAGTT--TGAGCG--TAGATGTCAGGCTTTTTGTA-CTTTTGCTATGGCTATGTTTTGA
ATCAGTG-CATTTGCTGAATCATGCATTCGACAGTGTTTGTTGAATGTTGACGTTGGTTAATAAACGATGCATTGCGAGA
TTTAGGCTCTCTTTGGAAACTTAGGGTAGTCTTACCTTAATTTTAAGCAATATGGAAACTKAGGGTAGTCTTTCCTTAAT
TTTAAGCAATATTTGTGTGAAAGAACAGGTTTGGGCTGATATTCAAAGACTGATTTATGAACATACTTTGTGACGCTGAC
ACCAGATACTCCAGAATTAGACAAGGTCTT-ATCT-TACTCTAGTGATTTCTTATTTGCAGATACATTCCTGATGTGGCA
AGGACAATTATGGAGACTCTGGGAGAACTTGCAGACGAGTCTCCCCCCAAGAGGCAAAGGTTTGACAAGGAAGACGAGGA
GCTCCTCGAGAAAATAAATTCGGAGGAAGTGACAGAAATGACTTTTAGAGATTGTTTAACGCAGCATGTTGAACAGGTAA
GGACAAACCTAACACTCTAGCATGAA--------CATAAACCAACGCATGAAAGAAATATGCATTAT-------------
--------------------------------------------------------------------------------
---------------------------------------------------------------------ATAT-TTTTCG
TCCCGTGCTCTATACAGCCCATAGTTTTGCACC-TTTCTGTGAC---------------------------------TAC
ACAAATC-------------------------------------------------------------------------
----------------------------------------------------TA-TATCTTTATGAAATTACATTATAA-
------CATCTTAAAACTGTCAACTGCCTTTCTTGGTGCAAA-----------GGAACTTCTAGTCCTGAATCCTGGCAT
A-GACTAAAAAA-TGTTGTACTACCTTCCACCGGTTCCGACTTGCTATCATAAGATTGATCTTC-TTGCCC-CGA
>H. patagonicum JB303B_1
GGCTCGTGAACAGCAGGACAGGAAAAGGAACCTGAACAAGTAACTCCTCTGCCAAAAAGTTTTT------ACTGGATGTT
CTTTGGGGATCTGGTGATGTCTAGTT--TGAGCA--TAGATGTCAGGCTTTTTGTA-CTTTTGCTATGGCTATGTTTTGA
ATCAGTG-CATTTGCTGAATCATGCATTCGACAGTGTTTGTTGAATGTTGACGTTGGTTAATAAACGATGCATTGCGAGA
TTTAGGCTCTCTTTGGAAACTTAGGGTAGTCTTACCTTAATTTTAAGCAATATGGAAACTGAGGGTAGTCTTTCCTTAAT
TTTAAGCAATATTTGTGTGAAAGAACAGGTTTGGGCTGATATTCAAAGACTGATTTATGAACATACTTTGTGACGCTGAC
ACCAGATACTCCAGAATTAGACAAGGTCTT-ATCT-TACTCTAGTGATTTCTTATTTGCAGATACATTCCTGATGTGGCA
AGGACAATTATGGAGACTCTGGGAGAACTTGCAGACGAGTCTCCCCCCAAGAGGCAAAGGTTTGACAAGGAAGACGAGGA
GCTCCTCGAGAAAATAAATTCGGAGGAAGTGACAGAAATGACTTTTAGAGATTGTTTAACGCAGCATGTTGAACAGGTAA
GGACAAACCTAACACTCTAGCATGAA--------CATAAACCAACGCATGAAAGAAATATGCATTAT-------------
--------------------------------------------------------------------------------
---------------------------------------------------------------------ATAT-TTTTCG
TCCCGTGCTCTATACAGCCCATAGTTTTGCACC-TTTCTGTGAC---------------------------------TAC
ACAAATC-------------------------------------------------------------------------
----------------------------------------------------TA-TATCTTTATGAAATTACATTATAA-
------CATCTTAAAACTGTCAACTGCCTTTCTTGGTGCAAA-----------GGAACTTCTAGTCCTGAATCCTGGCAT
A-GACTAAAAAA-TGTTGTACTACCTTCCACCGGTTCCGACTTGCTATCATAAGATTGATCTTC-TTGCCC-CGA
>H. patagonicum JB318A_4
GGCTCGTGAACAGCAGGACAGGAAAAGGAACCTGAACAAGTAACTCCTCTGCCAAAAAGTTTTT------ACTGGATGTT
CTTTGGGGATCTGGTGATGTCTAGTT--TGAGCA--TAGATGTCAGGCTTTTTGTA-CTTTTGCTATGGCTATGTTTTGA
ATCAGTG-CATTTGCTGAATCATGCATTCGACAGTGTTTGTTGAATGTTGACGTTGGTTAATAAACGATGCATTGCGAGA
TTTAGGCTCTCTTTGGAAACTTAGGGTAGTCTTACCTTAATTTTAAGCAATATGGAAACTGAGGGTATTCTTTCCTTAAT
TTTAAGCAATATTTGTGTGAAAGAACAGGTTTGGGCTGATATTCAAAGACTGATTTATGAACATACTTTGTGACGCTGAC
ACCAGATACTCCAGAATTAGACAAGGTCTT-ATCT-TACTCTAGTGATTTCTTATTTGCAGATACATTCCTGATGTGGCA
AGGACAATTATGGAGACTCTGGGAGAACTTGCAGACGAGTCTCCCCCCAAGAGGCAAAGGTTTGACAAGGAAGACGAGGA
GCTCCTCGAGAAAATAAATTCGGAGGAAGTGACAGAAATGACTTTTAGAGATTGTTTAACGCAGCATGTTGAACAGGTAA
GGACAAACCTAACACTCTAGCATGAA--------CATAAACCAACGCATGAAAGAAATATGCATTAT-------------
--------------------------------------------------------------------------------
---------------------------------------------------------------------ATAT-TTTTCG
TCCCGTGCTCTATACAGCCCATAGTTTTGCACC-TTTCTGTGAC---------------------------------TAC
ACAAATC-------------------------------------------------------------------------
----------------------------------------------------TA-TATCTTTATGAAATTACATTATAA-
------CATCTTAAAACTGTCAACTGCCTTTCTTGGTGCAAA-----------GGAACTTCTAGTCCTGAATCCTGGCAT
A-GACTAAAAAA-TGTTGTACTACCTTCCACCGGTTCCGACTTGCTATCATAAGATTGATCTTC-TTGCCC-CGA
>H. patagonicum H01535
GGCTCGTGAACAGCAGGACAGGAAAAGGAACCTGAACAAGTAACTCCTCTGCCAAAAAGTTTTT------ACTGGATGTT
CTTTGGGGATCTGGTGATGTCTAGTT--TGAGCA--TAGATGTCAGGCTTTTTGTA-CTTTTGCTATGGCTATGTTTTGA
ATCAGTG-CATTTGCTGAATCATGCATTCGACAGTGTTTGTTGAATGTTGACGTTGGTTAATAAACGATGCATTGCGAGA
TTTAGGCTCTCTTTGGAAACTTAGGGTAGTCTTACCTTAATTTTAAGCAATATGGAAACTGAGGGTAGTCTTTCCTTAAT
TTTAAGCAATATTTGTGTGAAAGAACAGGTTTGGGCTGATATTCAAAGACTGATTTATGAACATACTTTGTGACGCTGAC
ACCAGATACTCCAGAATTAGACAAGGTCTT-ATCT-TACTCTAGTGATTTCTTATTTGCAGATACATTCCTGATGTGGCA
AGGACAATTATGGAGACTCTGGGAGAACTTGCAGACGAGTCTCCCCCCAAGAGGCAAAGGTTTGACAAGGAAGACGAGGA
GCTCCTCGAGAAAATAAATTCGGAGGAAGTGACAGAAATGACTTTTAGAGATTGTTTAACGCAGCATGTTGAACAGGTAA
GGACAAACCTAACACTCTAGCATGAA--------CATAAACCAACGCATGAAAGAAATATGCATTAT-------------
--------------------------------------------------------------------------------
---------------------------------------------------------------------ATAT-TTTTCG
TCCCGTGCTCTATACAGCCCATAGTTTTGCACC-TTTCTGTGAC---------------------------------TAC
ACAAATC-------------------------------------------------------------------------
----------------------------------------------------TA-TATCTTTATGAAATTACATTATAA-
------CATCTTAAAACTGTCAACTGCCTTTCTTGGTGCAAA-----------GGAACTTCTAGTCCTGAATCCTGGCAT
A-GACTAAAAAA-TGTTGTAATACCTTCCACCGGTTCCGACTTGCTATCATAAGATTGATCTTC-TTGCCC-CGA
>H. patagonicum BCC2064
GGCTCGTGAACAGCAGGACAGGAAAAGGAACCTGAACAAGTAACTCCTCTGCCAAAAAGTTTTT------ACTGGATGTT
CTTTGGGGATCTGGTGATGTCTAGTT--TGAGCG--TAGATGTC-GGCTTTTTGTA-CTTTTGCTATGGCTATGTTTTGA
ATCAGTG-CATTTGCTGAATCATG-ATTCGACAGTGTTTGTTGAATGTTGACGTTGGTTAATAAACGATGCATTGCGAGA
TTTAGGCTCTCTTTGGAAACTTAGGGTAGTCTTACCTTAATTTTAAGCAATATGGAAACTGAGGGTAGTCTTTCCTTAAT
TTTAAGCAATATTTGTGTGAAAGAACAGGTTTGGGCTGATATTCAAAGACTGATTTATGAACATACTTTGTGACGCTGAC
ACCAGATACTCCAGAATTAGACAAGGTCTT-ATCT-TACTCTAGTGATTTCTTATTTGCAGATACATTCCTGATGTGGCA
AGGACAATTATGGAGACTCTGGGAGAACTTGCAGACGAGTCTCCCCCCAAGAGGCAAAGGTTTGACAAGGAAGACGAGGA
GCTCCTCGAGAAAATAAATTCGGAGGAAGTGACAGAAATGACTTTTAGAGATTGTTTAACGCAGCATGTTGAACAGGTAA
GGACAAACCTAACACTCTAGCATGAA--------CATAAACCAACGCATGAAAGAAATATGCATTAT-------------
--------------------------------------------------------------------------------
---------------------------------------------------------------------ATAT-TTTTCG
TCCCGTGCTCTATACAGCCCATAGTTTTGCACC-TTTCTGTGAC---------------------------------TAC
ACAAATC-------------------------------------------------------------------------
----------------------------------------------------TA-TATCTTTATGAAATTACATTATAA-
------CATCTTAAAACTGTCAACTGCCTTTCTTGGTGCAAA-----------GGAACTTCTAGTCCTGAATCCTGGCAT
A-GACTAAAAAA-TGTTGTACTACCTTCCACCGGTTCCGACTTGCTATCATAAGATTGATCTTC-TTGCCC-CGA
>H. patagonicum JB015C_1
GGCTCGTGAACAGCAGGACAGGAAAAGGAACCTGAACAAGTAACTCCTCTGCCAAAAAGTTTTT------ACTGGATGTT
CTTTGGGGATCTGGTGATGTCTAGTT--TGAGCG--TAGATGTCAGGCTTTTTGTA-CTTTTGCTATGGCTATGTTTTGA
ATCAGTG-CATTTGCTGAATCATGCATTCGACAGTGTTTGTTGAATGTTGACGTTGGTTAATAAACGATGCATTGCGAGA
TTTAGGCTCTCTTTGGAAACTTAGGGTAGTCTTACCTTAATTTTAAGCAATATGGAAACTGAGGGTAGTCTTTCCTTAAT
TTTAAGCAATATTTGTGTGAAAGAACAGGTTTGGGCTGATATTCAAAGACTGATTTATGAACATACTTTGTGACGCTGAC
ACCAGATACTCCAGAATTAGACAAAGTCTT-ATCT-TACTCTAGTGATTTCTTATTTGCAGATACATTCCTGATGTGGCA
AGGACAATTATGGAGACTCTGGGAGAACTTGCAGACGAGTCTCCCCCCAAGAGGCAAAGGTTTGACAAGGAAGACGAGGA
GCTCCTCGAGAAAATAAATTCGGAGGAAGTGACAGAAATGACTTTTAGAGATTGTTTAACGCAGCATGTTGAACAGGTAA
GGACAAACCTAACACTCTAGCATGAA--------CATAAACCAACGCATGAAAGAAATATGCATTAT-------------
--------------------------------------------------------------------------------
---------------------------------------------------------------------ATAT-TTTTCG
TCCCGTGCTCTATACAGCCCATAGTTTTGCACC-TTTCTGTGAC---------------------------------TAC
ACAAATC-------------------------------------------------------------------------
----------------------------------------------------TA-TATCTTTATGAAATTACATTATAA-
------CATCTTAAAACTGTCAACTGCCTTTCTTGGTGCAAA-----------GGAACTTCTAGTCCTGAATCCTGGCAT
A-GACTAAAAAA-TGTTGTACTACCTTCCACCGGTTCCGCCTTGCTATCATAAGATTGATCTTC-TTGCCC-CGA
>H. patagonicum H01248
GGCTCGTGAACAGCAGGACAGGAAAAGGAACCTGAACAAGTAACTCCTCTGCCAAAAAGTTTTT------ACTGGATGTT
CTTTGGGGATCTGGTGATGTCTAGTT--TGAGCG--TAGATGTCAGGCTTTTTGTA-CTTTTGCTATGGCTATGTTTTGA
ATCAGTG-CATTTGCTGAATCATGCATTCGACAGTGTTTGTTGAATGTTGACGTTGGTTAATAAACGATGCATTGCGAGA
TTTAGGCTCTCTTTGGAAACTTAGGGTAGTCTTACCTTAATTTTAAGCAATATGGAAACTGAGGGTAGTCTTTCCTTAAT
TTTAAGCAATATTTGTGTGAAAGAACAGGTTTGGGCTGATATTCAAAGACTGATTTATGAACATACTTTGTGACGCTGAC
ACCAGATACTCCATAATTAGACAAAGTCTT-ATCT-TACTCTAGTGATTTCTTATTTGCAGATACATTCCTGATGTGGCA
AGGACAATTATGGAGACTCTGGGAGAACTTGCAGACGAGTCTCCCCCCAAGAGGCAAAGGTTTGACAAGGAAGACGAGGA
GCTCCTCGAGAAAATAAATTCGGAGGAAGTGACAGAAATGACTTTTAGAGATTGTTTAACGCAGCATGTTGAACAGGTAA
GGACAAACCTAACACTCTAGCATGAA--------CATAAACCAACGCATGAAAGAAATATGCATTAT-------------
--------------------------------------------------------------------------------
---------------------------------------------------------------------ATAT-TTTTCG
TCCCGTGCTCTATACAGCCCATAGTTTTGCACC-TTTCTGTGAC---------------------------------TAC
ACAAATC-------------------------------------------------------------------------
----------------------------------------------------TA-TATCTTTATGAAATTACATTATAA-
------CATCTTAAAACTGTCAACTGCCTTTCTTGGTGCAAA-----------GGAACTTCTAGTCCTGAATCCTGGCAT
A-GACTAAAAAA-TGTTGTACTACCTTCCACCGGTTCCGACTTGCTATCATAAGATTGATCTTC-TTGCCC-CGA
>H. patagonicum JB044Bd
GGCTCGTGAACAGCAGGACAGGAAAAGGAACCTGAACAAGTAACTCCTCTGCCAAAAAGTTTTT------ACTGGATGTT
CTTTGGGGATCTGGTGATGTCTAGTT--TGAGCG--TAGATGTCAGGCTTTTTGTA-CTTTTGCTATGGCTATGTTTTGA
ATCAGTG-CATTTGCTGAATCATGCATTCGACAGTGTTTGTTGAATGTTGACGTTGGTTAATAAACGATGCATTGCGAGA
TTTAGGCTCTCTTTGGAAACTTAGGGTAGTCTTACCTTAATTTTAAGCAATATGGAAACTTAGGGTAGTCTTTCCTTAAT
TTTAAGCAATATTTGTGTGAAAGAACAGGTTTGGGCTGATATTCAAAGACTGATTTATGAACATACTTTGTGACGCTGAC
ACCAGATACTCCAGAATTAGACAAGGTCTT-ATCT-TACTCTAGTGATTTCTTATTTGCAGATACATTCCTGATGTGGCA
AGGACAATTATGGAGACTCTGGGAGAACTTGCAGACGAGTCTCCCCCCAAGAGGCAAAGGTTTGACAAGGAAGACGAGGA
GCTCCTCGAGAAAATAAATTCGGAGGAAGTGACAGAAATGACTTTTAGAGATTGTTTAACGCAGCATGTTGAACAGGTAA
GGACAAACCTAACACTCTAGCATGAA--------CATAAACCAACGCATGAAAGAAATATGCATTAT-------------
--------------------------------------------------------------------------------
---------------------------------------------------------------------ATAT-TTTTCG
TCCCGTGCTCTATACAGCCCATAGTTTTGCACC-TTTCTGTGAC---------------------------------TAC
ACAAATC-------------------------------------------------------------------------
----------------------------------------------------TA-TATCTTTATGAAATTACATTATAA-
------CATCTTAAAACTGTCAACTGCCTTTCTTGGTGCAAA-----------GGAACTTCTAGTCCTGAATCCTGGCAT
A-GACTAAAAAA-TGTTGTGCTACCTTCCACCGGTTCCGACTTGCTATCATAAGATTGATCTTC-TTGCCC-CGA
>H. patagonicum JB052Ba
GGCTCGTGAACAGCAGGACAGGAAAAGGAACCTGAACAAGTAACTCCTCTGCCAAAAAGTTTTT------ACTGGATGTT
CTTTGGGGATCTGGTGATGTCTAGTT--TGAGCG--TAGATGTCAGGCTTTTTGTA-CTTTTGCTATGGCTATGTTTTGA
ATCAGTG-CATTTGCTGAATCATGCATTCGACAGTGTTTGTTGAATGTTGACGTTGGTTAATAAACGATGCATTGCGAGA
TTTAGGCTCTCTTTGGAAACTTAGGGTAGTCTTACCTTAATTTTAAGCAATATGGAAACTTAGGGTAGTCTTTCCTTAAT
TTTAAGCAATATTTGTGTGAAAGAACAGGTTTGGGCTGATATTCAAAGACTGATTTATGAACATACTTTGTGACGCTGAC
ACCAGATACTCCAGAATTAGACAAGGTCTT-ATCT-TACTCTAGTGATTTCTTATTTGCAGATACATTCCTGATGTGGCA
AGGACAATTATGGAGACTCTGGGAGAACTTGCAGACGAGTCTCCCCCCAAGAGGCAAAGGTTTGACAAGGAAAACGAGGA
GCTCCTCGAGAAAATAAATTCGGAGGAAGTGACAGAAATGACTTTTAGAGATTGTTTAACGCAGCATGTTGAACAGGTAA
GGACAAACCTAACACTCTAGCATGAA--------CATAAACCAACGCATGAAAGAAATATGCATTAT-------------
--------------------------------------------------------------------------------
---------------------------------------------------------------------ATAT-TTTTCG
TCCCGTGCTCTATACAGCCCATAGTTTTGCACC-TTTCTGTGAC---------------------------------TAC
ACAAATC-------------------------------------------------------------------------
----------------------------------------------------TA-TATCTTTATGAAATTACATTATAA-
------CATCTTAAAACTGTCAACTGCCTTTCTTGGTGCAAA-----------GGAACTTCTAGTCCTGAATCCTGGCAT
A-GACTAAAAAA-TGTTGTACTACCTTCCACCGGTTCCGACTTGCTATCATAAGATTGATCTTC-TTGCCC-CGA
>H. procerum BCC2040_A
GGCTCGTGAACAGCAGGACAGGAAAAGGAACCTGAACAAGTAACTCCTCTGCCAAAAAGTTTTT------ACTGGATGTT
CTTTGGGGATCTGGTGATGTCTAGTT--TGAGCA--TAGATGTCAGGCTTTTTGTA-CTTTTGCTATGGCTATGTTTCGA
ATCAGTG-TATTTGCTGAATCATGCATTCGACAGTGTTTGTTGAATGTTGACGTTGGTTAATAAACGATGCATTGCGAGA
TTTAGGCTCACTTTGGAAACTTAGGGTAGTCTTACCTTAATTTTAAGCAATATGGAAACTTAGGGTAGTCTTTCCTTAAT
TCTAAGCAATATTTGTGTGAAAGAACAGGTTTGGGCTGATATTCAAAGACTGATTTATGAACATACTTTGTGACGCTGAC
ACCAGATACTCCAGAATTAGACAAGGTCTT-ATCT-TACTCTAGTGATTTCTTATTTGCAGATACATTCCTGATGTGGCA
AGGACAATTATGGAGACTCTGGGAGAACTTGCCGACGAGTCTCCCCCCAAGAGGCAACGGTTTGACAAGGAAGACGAGGA
GCTCCTCGAGAAAATAAATTCGGAGGAAGTGACAGAAATGACTTTTAGAGATCGCTTAACGCAGCATGTTGAACAGGTAA
GGACAAACCTAACACTCTAGCATGAA--------CATAAACCAATGCATGAAAGAAATATGCATTAT-------------
--------------------------------------------------------------------------------
---------------------------------------------------------------------ATAT-TTTTCG
TCCCGTGCTCTATACAGCCCATAGTTTTGCACC-TTTCTGTGACTACACTGCTGCCACATAAAAGTCATATCCGGTTTAC
ACAAATC-------------------------------------------------------------------------
----------------------------------------------------TA-TATCTTTATGAAATTACATTATAA-
------CATCTTAAAACTGTCAACTGCCTTTCTTGGTGCAAA-----------GGAACTTCTAGTCCTGAATCCCGACAT
A-GACTAAAAAA-TGTTGTACTACCTTCCACCGGTTCCGACTTGTTATCATAAGATTGATCTTC-TTTACC-CGA
>H. procerum JB221A2_A
GGCTCGTGAACAGCAGGACAGGAAAAGGAACCTGAACAAGTAACTCCTCTGCCAAAAAGTTTTT------ACTGGATGTT
CTTTGGGGATCTGGTGATGTCTAGTT--TGAGCA--TAGATGTCAGGCTTTTTGTA-CTTTTGCTATGGCTATGTTTTGA
ATCAGTG-TATTTGCTGAATCATGCATTCGACAGTGTTTGTTGAATGTTGACGTTGGTTAATAAACGATGCATTGCGAGA
TTTAGGCTCACTTTGGAAACTTAGGGTAGTCTTACCTTAATTTTAAGCAATATGGAAACTTAGGGTAGTCTTTCCTTAAT
TCTAAGCAATATTTGTGTGAAAGGACAGGTTTGGGCTGATATTCAAAGACTGATTTATGAACATACTTTGTGACGCTGAC
ACCAGATACTCCAGAATTAGACAAGGTCTT-ATCT-TACTCTAGTGATTTCTTATTTGCAGATACATTCCTGATGTGGCA
AGGACAATTATGGAGACTCTGGGAGAACTTGCCGACGAGTCTCCCCCCAAGAGGCAACGGTTTGACAAGGAAGACGAGGA
GCTCCTCGAGAAAATAAATTCGGAGGAAGTGACAGAAAAGACTTTTAGAGATCGCTTAACGCAGCATGTTGAACAGGTAA
GGACAAACCTAACACTCTAGCATGAA--------CATAAACCAATGCATGAAAGAAATATGCATTAT-------------
--------------------------------------------------------------------------------
---------------------------------------------------------------------ATAT-TTTTCG
TCCCGTGCTCTATACAGCCCATAGTTTTGCACC-TTTCTGTGACTACACTGCTGCCACATAAAAGTCATATCCGGTTTAC
ACAAATC-------------------------------------------------------------------------
----------------------------------------------------TA-TATCTTTATGAAATTACATTATAA-
------CATCTTAAAACTGTCAACTGCCTTTCTTGGTGCAAA-----------GGAACTTCTAGTCCTGAATCCCGACAT
A-GACTAAAAAA-TGTTGTACTACCTTCCACCGGTTCCGACTTGTTATCATAAGATTGATCTTG-TTGCCC-CGA
>H. procerum BCC2024_A
GGCTCGTGAACAGCAGGACAGGAAAAGGAACCTGAACAAGTAACTCCTCTGCCAAAAAGTTTTT------ACTGGATGTT
CTTTGGGGATCTGGTGATGTCTAGTT--TGAGCA--TAGATGTCAGGCTTTTTGTA-CTTTTGCTATGGCTATGTTTTGA
ATCAGTG-TATTTGCTGAATCATGCATTCGACAGTGTTTGTTGAATGTTGACGTTGGTTAATAAACGATGCATTGCGAGA
TTTAGGCTCACTTTGGAAACTTAGGGTAGTCTTACCTTAATTTTAAGCAATATGGAAACTTAGGGTAGTCTTTCCTTAAT
TCTAAGCAATATTTGTGTGAAAGAACAGGTTTGGGCTGATATTCAAAGACTGATTTATGAACATACTTTGTGACGCTGAC
ACCAGATACTCCAGAATTAGACAAGGTCTT-ATCT-TACTCTAGTGATTTCTTATTTGCAGATACATTCCTGATGTGGCA
AGGACAATTATGGAGACTCTGGGAGAACTTGCCGACGAGTCTCCCCCCAAGAGGCAACGGTTTGACAAGGAAGACGAGGA
GCTCCTCGAGAAAATAAATTCGGAGGAAGTGACAGAAATGACTTTTAGAGATTGCTTAACGCAGCATGTTGAACAGGTAA
GGACAAACCTAACACTCTAGCATGAA--------CATAAACCAATGCATGAAAGAAATATGCATTAT-------------
--------------------------------------------------------------------------------
---------------------------------------------------------------------ATAT-TTTTCG
TCCCGTGCTCTATACAGCCCATAGTTTTGCACC-TTTCTGTGACTACACTGCTGCCACATAAAAGTCATATCCGGTTTAC
ACAAATC-------------------------------------------------------------------------
----------------------------------------------------TA-TATCTTTATGAAATTACATTATAA-
------CATCTTAAAACTGTCAACTGCCTTTCTTGGTGCAAA-----------GGAACTTCTAGTCCTGAATCCCGACAT
A-GACTAAAAAA-TGTTGTACTACCTTCCACCGGTTCCGACTTGTTATCATAAGATTGATCTTG-TTGCCC-CGA
>H. procerum JB223A3_A
GGCTCGTGAACAGCAGGACAGGAAAAGGAACCTGAACAAGTAACTCCTCTGCCAAAAAGTTTTT------ACTGGATGTT
CTTTGGGGATCTGGTGATGTCTAGTT--TGAGCA--TAGATGTCAGGCTTTTTGTA-CTTTTGCTATGGTTATGTTTTGA
ATCAGTG-TATTTGCTGAATCATGCATTCGACAGTGCTTGTTGAATGTTGACGTTGGTTAATAAACGATGCATTGCGAGA
TTTAGGCTCACTTTGGAAACTTAGGGTAGTCTTACCTTAATTTTAAGCAATATGGAAACTTAGGGTAGTCTTTCCTTAAT
TCTAAGCAATATTTGTGTGAAAGAACAGGTTTGGGCTGATATTCAAAGACTGATTTATGAACATACTTTGTGACGCTGAC
ACCAGATACTCCAGAATTAGACAAGGTCTT-ATCT-TACTCTAGTGATTTCTTATTTGCAGATACATTCCTGATGTGGCA
AGGACAATTATGGAGACTCTGGGAGAACTTGCCGACGAGTCTCCCCCCAAGAGGCAACGGTTTGACAAGGAAGACGAGGA
GCTCCTCGAGAAAATAAATTCGGAGGAAGTGACAGAAATGACTTTTAGAGATTGCTTAACGCAGCATGTTGAACAGGTAA
GGACAAACCTAACACTCTAGCATGAA--------CATAAACCAATGCATGAAAGAAATATGCATTAT-------------
--------------------------------------------------------------------------------
---------------------------------------------------------------------ATAT-TTTTCG
TCCCGTGCTCTATACAGCCCATAGTTTTGCACC-TTTCTGTGACTACACTGCTGCCACATAAAAGTCATATCCGGTTTAC
ACAAATC-------------------------------------------------------------------------
----------------------------------------------------TA-TATCTTTATGAAATTACATTATAA-
------CATCTTAAAACTGTCAACTGCCTTTCTTGGTGCAAA-----------GGAACTTCTAGTCCTGAATCCCGACAT
A-GACTAAAAAA-TGTTGTGCTACCTTCCACCGGTTCCGACTTGTTATCATAAGATTGATCTTG-TTGCCC-CGA
>H. procerum JB221A2_C
GGCTCGTGAACAGCAGGACAGGAAAAGGAACCTGAACAAGTAACTCCTCTGCCAAAAAGTTTTT------ACTGGATGTT
CTTTGGGGACCTGGTGATGTCTAGTT--CGAGCG--TAGATGTCAGGCTTTTTGTA-CTTTTGCTATGGCTATGTTTTGA
ATCAGTG-CATTTGCTGAATCATGCATTCGACAGTGTTTGTTGAATGTTGACGTTGGTTAATAAACGATGCATTGCGAGA
TTTAGGCTCTCTTTGGAAACTTAGGGTAGTCTTACCTTAATTTTAAGCAATATGGAAACTTAGGGTAGTCTTTCCTTAAT
TTTAAGCAATATTTGTGTGAAAGAACAGGTTTGGGCTGATATTCAAAGACTGATTTATGAACATACTTTGTGACGCTGAC
ACCAGATACTCCAGAATTAGACAAGGTCTTGATCT-TACTCTAGTGATTTCTTATTTGCAGATACATTCCTGATGTGGCA
AGGACAATTATGGAGACTCTGGGAGAACTTGCAGACGAGTCTCCCCCCAAGAGGCAAAGGTTTGACAAGGAAGACGAGGA
GCTCCTCGAGAAAATAAATTCGGAGGAAGTGACAGAAATGACTTTTAGAGATTGTTTAACGCAGCATGTTGAACAGGTAA
GGACAAACCTAACACTCTAGCATGAA--------CATAAACCAATGCATGAAAGAAATATGCATTAT-------------
--------------------------------------------------------------------------------
---------------------------------------------------------------------ATAT-TTTTCG
TCCCGTGCTCTATACAGCCCATAGTTTTGCACC-TTTCTGTGAC---------------------------------TAC
ACAAATC-------------------------------------------------------------------------
----------------------------------------------------TA-TATCTTTATGAAATTACATTATAA-
------CATCTTAAAACTGTCAACTGCCTTTCTTGGTGCAAA-----------GGAACTTCTAGTCCTGAATCCTGGCAT
A-GACTAAAAAA-TGTTGTACTACCTTCCACTGGTTCCGACTTGCTATCATAAGATTGATCTTC-TTGCCC-CGA
>H. procerum BCC2040_C
GGCTCGTGAACAGCAGGACAGGAAAAGGAACCTGAACAAGTAACTCCTCTGCCAAAAAGTTTTT------ACTGGATGTT
CTTTGGGGACCTGGTGATGTCTAGTT--CGAGCG--TAGATGTCAGGCTTTTTGTA-CTTTTGCTATGGCTATGTTTTGA
ATCAGTG-CATTTGCTGAATCATGCATTCGACAGTGTTTGTTGAATGTTGACGTTGGTTAATAAACGATGCATTGCGAGA
TTTAGGCTCTCTTTGGAAACTTAGGGTAGTCTTACCTTAATTTTAAGCAATATGGAAACTTAGGGTAGTCTTTCCTTAAT
TTTAAGCAATATTTGTGTGAAAGAACAGGTTTGGGCTGATATTCAAAGACTGATTTATGAACATACTTTGTGACGCTGAC
ACCAGATACTCCAGAATTAGACAAGGTCTTGATCT-TACTCTAGTGATTTCTTATTTGCAGATACATTCCTGATGTGGCA
AGGACAATTATGGAGACTCTGGGAGAACTTGCAGACGAGTCTCCCCCCAAGAGGCAAAGGTTTGACAAGGAAGACGAGGA
GCTCCTCGAGAAAATAAATTCGGAGGAAGTGACAGAAATGACTTTTAGAGATTGTTTAACGCAGCATGTTGAACAGGTAA
GGACAAACCTAACACTCTAGCATGAA--------CATAAACCAATGCATGAAAGAAATATGCATTAT-------------
--------------------------------------------------------------------------------
---------------------------------------------------------------------ATAT-TTTTCG
TCCCGTGCTCTATACAGCCCATAGTTTTGCACC-TTTCTGTGAC---------------------------------TAC
ACAAATC-------------------------------------------------------------------------
----------------------------------------------------TA-TATCTTTATGAAATTACATTATAA-
------CATCTTAAAACTGTCAACTGCCTTTCTTGGTGCAAA-----------GGAACTTCTAGTCCTGAATCCTGGCAT
A-GACTAAAAAA-TGTTGTACTACCTTCCACTGGTTCCGACTTGCTATCATAAGATTGATCTTC-TTGCCC-CGA
>H. procerum BCC2024_C
GGCTCGTGAACAGCAGGACAGGAAAAGGAACCTGAACAAGTAACTCCTCTGCCAAAAAGTTTTT------ACTGGATGTT
CTTTGGGGACCTGGTGATGTCTAGTT--CGAGCG--TAGATGTCAGGCTTTTTGTA-CTTTTGCTATGGCTATGTTTTGA
ATCAGTG-CATTTGCTGAATCATGCATTCGACAGTGTTTGTTGAATGTTGACGTTGGTTAATAAACGATGCATTGCGAGA
TTTAGGCTCTCTTTGGAAACTTAGGGTAGTCTTACCTTAATTTTAAGCAATATGGAAACTTAGGGTAGTCTTTCCTTAAT
TTTAAGCAATATTTGTGTGAAAGAACAGGTTTGGGCTGATATTCAAAGACTGATTTATGAACATACTTTGTGACGCTGAC
ACCAGATACTCCAGAATTAGACAAGGTCTTGATCT-TACTCTAGTGATTTCTTATTTGCAGATACATTCCTGATGTGGCA
AGGACAATTATGGAGACTCTGGGAGAACTTGCAGACGAGTCTCCCCCCAAGAGGCAAAGGTTTGACAAGGAAGACGAGGA
GCTCCTCGAGAAAATAAATTCGGAGGAAGTGACAGAAATGACTTTTAGAGATTGTTTAACGCAGCATGTTGAACAGGTAA
GGACAAACCTAACACTCTAGCATGAA--------CATAAACCAATGCATGAAAGAAATATGCATTAT-------------
--------------------------------------------------------------------------------
---------------------------------------------------------------------ATAT-TTTTCG
TCCCGTGCTCTATACAGCCCATAGTTTTGCACC-TTTCTGTGAC---------------------------------TAC
ACAAATC-------------------------------------------------------------------------
----------------------------------------------------TA-TATCTTTATGAAATTACATTATAA-
------CATCTTAAAACTGTCAACTGCCTTTCTTGGTGCAAA-----------GGAACTTCTAGTCCTGAATCCTGGCAT
A-GACTAAAAAA-TGTTGTACTACCTTCCACTGGTTCCGACTTGCTATCATAAGATTGATCTTC-TTGCCC-CGA
>H. procerum JB223A3_C
GGCTCGTGAACAGCAGGACAGGAAAAGGAACCTGAACAAGTAACTCCTCTGCCAAAAAGTTTTT------ACTGGATGTT
CTTTGGGGACCTGGTGATGTCTAGTT--CGAGCG--TAGATGTCAGGCTTTTTGTA-CTTTTGCTATGGCTATGTTTTGA
ATCAGTG-CATTTGCTGAATCATGCATTCGACAGCGTTTGTTGAATGTTGACGTTGGTTAATAAACGATGCATTGCGAGA
TTTAGGCTCTCTTTGGAAACTTAGGGTAGTCTTACCTTAATTTTAAGCAATATGGAAACTTAGGGTAGTCTTTCCTTAAT
TTTAAGCAATATTTGTGTGAAAGAACAGGTTTGGGCTGATATTCAAAGACTGATTTATGAACATACTTTGTGACGCTGAC
ACCAGATACTCCAGAATTAGACAAGGTCTTGATCT-TACTCTAGTGATTTCTTATTTGCAGATACATTCCTGATGTGGCA
AGGACAATTATGGAGACTCTGGGAGAACTTGCAGACGAGTCTCCCCCCAAGAGGCAAAGGTTTGACAAGGAAGACGAGGA
GCTCCTCGAGAAAATAAATTCGGAGGAAGTGACAGAAATGACTTTTAGAGATTGTTTAACGCAGCATGTTGAACAGGTAA
GGACAAACCTAACACTCTAGCATGAA--------CATAAACCAATGCATGAAAGAAATATGCATTAT-------------
--------------------------------------------------------------------------------
---------------------------------------------------------------------ATAT-TTTTCG
TCCCGTGCTCTATACAGCCCATAGTTTTGCACC-TTTCTGTGAC---------------------------------TAC
ACAAATC-------------------------------------------------------------------------
----------------------------------------------------TA-TATCTTTATGAAATTACATTATAA-
------CATCTTAAAACTGTCAACTGCCTTTCTTGGTGCAAA-----------GGAACTTCTAGTCCTGAATCCTGGCAT
A-GACTAAAAAA-TGTTGTACTACCTTCCACTGGTTCCGACTTGCTATCATAAGATTGATCTTC-TTGCCC-CGA
>H. procerum JB221A2_B
GGCTCGTGAACAGCAGGACAGGAAAAGGAACCTGAACAGGTAACTCCTCTGCCAAAAAGTTTTT------ACTGGATGTT
CTTTGGGGATTTGGTGATGTCTAGTT--TGAGCG--TAGATGTCAGGCTTTTTGTA-CTTTTGCTATGGCTATGTTTTGA
ATCAGTG-CATTTGCTGAATCATGCATTCGACAGTGTTTGTTGAATGTTGACGTTGGTTAATCAACGATGCATTGTGAGA
TTTAGGCTCTCTTTGGAAACTTAGGGTAGTCTTACCTTAATTTTAAGCAATATGGAAACTTAGGGTAGTCTTTCCTTAAT
TTTAAGCAATATTTGTGTGAAAGAACAGGTTTGGGCTGATATTCAAAGACTGATTTATGAACATACTTTGTGACGCTGAC
ACCAGATACTCTAGAATTGGACAAGGTCTT-ATCT-TACTCTAGTGGTTTCTTATTTGCAGATACATTCCTGATGTGGCA
AGGACAATTATGGAGACTCTGGGAGAACTTGCAGACGAGTCTCCCCCCAAGAGGCAAAGGTTTGACAAGGAAGACGAGGA
GCTCCTCGAGAAAATAAATTCGGAGGAAGTGACAGAAATGACTTTTAGAGATTGTTTAACGCAGCATGTTGAACAGGTAA
GGACAAACCTAACACTCTAGCATGAA--------CATAAACCAATGCATGAAAGAAATATGCATTAT-------------
--------------------------------------------------------------------------------
---------------------------------------------------------------------ATAT-TTTTCG
TCCCGTGCTCTATACAGCCCATAGTTTTGCACC-TTTCTGTGAC---------------------------------TAC
ACAAATC-------------------------------------------------------------------------
----------------------------------------------------TA-TATCTTTATGAAATTACATTATAA-
------CATCTTAAAACTGTCAACTGCCTTTCTTGGTGCAAA-----------GGAACTTCTAGTCCTGAATCCTGGCAT
A-GACTAAAAAA-TGTTGTACTACCTTCCACTGGTTCCGACTTGCTATCACAAGATTGATCTTC-TTGCCC-CGA
>H. procerum BCC2024_B
GGCTCGTGAACAGCAGGACAGGAAAAGGAACCTGAACAAGTAACTCCTCTGCCAAAAAGTTTTT------ACTGGATGTT
CTTTGGGGATTTGGTGATGTCTAGTT--TGAGCG--TAGATGTCAGGCTTTTTGTA-CTTTTGCTATGGCTATGTTTTGA
ATCAGTG-CATTTGCTGAATCATGCATTCGACAGTGTTTGTTGAATGTTGACGTTGGTTAATCAACGATGCATTGTGAGA
TTTAGGCTCTCTTTGGAAACTTAGGGTAGTCTTACCTTAATTTTAAGCAATATGGAAACTTAGGGTAGTCTTTCCTTAAT
TTTAAGCAATATTTGTGTGAAAGAACAGGTTTGGGCTGATATTCAAAGACTGATTTATGAACATACTTTGTGACGCTGAC
ACCAGATACTCTAGAATTGGACAAGGTCTT-ATCT-TACTCTAGTGGTTTCTTATTTGCAGATACATTCCTGATGTGGCA
AGGACAATTATGGAGACTCTGGGAGAACTTGCAGACGAGTCTCCCCCCAAGAGGCAAAGGTTTGACAAGGAAGACGAGGA
GCTCCTCGAGAAAATAAATTCGGAGGAAGTGACAGAAATGACTTTTAGAGATTGTTTAACGCAGCATGTTGAACAGGTAA
GGACAAACCTAACACTCTAGCATGAA--------CATAAACCAACGCATGAAAGAAATATGCATTAT-------------
--------------------------------------------------------------------------------
---------------------------------------------------------------------ATAT-TTTTCG
TCCCGTGCTCTATACAGCCCATAGTTTTGCACC-TTTCTGTGAC---------------------------------TAC
ACAAATC-------------------------------------------------------------------------
----------------------------------------------------TA-TATCTTTATGAAATTACATTATAA-
------CATCTTAAAACTGTCAACTGCCTTTCTTGGTGCAAG-----------GGAACTTCTAGTCCTGAATCCTGGCAT
A-GACTAAAAAA-TGTTGTACTACCTTCCACCGGTTCCGACTTGCTATCATAAGATTGATCTTC-TTTACC-CGA
>H. procerum BCC2040_B
GGCTCGTGAACAGCAGGACAGGAAAAGGAACCTGAACAAGTAACTCCTCTGCCAAAAAGTTTTT------ACTGGATGTT
CTTTGGGGATTTGGTGATGTCCAGTT--TGAGCG--TAGATGTCAGGCTTTTTGTA-CTTTTGCTATGGCTATGTTTTGA
ATCAGTG-CATTTGCTGAATCATGCATTCGACAGTGTTTGTTGAATGTTGACGTTGGTTAATCAACGATGCATTGTGAGA
TTTAGGCTCTCTTTGGAAACTTAGGGTAGTCTTACCTTAATTTTAAGCAATATGGAAACTTAGGGTAGTCTTTCCTTAAT
TTTAAGCAATATTTGTGTGAAAGAACAGGTTTGGGCTGATATTCAAAGACTGATTTATGAACATACTTTGTGACGCTGAC
ACCAGATACTCTAGAATTGGACAAGGTCTT-ATCT-TACTCTAGTGGTTTCTTATTTGCAGATACATTCCTGATGTGGCA
AGGACAATTATGGAGACTCTGGGAGAACTTGCAGACGAGTCTCCCCCCAAGAGGCAAAGGTTTGACAAGGAAGACGAGGA
GCTCCTCGAGAAAATAAATTCGGAGGAAGTGACAGAAATGACTTTTAGAGATTGTTTAACGCAGCATGTTGAACAGGTAA
GGACAAACCTAACACTCTAGCATGAA--------CATAAACCAACGCATGAAAGAAATATGCATTAT-------------
--------------------------------------------------------------------------------
---------------------------------------------------------------------ATAT-TTTTCG
TCCCGTGCTCTATACAGCCCATAGTTTTGCACC-TTTCTGTGAC---------------------------------TAC
ACAAATC-------------------------------------------------------------------------
----------------------------------------------------TA-TATCTTTATGAAATTACATTATAA-
------CATCTTAAAACTGTCAACTGCCTTTCTTGGTGCAAG-----------GGAACTTCTAGTCCTGAATCCTGGCAT
A-GACTAAAAAA-TGTTGTACTACCTTCCACCGGTTCCGACTTGCTATCATAAGATTGATCTTC-TTTACC-CGA
>H. procerum JB223A3_B
GGCTCGTGAACAGCAGGACAGGAAAAGGAACCTGAACAAGTAACTCCTCTGCCAAAAAGTTTTT------ACTGGATGTT
CTTTGGGGATTTGGTGATGTCCAGTT--TGAGCG--TAGATGTCAGGCTTTTTGTA-CTTTTGCTATGGCTATGTTTTGA
ATCAGTG-CATTTGCTGAATCATGCATTCGACAGTGTTTGTTGAATGTTGACGTTGGTTAATCAACGATGCATTGTGAGA
TTTAGGCTCTCTTTGGAAACTTAGGGTAGTCTTACCTTAATTTTAAGCAATATGGAAACTTAGGGTAGTCTTTCCTTAAT
TTTAAGCAATATTTGTGTGAAAGAACAGGTTTGGGCCGATATTCAAAGACTGATTTATGAACATACTTTGTGACGCTGAC
ACCAGATACTCTAGAATTGGACAAGGTCTT-ATCT-TACTCTAGTGGTTTCTTATTTGCAGATACATTCCTGATGTGGCA
AGGACAATTATGGAGACTCTGGGAGAACTTGCAGACGAGTCTCCCCCCAAGAGGCAAAGGTTTGACAAGGAAGACGAGGA
GCTCCTCGAGAAAATAAATTCGGAGGAAGTGACAGAAATGACTTTTAGAGATTGTTTAACGCAGCATGTTGAACAGGTAA
GGACAAACCTAACACTCTAGCATGAA--------CATAAACCAACGCATGAAAGAAATATGCATTAT-------------
--------------------------------------------------------------------------------
---------------------------------------------------------------------ATAT-TTTTCG
TCCCGTGCTCTATACAGCCCATAGTTTTGCACC-TTTCTGTGAC---------------------------------TAC
ACAAATC-------------------------------------------------------------------------
----------------------------------------------------TA-TATCTTTATGAAATTACATTATAA-
------CATCTTAAAACTGTCAACTGCCTTTCTTGGTGCAAG-----------GGAACTTCTAGTCCTGAATCCTGGCAT
A-GACTAAAAAA-TGTTGTACTACCTTCCACCGGTTCCGACTTGCTATCATAAGATTGATCTTC-TTTACC-CGA
>H. pubiflorum H01238
GGCTCGTGAACAGCAGGACAGGAAAAGGAACCTGAACAAGTAACTCCTCTGCCAAAAAGTTTTT------ACTGGATGTT
CTTTGGGGATCTGGTGATGTCTAGTT--TGAGCG--TAGATGTCAGGCTTTTTGTA-CTTTTGCTATGGCTATGTTTTGA
ATCAGTG-CATTTGCTGAATCATGCATTCGACAGTGTTTGTTGAATGTTGACGTTGGTTAATAAACGATGCATTGCGAGA
TTTAGGCTCTCTTTGGAAACTTAGGGTAGTCTTACCTTAATTTTAAGCAATATGGAAACTTAGGGTAGTCTTTCCTTAAT
TTTAAGCAATATTTGTGTGAAAGAACAGGTTTGGGCTGATATTCAAAGACTGATTTATGAACATACTTTGTGACGCTGAC
ACCAGATACTCCAGAATTAGACAAGGTCTT-ATCT-TACTCTAGTGATTTCTTATTTGCAGATACATTCCTGATGTGGCA
AGGACAATTATGGAGACTCTGGGAGAACTTGCAGACGAGTCTCCCCCCAAGAGGCAAAGGTTTGACAAGGAAGACGAGGA
GCTCCTCGAGAAAATAAATTCGGAGGAAGTGACAGAAATGACTTTTAGAGATTGTTTAACGCAGCATGTTGAACAGGTAA
GGACAAACCTAACACTCTAGCATGAA--------CATAAACCAACGCATGAAAGAAATATGCATTAT-------------
--------------------------------------------------------------------------------
---------------------------------------------------------------------ATAT-TTTTCG
TCCCGTGCTCTATACAGCCCATAGTTTTGCACC-TTTCTGTGAC---------------------------------TAC
ACAAATC-------------------------------------------------------------------------
----------------------------------------------------TA-TGTCTTTATGAAATTACATTATAA-
------CATCTTAAAACTGTCAACTGCCTTTCTTGGTGCAAA-----------GGAACTTCTAGTCCTGAATCCTGGCAT
A-GACTAAAAAA-TGTTGTACTACCTTCCACCGGTTCTGACTTGCTATCATAAGATTGATCTTC-TTGCCC-CGA
>H. pubiflorum JB021_5
GGCTCGTGAACAGCAGGACAGGAAAAGGAACCTGAACAAGTAACTCCTCTGCCAAAAAGTTTTT------ACTGGATGTT
CTTTGGGGATCTGGTGATGTCTAGTT--TGAGCG--TAGATGTCAGGCTTTTTGTA-CTTTTGCTATGGCTATGTTTTGA
ATCAGTG-CATTTGCTGAATCATGCATTCGACAGTGTTTGTTGAATGTTGACGTTGGTTAATAAACGATGCATTGCGAGA
TTTAGGCTCTCTTTGGAAACTTAGGGTAGTCTTACCTTAATTTTAAGCAATATGGAAACTTAGGGTAGTCTTTCCTTAAT
TTTAAGCAATATTTGTGTGAAAGAACAGGTTTGGGCTGATATTCGAAGACTGATTTATGAACATACTTTGTGACGCTGAC
ACCAGATACTCCAGAATTAGACAAGGTCTT-ATCT-TACTCTAGTGATTTCTTATTTGCAGATACATTCCTGATGTGGCA
AGGACAATTATGGAGACTCTGGGAGAACTTGCAGACGAGTCTCCCCCCAAGAGGCAAAGGTTTGACAAGGAAGACGAGGA
GCTCCTCGAGAAAATAAATTCGGAGGAAGTGACAGAAATGACTTTTAGAGATTGTTTAACGCAGCATGTTGAACAGGTAA
GGACAAACCTAACACTCTAGCATGAA--------CATAAACCAACGCATGAAAGAAATATGCATTAT-------------
--------------------------------------------------------------------------------
---------------------------------------------------------------------ATAT-TTTTCG
TCCCGTGCTCTATACAGCCCATAGTTTTGCACC-TTTCTGTGAC---------------------------------TAC
ACAAATC-------------------------------------------------------------------------
----------------------------------------------------TA-TGTCTTTATGAAATTACATTATAA-
------CATCTTAAAACTGTCAACTGCCTTTCTTGGTGCAAA-----------GGAACTTCTAGTCCTGAATCCTGGCAT
A-GACTAAAAAA-TGTTGTACTACCTTCCACCGGTTCTGACTTGCTATCATAAGATTGATCTTC-TTGCCC-CGA
>H. pubiflorum JB035C_1
GGCTCGTGAACAGCAGGACAGGAAAAGGAACCTGAACAAGTAACTCCTCTGCCAAAAAGTTTTT------ACTGGATGTT
CTTTGGGGATCTGGTGATGTCTAGTT--TGAGCG--TAGATGTCAGGCTTTTTGTA-CTTTTGCTATGGCTATGTTTTGA
ATCAGTG-CATTTGCTGAATCATGCATTCGACAGTGTTTGTTGAATGTTGACGTTGGTTAATAAACGATGCATTGCGAGA
TTTAGGCTCTCTTTGGAAACTTAGGGTAGTCTTACCTTAATTTTAAGCAATATGGAAACTTAGGGTAGTCTTTCCTTAAT
TTTAAGCAATATTTGTGTGAAAGAACAGGTTTGGGCTGATATTCAAAGACTGATTTATGAACATACTTTGTGACGCTGAC
ACCAGATACTCCAGAATTAGACAAGGTCTT-ATCT-TACTCTAGTGATTTCTTATTTGCAGATACATTCCTGATGTGGCA
AGGACAATTATGGAGACTCTGGGAGAACTTGCAGACGAGTCTCCCCCCAAGAGGCAAAGGTTTGACAAGGAAGACGAGGA
GCTCCTCGAGAAAATAAATTCGGAGGAAGTGACAGAAATGACCTTTAGAGATTGTTTAACGCAGCATGTTGAACAGGTAA
GGACAAACCTAACACTCTAGCATGAA--------CATAAACCAACGCATGAAAGAAATATGCATTAT-------------
--------------------------------------------------------------------------------
---------------------------------------------------------------------ATAT-TTTTCG
TCCCGTGCTCTATACAGCCCATAGTTTTGCACC-TTTCTGTGAC---------------------------------TAC
ACAAATC-------------------------------------------------------------------------
----------------------------------------------------TA-TGTCTTTATGAAATTACATTATAA-
------CATCTTAAAACTGTCAACTGCCTTTCTTGGTGCAAA-----------GGAACTTCTAGTCCTGAATCCTGGCAT
A-GACTAAAAAA-TGTTGTACTACCTTCCACCGGTTCTGACTTGCTATCATAAGATTGATCTTC-TTGCCC-CGA
>H. pubiflorum JB291_2
GGCTCGTGAACAGCAGGACAGGAAAAGGAACCTGAACAAGTAACTCCTCTGCCAAAAAGTTTTT------ACTGGATGTT
CTTTGGGGATCTGGTGATGTCTAGTT--TGAGCG--TAGATGTCAGGCTTTTTGTA-CTTTTGCTATGGCTATGTTTTGA
ATCAGTG-CATTTGCTGAATCATGCATTCGACAGTGTTTGTTGAATGTTGACGTTGGTTAATAATCGATGCATTGCGAGA
TTTAGGCTCTCTTTGGAAACTTAGGGTAGTCTTACCTTAATTTTAAGCAATATGGAAACTTAGGGTAGTCTTTCCTTAAT
TTTAAGCAATATTTGTGTGAAAGAACAGGTTTGGGCTGATATTCAAAGACTGATTTATGAACATACTTTGTGACGCTGAC
ACCAGATACTCCAGAATTAGACAAGGTCTT-ATCT-TACTCTAGTGATTTCTTATTTGCAGATACATTCCTGATGTGGCA
AGGACAATTATGGAGACTCTGGGAGAACTTGCAGACGAGTCTCCCCCCAAGAGGCAAAGGTTTGACAAGGAAGACGAGGA
GCTCCTCGAGAAAATAAATTCGGAGGAAGTGACAGAAATGACCTTTAGAGATTGTTTAACGCAGCATGTTGAACAGGTAA
GGACAAACCTAACACTCTAGCATGAA--------CATAAACCAACGCATGAAAGAAATATGCATTAT-------------
--------------------------------------------------------------------------------
---------------------------------------------------------------------ATAT-TTTTCG
TCCCGTGCTCTATACAGCCCATAGTTTTGCACC-TTTCTGTGAC---------------------------------TAC
ACAAATC-------------------------------------------------------------------------
----------------------------------------------------TA-TGTCTTTATGAAATTACATTATAA-
------CATCTTAAAACTGTCAACTGCCTTTCTTGGTGCAAA-----------GGAACTTCTAGTCCTGAATCCTGGCAT
A-GACTAAAAAA-TGTTGTACTACCTTCCACCGGTTCTGACTTGCTATCATAAGATTGATCTTC-TTGCCC-CGA
>H. pubiflorum JB053Ba
GGCTCGTGAACAGCAGGACAGGAAAAGGAACCTGAACAAGTAACTCCTCTGCCAAAAAGTTTTT------ACTGGATGTT
CTTTGGGGATCTGGTGATGTCTAGTT--TGAGCG--TAGATGTCAGGCTTTTTGTA-CTTTTGCTATGGCTATGTTTTGA
ATCAGTG-CATTTGCTGAATCATGCATTCGACAGTGTTTGTTGAATGTTGACGTTGGTTAATAAACGATGCATTGCGAGA
TTTAGGCTCTCTTTGGAAACTTAGGGTAGTCTTACCTTAATTTTAAGCAATATGGAAACTTAGGGTAGTCTTTCCTTAAT
TTTAAGCAATATTTGTGTGAAAGAACAGGTTTGGGCTGATATTCAAAGACTGATTTATGAACATACTTTGTGACGCTGAC
ACCAGATACTCCAGAATTAGACAAGGTCTT-ATCT-TACTCTAGTGATTTCTTATTTGCAGATACATTCCTGATGTGGCA
AGGACAATTATGGAGACTCTGGGAGAACTTGCAGACGAGTCTCCCCCCAAGAGGCAAAGGTTTGACAAGGAAGACGAGGA
GCTCCTCGAGAAAATAAATTCGGAGGAAGTGACAGAAATGACTTTTAGAGATTGTTTAACGCAGCATGTTGAACAGGTAA
GGACAAACCTAACACTCTAGCATGAA--------CATAAACCAACGCATGAAAGAAATATGCATTAT-------------
--------------------------------------------------------------------------------
---------------------------------------------------------------------ATAT-TTTTCG
TCCCGTGCTCTATACAGCCCATAGTTTTGCATC-TTTCTGTGAC---------------------------------TAC
ACAAATC-------------------------------------------------------------------------
----------------------------------------------------TA-TATCTTTATGAAATTACATTATAA-
------CATCTTAAAACTGTCAACTGCCTTTCTTGGTGCAAA-----------GGAACTTCTAGTCCTGAATCCTGGCAT
A-GACTAAAAAA-TGTTGTACTACCTTCCACCGGTTCCGACTTGCTATCATAAGATTGATCTTC-TTGCCC-CGA
>H. pubiflorum BCC2068
GGCTCGTGAACAGCAGGACAGGAAAAGGAACCTGAACAAGTAACTCCTCTGCCAAAAAGTTTTT------ACTGGATGTT
CTTTGGGGATCTGGTGATGTCTAGTT--TGAGCG--TAGATGTCAGGCTTTTTGTA-CTTTTGCTATGGCTATGTTTTGA
ATCAGTG-CATTTGCTGAATCATGCATTCGACAGTGTTTGTTGAATGTTGACGTTGGTTAATAAACGATGCATTGCGAGA
TTTAGGCTCTCTTTGGAAACTTAGGGTAGTCTTACCTTAATTTTAAGCAATATGGAAACTTAGGGTAGTCTTTCCTTAAT
TTTAAGCAATATTTGTGTGAAAGAACAGGTTTGGGCTGATATTCAAAGACTGATTTATGAACATACTTTGTGACGCTGAC
ACCAGATACTCCAGAATTAGACAAGGTCTT-ATCT-TACTCTAGTGATTTCTTATTTGCAGATACATTCCTGATGTGGCA
AGGACAATTATGGAGACTCTGGGAGAACTTGCAGACGAGTCTCCCCCCAAGAGGCAAAGGTTTGACAAGGAAGACGAGGA
GCTCCTCGAGAAAATAAATTCGGAGGAAGTGACAGAAATGACTTTTAGAGATTGTTTAACGCAGCATGTTGAACAGGTAA
GGACAAACCTAACACTCTAGCATGAA--------CATAAACCAACGCATGAAAGAAATATGCATTAT-------------
--------------------------------------------------------------------------------
---------------------------------------------------------------------ATAT-TTTTCG
TCCCGTGCGCTATACAGCCCATAGTTTTGCACC-TTTCTGTGAC---------------------------------TAC
ACAAATC-------------------------------------------------------------------------
----------------------------------------------------TA-TATCTTTATGAAATTACATTATAA-
------CATCTTAAAACTGTCAACTGCCTTTCTTGGTGCAAA-----------GGAACTTCTAGTCCTGAATCCTGGCAT
A-GACTAAAAAA-TGTTGTACTACCTTCCACCGGTTCCGACTTGCTATCATAAGATTGATCTTC-TTGCCC-CGA
>H. pubiflorum JB020_2
GGCTCGTGAACAGCAGGACAGGAAAAGGAACCTGAACAAGTAACTCCTCTGCCAAAAAGTTTTT------ACTGGATGTT
CTTTGGGGATCTGGTGATGTCTAGTT--TGAGCG--TAGATGTCAGGCTTTTTGTA-CTTTTGCTATGGCTATGTTTTGA
ATCAGTG-CATTTGCTGAATCATGCATTCGACAGTGTTTGTTGAATGTTGACGTTGGTTAATAAACGATGCATTGCGAGA
TTTAGGCTCTCTTTGGAAACTTAGGGTAGTCTTACCTTAATTTTAAGCAATATGGAAACTTAGGGTAGTCTTTCCTTAAT
TTTAAGCAATATTTGTGTGAAAGAACAGGTTTGGGCTGATATTCAAAGACTGATTTATGAACATACTTTGTGACGCTGAC
ACCAGATACTCCAGAATTAGACAAGGTCTT-ATCT-TACTCTAGTGATTTCTTATTTGCAGATACATTCCTGATGTGGCA
AGGACAATTATGGAGACTCTGGGAGAACTTGCAGACGAGTCTCCCCCCAAGAGGCAAAGGTTTGACAAGGAAGACGAGGA
GCTCCTCGAGAAAATAAATTCGGAGGAAGTGACAGAAATGACTTTTAGAGATTGTTTAACGCAGCATGTTGAACAGGTAA
GGACAAACCTAACACTCTAGCATGAA--------CATAAACCAACGCATGAAAGAAATATGCATTAT-------------
--------------------------------------------------------------------------------
---------------------------------------------------------------------ATAT-TTTTCG
TCCCGTGCTCTATACAGCCCATAGTTTTGCACC-TTTCTGTGAC---------------------------------TAC
ACAAATC-------------------------------------------------------------------------
----------------------------------------------------TA-TATCTTTATGAAATTACATTATAA-
------CATCTTAAAACTGTCAACTGCCTTTCTTGGTGCAAA-----------GGAACTTCTAGTCCTGAATCCTGGCAT
A-GACTAAAAAA-TGTTGTACTACCTTCCACCGGTTCCGACTTGCTATCATAAGATTGATCTTC-TTGCCC-CGA
>H. pusillum BCC2049
GGCTCGTGAACAGCAGGACAGGAAAAGGAACCTGAACAAGTAACTCCTCTGCCAAAAAGTTTTT------ACTGGATGTT
CTTTGGGGATCTGGTGATGTCTAGTT--TGAGCG--TAGATGTCAGGCTTTTTGTA-CTTTTGCTATGGCTATGTTTTGA
ATCAGTG-CATTTGCTGAATCATGCATTTGACAGTGTTTGTTGAATGTTGACGTTGGTTAATAAACGATGCATTGTGAGA
TTTAGGCTCTCTTTGGAAACTTAGGGTAGTCTTACCTTAATTTTAAGCAATATGGAAACTTAGGGTAGTCTTTCCTTAAT
TTTAAGCAATATTTGTGTGAAAGAACAGGTTTGGGCTGATATTCAAAGACTGATTTATGAACATACTTTGTGACGCTGAC
ACCAGATACTCCAGAATTAGACAAGGTCTT-ATCT-TACTCTAGTGATTTCTTATTTGCAGATACATTCCTGATGTGGCA
AGGACAATTATGGAGACTCTGGGAGAACTTGCAGACCAGTCTCCCCCCAAGAGGCAAAGGTTTGACAAGGAAGACGAGGA
GCTCCTCGAGAAAATAAATTCGGAGGCAGTGACAGAAATGACTTTTAGAGATTGTTTAACGCAGCATGTTGAACAGGTAA
GGACAAACCTAACACTCTAGCATGAA--------CATAAACCAACGCATGAAAGAAATATGCATTAT-------------
--------------------------------------------------------------------------------
---------------------------------------------------------------------ATAT-TTTTCG
TCCCGTGCTCTATACAGCCCATAGTTTTGCACC-TTTCTGTGAC---------------------------------TAC
ACAAATC-------------------------------------------------------------------------
----------------------------------------------------TA-TATCTTTATGAAATTATATTATAA-
------CATCTTAAAACTGTCAACTGCCTTTCTTGGTGCAAA-----------GGAACTTCTAGTCCTGAATCCTGGCAT
A-GACTAAAAAA-TGTTGTACTACCTTCCACTGGTTCCGACTTGCTATCATAAGATTGATCTTC-TTGCCC-CGA
>H. pusillum CN27877
GGCTCGTGAACAGCAGGACAGGAAAAGGAACCTGAACAAGTAACTCCTCTGCCAAAAAGTTTTT------ACTGGATGTT
CTTTGGGGATCTGGTGATGTCTAGTT--TGAGCG--TAGATGTCAGGCTTTTTGTA-CTTTTGCTATGGCTATGTTTTGA
ATCAGTG-CATTTGCTGAATCATGCATTTGACAGTGTTTGTTGAATGTTGACGTTGGTTAATAAACGATGCATTGTGAGA
TTTAGGCTCTCTTTGGAAACCTAGGGTAGTCTTACCTTAATTTTAAGCAATATGGAAACTTAGGGTAGTCTTTCCTTAAT
TTTAAGCAATATTTGTGTGAAAGAACAGGTTTGGGCTGATATTCAAAGACTGATTTATGAACATACTTTGTGACGCTGAC
ACCAGATACTCCAGAATTAGACAAGGTCTT-ATCT-TACTCTAGTGATTTCTTATTTGCAGATACATTCCTGATGTGGCA
AGGACAATTATGGAGACTCTGGGAGAACTTGCAGACCAGTCTCCCCCCAAGAGGCAAAGGTTTGACAAGGAAGACGAGGA
GCTCCTCGAGAAAATAAATTCGGAGGAAGTGACAGAAATGACTTTTAGAGATTGTTTAACGCAGCATGTTGAACAGGTAA
GGACAAACCTAACACTCTAGCATGAA--------CATAAACCAACGCATGAAAGAAATATGCATTAT-------------
--------------------------------------------------------------------------------
---------------------------------------------------------------------ATAT-TTTTCG
TCCCGTGCTCTATACAGCCCATAGTTTTGCACC-TTTCTGTGAC---------------------------------TAC
ACAAATC-------------------------------------------------------------------------
----------------------------------------------------TA-TATCTTTATGAAATTATATTATAA-
------CATCTTAAAACTGTCAACTGCCTTTCTTGGTGCAAA-----------GGAACTTCTAGTCCTGAATCCTGGCAT
A-GACTAAAAAA-TGTTGTACTACCTTCCACTGGTTCCGACTTGCTATCATAAGATTGATCTTC-TTGCCC-CGA
>H. pusillum BCC2043
GGCTCGTGAACAGCAGGACAGGAAAAGGAACCTGAACAAGTAACTCCTCTGCCAAAAAGTTTTT------ACTGGATGTT
CTTTGGGGATCTGGTGATGTCTAGTT--TGAGCG--TAGATGTCAGGCTTTTTGTA-CTTTTGCTATGGCTATGTTTTGA
ATCAGTG-CATTTGCTGAATCATGCATTTGACAGTGTTTGTTGAATGTTGACGTTGGTTAATAAACGATGCATTGTGAGA
TTTAGGCTCTCTTTGGAAACCTAGGGTAGTCTTACCTTAATTTTAAGCAATATGGAAACTTAGGGTAGTCTTTCCTTAAT
TTTAAGCAATATTTGTGTGAAAGAACAGGTTTGGGCTGATATTCAAAGACTGATTTATGAACATACTTTGTGACGCTGAC
ACCAGATACTCCAGAATTAGACAAGGTCTT-ATCT-TACTCTAGTGATTTCTTATTTGCAGATACATTCCTGATGTGGCA
AGGACAATTATGGAGACTCTGGGAGAACTTGCAGACCAGTCTCCCCCCAAGAGGCAAAGGTTTGACAAGGAAGACGAGGA
GCTCCTCGAGAAAATAAATTCGGAGGAAGTGACAGAAATGACTTTTAGAGATTGTTTAACGCAGCATGTTGAACAGGTGA
GGACAAACCTAACACTCTAGCATGAA--------CATAAACCAACGCATGAAAGAAATATGCATTAT-------------
--------------------------------------------------------------------------------
---------------------------------------------------------------------ATAT-TTTTCG
TCCCGTGCTCTATACAGCCCATAGTTTTGCACC-TTTCTGTGAC---------------------------------TAC
ACAAATC-------------------------------------------------------------------------
----------------------------------------------------TA-TATCTTTATGAAATTATATTATAA-
------CATCTTAAAACTGTCAACTGCCTTTCTTGGTGCAAA-----------GGAACTTCTAGTCCTGAATCCTGGCAT
A-GACTAAAAAA-TGTTGTACTACCTTCCACTGGTTCCGACTTGCTATCATAAGATTGATCTTC-TTGCCC-CGA
>H. roshevitzii BCC2069
GGCTCGTGAACAGCAGGACAGGAAAAGGAACCTGAACAAGTAACTCCTCTGCCAAAAAGTTTTT------ACTGGATGTT
CTTTGGGGATCTGGTGATGTCTAGTT--TGAGCA--TAGATGTCAGGCTTTTTGTA-CTTTTGCTATGGCTATGTTTTGA
ATCAGTG-TATTTGCTGAATCATGCATTCGACAGTGTTTGTTGAATGTTGACGTTGGTTAATAAACGATGCATTGCGAGA
TTTAGGCTCACTTTGGAAACTTAGGGTAGTCTTACCTTAATTTTAAGCAATATGGAAACTTAGGGTAGTCTTTCCTTAAT
TCTAAGCAATA-TTGTGTGAAAGAACAGGTTTGGGCTGATATTCAAAGACTGATTTATGAACATACTTTGTGACGCTGAC
ACCAGATACTCCAGAATTAGACAAGGTCTT-ATCT-TACTCTAGTGATTTCTTATTTGCAGATACATTCCTGATGTGGCA
AGGACAATTATGGAGACTCTGGGAGAACTTGCCGACGAGTCTCCCCCCAAGAGGCAACGGTTTGACAAGGAAGACGAGGA
GCTCCTCGAGAAAATAAATTCGGAGGAAGTGACAGAAATGACTTTTAGAGATTGCTTAACGCAGCATGTTGAACAGGTAA
GGACAAACCTAACACTCTAGCATGAA--------CATAAACCAATGCATGAAAGAAATATGCATTAT-------------
--------------------------------------------------------------------------------
---------------------------------------------------------------------ATAT-TTTTCG
TCCCGTGCTCTATACAGCCCATAGTTTTGCACC-TTTCTGTGACTACACTGCTGCCACATAAAAGTCATATCCGGTTTAC
ACAAATC-------------------------------------------------------------------------
----------------------------------------------------TA-TATCTTTATGAAATTACATTATAA-
------CATCTTAAAACTGTCAACTGCCTTTCTTGGTGCAAA-----------GGAACTTCTAGTCCTGAATCCCGACAT
A-GACTAAAAAA-TGTTGTACTACCTTCCACCGGTTCCGACTTGTTATCATAAGATTGATCTTG-TTGCCC-CGA
>H. roshevitzii BCC2015
GGCTCGTGAACAGCAGGACAGGAAAAGGAACCTGAACAAGTAACTCCTCTGCCAAAAAGTTTTT------ACTGGATGTT
CTTTGGGGATCTGGTGATGTCTAGTT--TGAGCA--TAGATGTCAGGCTTTTTGTA-CTTTTGCTATGGCTATGTTTTGA
ATCAGTG-TATTTGCTGAATCATGCATTCGACAGTGTTTGTTGAATGTTGACGTTGGTTAATAAACGATGCATTGCGAGA
TTTAGGCTCACTTTGGAAACTTAGGGTAGTCTTACCTTAATTTTAAGCAATATGGAAATTTAGGGTAGTCTTTCCTTAAT
TCTAAGCAATA-TTGTTTGAAAGAACAGGTTTGGGCTGATATTCAAAGACTGATTTATGAACATACTTTGTGACGCTGAC
ACCAGATACTCCAGAATTAGACAAGGTCTT-ATCT-TACTCTAGTGATTTCTTATTTGCAGATACATTCCTGATGTGGCA
AGGACAATTATGGAGACTCTGGGAGAACTTGCCGACGAGTCTCCCCCCAAGAGGCAACGGTTTGACAAGGAAGACGAGGA
GCTCCTCGAGAAAATAAATTCGGAGGAAGTGACAGAAATGACTTTTAGAGATTGCTTAACGCAGCATGTTGAACAGGTAA
GGACAAACCTAACACTCTAGCATGAA--------CATAAACCAATGCATGAAAGAAATATGCATTAT-------------
--------------------------------------------------------------------------------
---------------------------------------------------------------------ATAT-TTTTCG
TCCCGTGCTCTATACAGCCCATAGTTTTGCACC-TTTCTGTGACTACACTGCTGCCACATAAAAGTCATATCCGGTTTAC
ACAAATC-------------------------------------------------------------------------
----------------------------------------------------TA-TATCTTTATGAAATTACATTATAA-
------CATCTTAAAACTGTCAACTGCCTTTCTTGGTGCAAA-----------GGAACTTCTAGTCCTGAATCCCGACAT
A-GACTAAAAAA-TGTTGTACTACCTTCCACCGGTTCCGACTTGTTATCATAAGATTGATCTTG-TTGCCC-CGA
>H. roshevitzii H07421a
GGCTCGTGAACAGCAGGACAGGAAAAGGAACCTGAACAAGTAACTCCTCTGCCAAAAAGTTTTT------ACTGGATGTT
CTTTGGGGATCTGGTGATGTCTAGTT--TGAGCA--TAGATGTCAGGCTTTTTGTA-CTTTTGCTATGGCTATGTTTTGA
ATCAGTG-TATTTGCTGAATCATGCATTCGACAGTGTTTGTTGAATGTTGACGTTGGTTAATAAACGATGCATTGCGAGA
TTTAGGCTCACTTTGGAAACTTAGGGTAGTCTTACCTTAATTTTAAGCAATATGGAAATTTAGGGTAGTCTTTCCTTAAT
TCTAAGCAATA-TTGTGTGAAAGAACAGGTTTGGGCTGATATTCAAAGACTGATTTATGAACATACTTTGTGACGCTGAC
ACCAGATACTCCAGAATTAGACAAGGTCTT-ATCT-TACTCTAGTGATTTCTTATTTGCAGATACATTCCTGATGTGGCA
AGGACAATTATGGAGACTCTGGGAGAACTTGCCGACGAGTCTCCCCCCAAGAGGCAACGGTTTGACAAGGAAGACGAGGA
GCTCCTCGAGAAAATAAATTCGGAGGAAGTGACAGAAATGACTTTTAGAGATTGCTTAACGCAGCATGTTGAACAGGTAA
GGACAAACCTAACACTCTAGCATGAA--------CATAAACCAATGCATGAAAGAAATATGCATTAT-------------
--------------------------------------------------------------------------------
---------------------------------------------------------------------ATAT-TTTTCG
TCCCGTGCTCTATACAGCCCATAGTTTTGCACC-TTTCTGTGACTACACTGCTGCCACATAAAAGTCATATCCGGTTTAC
ACAAATC-------------------------------------------------------------------------
----------------------------------------------------TA-TATCTTTATGAAATTACATTATAA-
------CATCTTAAAACTGTCAACTGCCTTTCTTGGTGCAAA-----------GGAACTTCTAGTCCTGAATCCCGACAT
A-GACTAAAAAA-TGTTGTACTACCTTCCACCGGTTCCGACTTGTTATCATAAGATTGATCTTG-TTGCCC-CGA
>H. roshevitzii H09194
GGCTCGTGAACAGCAGGACAGGAAAAGGAACCTGAACAAGTAACTCCTCTGCCAAAAAGTTTTT------ACTGGATGTT
CTTTGGGGATCTGGTGATGTCTAGTT--TGAGCA--TAGATGTCAGGCTTTTTGTA-CTTTTGCTATGGCTATGTTTTGA
ATCAGTG-TATTTGCTGAATCATGCATTCGACAGTGTTTGTTGAATGTTGACGTTGGTTAATAAACGATGCATTGCGAGA
TTTAGGCTCACTTTGGAAACTTAGGGCAGTCTTACCTTAATTTTAAGCAATATGGAAACTTAGGGTAGTCTTTCCTTAAT
TCTAAGCAATA-TTGTGTGAAAGAACAGGTTTGGGCTGATATTCAAAGACTGATTTATGAACATACTTTGTGACGCTGAC
ACCAGATACTCCAGAATTAGACAAGGTCTT-ATCT-TACTCTAGTGATTTCTTATTTGCAGATACATTCCTGATGTGGCA
AGGACAATTATGGAGACTCTGGGAGAACTTGCCGACGAGTCTCCCCCCAAGAGGCAACGGTTTGACAAGGAAGACGAGGA
GCTCCTCGAGAAAATAAATTCGGAGGAAGTGACAGAAATGACTTTTAGAGATTGCTTAACGCAGCATGTTGAACAGGTAA
GGACAAACCTAACACTCTAGCATGAA--------CATAAACCAATGCATGAAAGAAATATGCATTAT-------------
--------------------------------------------------------------------------------
---------------------------------------------------------------------ATAT-TTTTCG
TCCCGTGCTCTATACAGCCCATAGTTTTGCACC-TTTCTGTGACTACACTGCTGCCACATAAAAGTCATATCCGGTTTAC
ACAAATC-------------------------------------------------------------------------
----------------------------------------------------TA-TATCTTTATGAAATTACATTATAA-
------CATCTTAAAACTGTCAACTGCCTTTCTTGGTGCAAA-----------GGAACTTCTAGTCCTGAATCCCGACAT
A-GACTAAAAAA-TGTTGTACTACCTTCCACCGGTTCCGACTTGTTATCATAAGATTGATCTTG-TTGCCC-CGA
>H. secalinum JB104_1_A
GGCTCGTGAACAGCAGGACAGGAAAAGGAACCTGAACAAGTAACTCCTCTGCCAAAAAGTTTTT------ACTGGATGTT
CTTTGGGGATCTGGTGATGTCTAGTT--TGAGCG--TAGATGTCAGGCTTTTTGTA-CTTTTGCTATGGCTATGTTTTGA
ATCAGTGACACTTGCTGAATCATGCATTCGACAGTGTTTGTTGAATGTTGACGTTGGTTAATAAACGATGCATTACGAGA
TATACGCTCACTTTGGAAACTTAGGGTAGT-TTACCTTAATTTTAAGCAATATGG-AATTTAGGGTAGACTTTCCTTAA-
TTTAAGCAATATTTGTGTGTAAGAACAGGTTTGGGCTGATATTCAAAGACTGATTTATGAACATGCTTTGTGACGCTGGC
ACCAGATACTCGAGAATTAGACAAGGTCTT-ATCT-TACTCTAGTGATTTCTTATTTGCAGATACATTCCTGATGTGGCA
AGGACAATTATGGAGACTCTGGGAGAACTTGCAGACGAGTCTCCCCCCAAGAGGCCACGGTTTGACAAGGAAGACGAGGA
GCTCCTCGAGAAAATAAATTCGGAGGAAGTGACAGAAATGACTTTTAGAGATTGCTTAACGCAGCATGTTGAACAGGTAA
GGACAAATCTAACACTCTAGCATGAA--------CATAAACCAATGCATGAAAGCAATATGCATTAT-------------
--------------------------------------------------------------------------------
---------------------------------------------------------------------ATAT-TTTTCG
TCCCGTGCTCTATACAGCCCATAATTTTGCACC-TTTCTGTGGCTACACTGCTGCCTCATAAAAGTCATATCCGGTTTAC
ACAAATC-------------------------------------------------------------------------
----------------------------------------------------TA-TATCTTTATGAAATTACATTATAA-
------CATCTTAAAACTGTCAACTGCCTTTCTTGGTGCAAA-----------GGAACTTCTAGTCCTGAATCCCGGCAT
A-GACTAAAAAA-TGTTGTACTACCTTCCACCGGTTCCGATTTGTTATCATAAGACTGATCTTG-TTGCCC-CGA
>H. secalinum JB105_4_A
GGCTCGTGAACAGCAGGACAGGAAAAGGAACCTGAACAAGTAACTCCTCTGCCAAAAAGTTTTT------ACTGGATGTT
CTTTGGGGATCTGGTGATGTCTAGTT--TGAGCG--TAGATGTCAGGCTTTTTGTA-CTTTTGCTATGGCTATGTTTTGA
ATCAGTGACACTTGCTGAATCATGCATTCGACAGTGTTTGTTGAATGTTGACGTTGGTTAATAAACGATGCATTACGAGA
TATACGCTCACTTTGGAAACTTAGGGTAGTTTTACCTTAATTTTAAGCAATATGG-AATTTAGGGTAGACTTTCCTTAA-
TTTAAGCAATATTTGTGTGTAAGAACAGGTTTGGGCTGATATTCAAAGACTGATTTATGAACATGCTTTGTGACGCTGGC
ACCAGATACTCGAGAATTAGACAAGGTCTT-ATCT-TACTCTAGTGATTTCTTATTTGCAGATACATTCCTGATGTGGCA
AGGACAATTATGGAGACTCTGGGAGAACTTGCAGACGAGTCTCCCCCCAAGAGGCCACGGTTTGACAAGGAAGACGAGGA
GCTCCTCGAGAAAATAAATTCGGAGGAAGTGACAGAAATGACTTTTAGAGATTGCTTAACGCAGCATGTTGAACAGGTAA
GGACAAATCTAACACTCTAGCATGAA--------CATAAACCAATGCATGAAAGCAATATGCATTAT-------------
--------------------------------------------------------------------------------
---------------------------------------------------------------------ATAT-TTTTCG
TCCCGTGCTCTATACAGCCCATAATTTTGCACC-TTTCTGTGGCTACACTGCTGCCACATAAAAGTCATATCCGGTTTAC
ACAAATC-------------------------------------------------------------------------
----------------------------------------------------TA-TATCTTTATGAAATTACATTATAA-
------CATCTTAAAACTGTCAACTGCCTTTCTTGGTGCAAA-----------GGAACTTCTAGTCCTGAATCCCGGCAT
A-GACTAAAAAA-TGTTGTACTACCTTCCACCGGTTCCGATTTGTTATCATAAGACTGATCTTG-TTGCCC-CGA
>H. secalinum GRA1016_A
GGCTCGTGAACAGCAGGACAGGAAAAGGAACCTGAACAAGTAACTCCTCTGCCAAAAAGTTTTT------ACTGGATGTT
CTTTGGGGATCTGGTGATGTCTAGTT--TGAGCG--TAGATGTCAGGCTTTTTGTA-CTTTTGCTATGGCTATGTTTTGA
ATCAGTGACACTTGCTGAATCATGCATTCGACAGTGTTTGTTGAATGTTGACGTTGGTTAATAAACGATGCATTACGAGA
TATACGCTCACTTTGGAAACTTAGGGTAGTTTTACCTTAATTTTAAGCAATATGG-AATTTAGGGTAGACTTTCCTTAA-
TTTAAGCAATATTTGTGTGTAAGAACAGGTTTGGGCTGATATTCAAAGACTGATTTATGAACATGCTTTGTGACGCTGGC
ACCAGATACTCGAGAATTAGACAAGGTCTT-ATCT-TACTCTAGTGATTTCTTATTTGCAGATACATTCCTGATGTGGCA
AGGACAATTATGGAGACTCTGGGAGAACTTGCAGACGAGTCTCCCCCCAAGAGGCCACGGTTTGACAAGGAAGACGAGGA
GCTCCTCGAGAAAATAAATTCGGAGGAAGTGACAGAAATGACTTTTAGAGATTGCTTAACGCAGCATGTTGAACAGGTAA
GGACAAATCTAACACTCTAGCATGAA--------CATAAACCAATGCATGAAAGCAATATGCATTAT-------------
--------------------------------------------------------------------------------
---------------------------------------------------------------------ATAT-TTTTCG
TCCCGTGCTCTATACAGCCCATAATTTTGCACC-TTTCTGTGGCTACACTGCTGCCACATAAAAGTCATATCCGGTTTAC
ACAAATC-------------------------------------------------------------------------
----------------------------------------------------TA-TATCTTTATGAAATTACATTATAA-
------CATCTTAAAACTGTCAACTGCCTTTCTTGGTGCAAA-----------GGAACTTCTAGTCCTGAATCCCGGCAT
A-GACTAAAAAA-TGTTGTACTACCTTCCACCGGTTCCGATTTGTTATCATAAGACTGATCTTG-TTGCCC-CGA
>H. secalinum BCC2004_A
GGCTCGTGAACAGCAGGACAGGAAAAGGAACCTGAACAAGTAACTCCTCTGCCAAAAAGTTTTT------ACTGGATGTT
CTTTGGGGATCTGGTGATGTCTAGTT--TGAGCG--TAGATGTCAGGCTTTTTGTA-CTTTTGCTATGGCTATGTTTTGA
ATCAGTGACACTTGCTGAATCATGCATTCGACAGTGTTTGTTGAATGTTGACGTTGGTTAATAAACGATGCATTACGAGA
TTTACGCTCACTTTGGAAACTTAGGGTAGTTTTACCTTAATTTTAAGCAATATGG-AATTTAGGGTAGACTTTCCTTAA-
TTTAAGCAATATTTGTGTGTAAGAACAGGTTTGGGCTGATATTCAAAGACTGATTTATGAACATGCTTTGTGACGCTGGC
ACCAGATACTCGAGAATTAGACAAGGTCTT-ATCT-TACTCTAGTGATTTCTTATTTGCAGATACATTCCTGATGTGGCA
AGGACAATTATGGAGACTCTGGGAGAACTTGCAGACGAGTCTCCCCCCAAGAGGCCACGGTTTGACAAGGAAGACGAGGA
GCTCCTCGAGAAAATAAATTCGGAGGAAGTGACAGAAATGACTTTTAGAGATTGCTTAACGCAGCATGTTGAACAGGTAA
GGACAAATCTAACACTCTAGCATGAA--------CATAAACCAATGCATGAAAGCAATATGCATTAT-------------
--------------------------------------------------------------------------------
---------------------------------------------------------------------ATAT-TTTTCG
TCCCGTGCTCTATACAGCCCATAATTTTGCACC-TTTCTGTGGCTACACTGCTGCCACATAAAAGTCATATCCGGTTTAC
ACAAATC-------------------------------------------------------------------------
----------------------------------------------------CA-TATCTTTATGAAATTACATTATAA-
------CATCTTAAAACTGTCAACTGCCTTTCTTGGTGCAAA-----------GGAACTTCTAGTCCTGAATCCCGGCAT
A-GACTAAAAAA-TGTTGTACTACCTTCCACCGGTTCCGATTTGTTATCATAAGACTGATCTTG-TTGCCC-CGA
>H. secalinum JB105_4_B
GGCTCGTGAACAGCAGGACAGGAAAAGGAACCTGAACAAGTAACTCCTCTGCCAAAGAGTTTTT------ACTGGATGTT
CTTTGGGGATCTGGTGATGTCTAGTT--TGAGCG--TAGATGTCAGGCTTTTTGTA-CTTTTGCTATGGCTATGTTTTGA
ATCAGTG-CATTTGCTGAATCATGCATTCGACAGTGTTTGTTGAATGTTGACGTTGGTTAATAAACGATGCATTGCGAGA
TTTAGGCTCTCTTTGGAAACTTAGGGTAGTCTTACCTTAATTTTAAGCAATATGGAAACTTAGGGTAGTCTTTCCTTAAT
TTTAAGCAATATTTGTGTGAAAGAACAGGTTTGGGCTGATATTCAGTGACTGATTTATGAACATGCTTTGTTTCACTGAC
ACCAGATACTCCAGAATTAGACAAGGTCTT-ATCT-TACTCTAGTGATTTCTTATTTGCAGATACATTCCTGACGTGGCA
AGGACAATTATGGAGACTCTGGGAGAACTTGCAGACGAGTCTCCCCCCAAGAGGCAACGGTTTGACAAGGAAGACGAGGA
GCTCCTCGAGAAAATAAATTCGGAGGAAGTGACAGAAATGACTTTTAGAGATTGCTTAACGCAGCATGTTGAACAGGTAA
GGACAAACCTAACACTCTAGCATGAA--------CATAAACCAATGCATGAAAGAAATATGCATTAT-------------
--------------------------------------------------------------------------------
---------------------------------------------------------------------ATAT-TTTTCG
TCCCGTGCTCTATACAGCCCATAGTTTTGCACC-TTTCTGTGACTACACTGCTGCCACATAAAAGTCATATCCGGTTTAC
ACAAAAC-------------------------------------------------------------------------
----------------------------------------------------TA-TATCTTTATGAAATTACATTATAA-
------CATCTTAAAACTGTCAACTGCCTTTCTTGGTGCAAA-----------GGAACTTCTAGTCCTGAATCCCGGCA-
--GACTAAAAAA-TGTTGGACTACCTTCCACCGGTTCCGACTTGTTATCATAAGATTGATCTTG-TTGCCC-CGA
>H. secalinum GRA1016_B
GGCTCGTGAACAGCAGGACAGGAAAAGGAACCTGAACAAGTAACTCCTCTGCCAAAGAGTTTTT------ACTGGATGTT
CTTTGGGGATCTGGTGATGTCTAGTT--TGAGCG--TAGATGTCAGGCTTTTTGTA-CTTTTGCTATGGCTATGTTTTGA
ATCAGTG-CATTTGCTGAATCATGCATTCGACAGTGTTTGTTGAATGTTGACGTTGGTTAATAAACGATGCATTGCGAGA
TTTAGGCTCTCTTTGGAAACTTAGGGTAGTCTTACCTTAATTTTAAGCAATATGGAAACTTAGGGTAGTCTTTCCTTAAT
TTTAAGCAATATTTGTGTGAAAGAACAGGTTTGGGCTGATATTCAGTGACTGATTTATGAACATGCTTTGTTTCACTGAC
ACCAGATACTCCAGAATTAGACAAGGTCTT-ATCT-TACTCTAGTGATTTCTTATTTGCAGATACATTCCTGACGTGGCA
AGGACAATTATGGAGACTCTGGGAGAACTTGCAGACGAGTCTCCCCCCAAGAGGCAACGGTTTGACAAGGAAGACGAGGA
GCTCCTCGAGAAAATAAATTCGGAGGAAGTGACAGAAATGACTTTTAGAGATTGCTTAACGCAGCATGTTGAACAGGTAA
GGACAAACCTAACACTCTAGCATGAA--------CATAAACCAATGCATGAAAGAAATATGCATTAT-------------
--------------------------------------------------------------------------------
---------------------------------------------------------------------ATAT-TTTTCG
TCCCGTGCTCTATACAGCCCATAGTTTTGCACC-TTTCTGTGACTACACTGCTGCCACATAAAAGTCATATCCGGTTTAC
ACAAAAC-------------------------------------------------------------------------
----------------------------------------------------TA-TATCTTTATGAAATTACATTATAA-
------CATCTTAAAACTGTCAACTGCCTTTCTTGGTGCAAA-----------GGAACTTCTAGTCCTGAATCCCGGCA-
--GACTAAAAAA-TGTTGGACTACCTTCCACCGGTTCCGACTTGTTATCATAAGATTGATCTTG-TTGCCC-CGA
>H. secalinum JB104_1_B
GGCTCGTGAACAGCAGGACAGGAAAAGGAACCTGAACAAGTAACTCCTCTGCCAAAGAGTTTTT------ACTGGATGTT
CTTTGGGGATCTGGTGATGTCTAGTT--TGAGCG--TAGATGTCAGGCTTTTTGTA-CTTTTGCTATGGCTATGTTTTGA
ATCAGTG-CATTTGCTGAATCATGCATTCGACAGTGTTTGTTGAATGTTGACGTTGGTTAATAAACGATGCATTGCGAGA
TTTAGGCTCTCTTTGGAAACTTAGGGTAGTCTTACCTTAATTTTAAGCAATATGGAAACTTAGGGTAGTCTTTCCTTAAT
TTTAAGCAATATTTGTGTGAAAGAACAGGTTTGGGCTGATATTCAGTGACTGATTTATGAACATGCTTTGTTTCACTGAC
ACCAGATACTCCAGAATTAGACAAGGTCTT-ATCT-TACTCTAGTGATTTCTTATTTGCAGATACATTCCTGACGTGGCA
AGGACAATTATGGAGACTCTGGGAGAACTTGCAGACGAGTCTCCCCCCAAGAGGCAACGGTTTGACAAGGAAGACGAGGA
GCTCCTCGAGAAAATAAATTCGGAGGAAGTGACAGAAATGACTTTTAGAGATTGCTTAACGCAGCATGTTGAACAGGTAA
GGACAAACCTAACACTCTAGCATGAA--------CATAAACCAATGCATGAAAGAAATATGCATTAT-------------
--------------------------------------------------------------------------------
---------------------------------------------------------------------ATAT-TTTTCG
TCCCGTGCTCTATACAGCCCATAGTTTTGCACC-TTTCTGTGACTACACTGCTGCCACATAAAAGTCATATCCGGTTTAC
ACAAAAC-------------------------------------------------------------------------
----------------------------------------------------TA-TATCTTTATGAAATTACATTATAA-
------CATCTTAAAACTGTCAACTGCCTTTCTTGGTGCAAA-----------GGAACTTCTAGTCCTGAATCCCGGCA-
--GACTAAAAAA-TGTTGGACTACCTTCCACCGGTTCCGACTTGTTATCATAAGATTGATCTTG-TTGCCC-CGA
>H. stenostachys BCC2021
GGCTCGTGAACAGCAGGACAGGAAAAGGAACCTGAACAAGTAACTCCTCTGCCAAAAAGTTTTT------ACTGGATGTT
CTTTGGGGATCTGGTGATGTCTAGTT--TGAGCG--TAGATGTCAGGCTTTTTGTA-CTTTTGCTATGGCTATGTTTTGA
ATCAGTG-CATTTGCTGAATCATGCATTTGACAGTGTTTGTTGAATGTTGACGTTGGTTAATAAACGATGCATTGTGAGA
TTTAGGCTCTCTTTGGAAACTTATGGTAGTCTTACCTTAATTTTAAGCAATATGGAAACTTAGGGTAGTCTTTCCTTAAT
TTTAAGCAATATTTGTGTGAAAGAACAGGTTTGGGCTGATATTCAAAGACTGATTTATGAACATACTTTGTGACGCTGAC
CCCAGATACTCCAGAATTAGACAAGGTCTT-ATCT-TACTCTAGTGATTTCTTATTTGCAGATACATTCCTGATGTGGCA
AGGACAATTATGGAGACTCTGGGAGAACTTGCAGACCAGTCTCCCCCCAAGAGGCAAAGGTTTGACAAGGAAGACGAGGA
GCTCCTCGAGAAAATAAATTCGGAGGAAGTGACAGAAATGACTTTTAGAGATTGTTTAACGCAGCATGTTGAACAGGTAA
GGACAAACCTAACACTCTAGCATGAA--------CATAAACCAACGCATGAAAGAAATACGCATTAT-------------
--------------------------------------------------------------------------------
---------------------------------------------------------------------ATAT-TTTTCG
TCCCGTGCTCTATACAGCCCATAGTTTTGCACC-TTTCTGTGAC---------------------------------TAC
ACAAATC-------------------------------------------------------------------------
----------------------------------------------------TA-TATCTTTATGAAATTATATTATAA-
------CATCTTAAAACTGTCAACTGCCTTTCTTGGTGCAAA-----------GGAACTTCTAGTCCTGAATCCTGGCAT
A-GACTAAAAAA-TGTTGTACTACCTTCCACCGGTTCCGACTTGCTATCATAAGATTGATCTTC-TTGCCC-CGA
>H. stenostachys H01780
GGCTCGTGAACAGCAGGACAGGAAAAGGAACCTGAACAAGTAACTCCTCTGCCAAAAAGTTTTT------ACTGGATGTT
CTTTGGGGATCTGGTGATGTCTAGTT--TGAGCG--TAGATGTCAGGCTTTTTGTA-CTTTTGCTATGGCTATGTTTTGA
ATCAGTG-CATTTGCTGAATCATGCATTTGACAGTGTTTGTTGAATGTTGACGTTGGTTAATAAACGATGCATTGTGAGA
TTTAGGCTCTCTTTGGAAACTTATGGTAGTCTTACCTTAATTTTAAGCAATATGGAAACTTAGGGTAGTCTTTCCTTAAT
TTTAAGCAATATTTGTGTGAAAGAACAGGTTTGGGCTGATATTCAAAGACTGATTTATGAACATACTTTGTGACGCTGAC
CCCAGATACTCCAGAATTAGACAAGGTCTT-ATCT-TACTCTAGTGATTTCTTATTTGCAGATACATTCCTGATGTGGCA
AGGACAATTATGGAGACTCTGGGAGAACTTGCAGACCAGTCTCCCCCCAAGAGGCAAAGGTTTGACAAGGAAGACGAGGA
GCTCCTCGAGAAAATAAATTCGGAGGAAGTGACAGAAATGACTTTTAGAGATTGTTTAACGCAGCATGTTGAACAGGTAA
GGACAAACCTAACACTCTAGCATGAA--------CATAAACCAACGCATGAAAGAAATACGCATTAT-------------
--------------------------------------------------------------------------------
---------------------------------------------------------------------ATAT-TTTTCG
TCCCGTGCTCTATACAGCCCATAGTTTTGCACC-TTTCTGTGAC---------------------------------TAC
ACAAATC-------------------------------------------------------------------------
----------------------------------------------------TA-TATCTTTATGAAATTATATTATAA-
------CATCTTAAAACTGTCAACTGCCTTTCTTGGTGCAAA-----------GGAACTTCTAGTCCTGAATCCTGGCAT
A-GACTAAAAAA-TGTTGTACTACCTGCCACCGGTTCCGACTTGCTATCATAAGATTGATCTTC-TTGCCC-CGA
>H. stenostachys JB214_4
GGCTCGTGAACAGCAGGACAGGAAAAGGAACCTGAACAAGTAACTCCTCTGCCAAAAAGTTTTT------ACTGGATGTT
CTTTGGGGATCTGGTGATGTCTAGTT--TGAGCG--TAGATGTCAGGCTTTTTGTA-CTTTTGCTATGGCTATGTTTTGA
ATCAGTG-CATTTGCTGAATCATGCATTTGACAGTGTTTGTTGAATGTTGACGTTGGTTAATAAACGATGCATTGTGAGA
TTTAGGCTCTCTTTGGAAACTTATGGTAGTCTTACCTTAAATTTAAGCAATATGGAAACTTAGGGTAGTCTTTCCTTAAT
TTTAAGCAATATTTGTGTGAAAGAACAGGTTTGGGCTGATATTCAAAGACTGATTTATGAACATACTTTGTGACGCTGAC
CCCAGATACTCCAGAATTAGACAAGGTCTT-ATCT-TACTCTAGTGATTTCTTATTTGCAGATACATTCCTGATGTGGCA
AGGACAATTATGGAGACTCTGGGAGAACTTGCAGACCAGTCTCCCCCCAAGAGGCAAAGGTTTGACAAGGAAGATGAGGA
GCTCCTCGAGAAAATAAATTCGGAGGAAGTGACAGAAATGACTTTTAGAGATTGTTTAACGCAGCATGTTGAACAGGTAA
GGACAAACCTAACACTCTAGCATGAA--------CATAAACCAACGCATGAAAGAAATACGCATTAT-------------
--------------------------------------------------------------------------------
---------------------------------------------------------------------ATAT-TTTTCG
TCCCGTGCTCTATACAGCCCATAGTTTTGCACC-TTTCTGTGAC---------------------------------TAC
ACAAATC-------------------------------------------------------------------------
----------------------------------------------------TA-TATCTTTATGAAATTATATTATAA-
------CATCTTAAAACTGTCAACTGCCTTTCTTGGTGCAAA-----------GGAACTTCTAGTCCTGAATCCTGGCAT
A-GACTAAAAAA-TGTTGTACTACCTGCCACCGGTTCCGACTTGCTATCATAAGATTGATCTTC-TTGCCC-CGA
>H. tetraploidum JB048C2B_A
GGCTCGTGAACAGCAGGACAGGAAAAGGAACCTGAACAAGTAACTCCTCTGCCAAAAAGTTTTT------ACTGGATGTT
CTTTGGGGATCTGGTGATGTCTAGTT--TGAGCA--TAGATGTCAGGCTTTTTGTA-CTTTTGCTATGGCTATGTTTTGA
ATCAGTG-TATTTGCTGAATCATGCATTCGACAGTGTTTGTTGAATGTTGACGTTGGTTAATAAACGATGCATTGCGAGA
TTTAGGCTCACTTTGGAAACTTAGGGTAGTCTTACCTTAATTTTAAGCAATATGGAAACTTAGGGTAGTCTTTCCTTAAT
TCTAAGCAATATTTGTGTGAAAGAACAGGTTTGGGCTGATATTCAAAGACTGATTTATGAACATACTTTGTGACGCTGAC
ACCAGATACTCCAGAATTAGACAAGGTCTT-ATCT-TACTCTAGTGATTTCTTATTTGCAGATACATTCCTGATGTGGCA
AGGACAATTATGGAGACTCTGGGAGAACTTGCCGACGAGTCTCCCCCCAAGAGGCAACGGTTTGACAAGGAAGACGAGGA
GCTCCTCGAGAAAATAAATTCGGAGGAAGTGACAGAAATGACTTTTAGAGATTGCTTAACGCAGCATGTTGAACAGGTAA
GGACAAACCTAACACTCTAGCATGAA--------CATAAACCAATGCATGAAAGAAATATGCATTAT-------------
--------------------------------------------------------------------------------
---------------------------------------------------------------------ATAT-TTTTCG
TCCCGTGCTCTATACAGCCCATAGTTTTGCACC-TTTCTGTGACTACACTGCTGCCACATAAAAGTCATATCCGGTTTAC
ACAAATC-------------------------------------------------------------------------
----------------------------------------------------TA-TATCTTTATGAAATTACATTATAA-
------CATCTTAAAACTGTCAACTGCCTTTCTTGGTGCAAA-----------GGAACTTCTAGTCCTGAATCCCGACAT
A-GACTAAAAAA-TGTTGTACTACCTTCCACCGGTTCCGACTTGTTATCATAAGATTGATCTTG-TTGCCC-CGA
>H. tetraploidum JB010_4_A
GGCTCGTGAACAGCAGGACAGGAAAAGGAACCTGAACAAGTAACTCCTCTGCCAAAAAGTTTTT------ACTGGATGTT
CTTTGGGGATCTGGTGATGTCTAGTT--TGAGCA--TAGATGTCAGGCTTTTTGTA-CTTTTGCTATGGCTATGTTTTGA
ATCAGTG-TATTTGCTGAATCATGCATTCGACAGTGTTTGTTGAATGTTGACGTTGGTTAATAAACGATGCATTGCGAGA
TTTAGGCTCACTTTGGAAACTTAGGGTAGTCTTACCTTAATTTTAAGCAATATGGAAACTTAGGGTAGTCTTTCCTTAAT
TCTAAGCAATATTTGTGTGAAAGAACAGGTTTGGGCTGATATTCAAAGACTGATTTATGAACATACTTTGTGACGCTGAC
ACCAGATACTCCAGAATTAGACAAGGTCTT-ATCT-TACTCTAGTGATTTCTTATTTGCAGATACATTCCTGATGTGGCA
AGGACAATTATGGAGACTCTGGGAGAACTTGCCGACGAGTCTCCCCCCAAGAGGCAACGGTTTGACAAGGAAGACGAGGA
GCTCCTCGAGAAAATAAATTCGGAGGAAGTGACAGAAATGACTTTTAGAGATTGCTTAACGCAGCATGTTGAACAGGTAA
GGACAAACCTAACACTCTAGCATGAA--------CATAAACCAATGCATGAAAGAAATATGCATTAT-------------
--------------------------------------------------------------------------------
---------------------------------------------------------------------ATAT-TTTTCG
TCCCGTGCTCTATACAGCCCATAGTTTTGCACC-TTTCTGTGACTACACTGCTGCCACATAAAAGTCATATCCGGTTTAC
ACAAATC-------------------------------------------------------------------------
----------------------------------------------------TA-TATCTTTATGAAATTACATTATAA-
------CATCTTAAAACTGTCAACTGCCTTTCTTGGTGCAAA-----------GGAACTTCTAGTCCTGAATCCCGACAT
A-GACTAAAAAA-TGTTGTACTACCTTCCACCGGTTCCGACTTGTTATCATAAGATTGATCTTG-TTGCCC-CGA
>H. tetraploidum JB026a_A
GGCTCGTGAACAGCAGGACAGGAAAAGGAACCTGAACAAGTAACTCCTCTGCCAAAAAGTTTTT------ACTGGACGTT
CTTTGGGGATCTGGTGATGTCTAGTT--TGAGCA--TAGATGTCAGGCTTTTTGTA-CTTTTGCTATGGCTATGTTTTGA
ATCAGTG-TATTTGCTGAATCATGCATTCGACAGTGTTTGTTGAATGTTGATGTTGGTTAATAAACGATGCATTGCGAGA
TTTAGGCTCACTTTGGAAACTTAGGGTAGTCTTACCTTAATTTTAAGCAATATGGAAACTTAGGGTAGTCTTTCCTTAAT
TCTAAGCAATATTTGTGTGAAAGAACAGGTTTGGGCTGATATTCAAAGACTGATTTATGAACATACTTTGTGACGCTGAC
ACCAGATACTCCAGAATTAGACAAGGTCTT-ATCT-TACTCTAGTGATTTCTTATTTGCAGATACATTCCTGATGTGGCA
AGGACAATTATGGAGACTCTGGGAGAACTTGCCGACGAGTCTCCCCCCAAGAGGCAACGGTTTGACAAGGAAGACGAGGA
GCTCCTCGAGAAAATAAATTCGGAGGAAGTGACAGAAATGACTTTTAGAGATTGCTTAACGCAGCATGTTGAACAGGTAA
GGACAAACCTAACACTCTAGCATGAA--------CATAAACCAATGCATGAAAGAAATATGCATTAT-------------
--------------------------------------------------------------------------------
---------------------------------------------------------------------ATAT-TTTTCG
TCCCGTGCTCTATACAGCCCATAGTTTTGCACC-TTTCTGTGACTACACTGCTGCCACATAAAAGTCATATCCGGTTTAC
ACAAATC-------------------------------------------------------------------------
----------------------------------------------------TA-TATCTTTATGAAATTACATTATAA-
------CATCTTAAAACTGTCAACTGCCTTTCTTGGTGCAAA-----------GGAACTTCTAGTCCTGAATCCCGACAT
A-GACTAAAAAA-TGTTGTACTACCTTCCACCGGTTCCGACTTGTTATCATAAGATTGATCTTG-TTGCCC-CGA
>H. tetraploidum JB029B4_A
GGCTCGTGAACAGCAGGACAGGAAAAGGAACCTGAACAAGTAACTCCTCTGCCAAAAAGTTTTT------ACTGGACGTT
CTTTGGGGATCTGGTGATGTCTAGTT--TGAGCA--TAGATGTCAGGCTTTTTGTA-CTTTTGCTATGGCTATGTTTTGA
ATCAGTG-TATTTGCTGAATCATGCATTCGACAGTGTTTGTTGAATGTTGATGTTGGTTAATAAACGATGCATTGCGAGA
TTTAGGCTCACTTTGGAAACTTAGGGTAGTCTTACCTTAATTTTAAGCAATATGGAAACTTAGGGTAGTCTTTCCTTAAT
TCTAAGCAATATTTGTGTGAAAGAACAGGTTTGGGCTGATATTCAAAGACTGATTTATGAACATACTTTGTGACGCTGAC
ACCAGATACTCCAGAATTAGACAAGGTCTT-ATCT-TACTCTAGTGATTTCTTATTTGCAGATACATTCCTGATGTGGCA
AGGACAATTATGGAGACTCTGGGAGAACTTGCCGACGAGTCTCCCCCCAAGAGGCAACGGTTTGACAAGGAAGACGAGGA
GCTCCTCGAGAAAATAAATTCGGAGGAAGTGACAGAAATGACTTTTAGAGATTGCTTAACGCAGCATGTTGAACAGGTAA
GGACAAACCTAACACTCTAGCATGAA--------CATAAACCAATGCATGAAAGAAATATGCATTAT-------------
--------------------------------------------------------------------------------
---------------------------------------------------------------------ATAT-TTTTCG
TCCCGTGCTCTATACAGCCCATAGTTTTGCACC-TTTCTGTGACTACACTGCTGCCACATAAAAGTCATATCCGGTTTAC
ACAAATC-------------------------------------------------------------------------
----------------------------------------------------TA-TATCTTTATGAAATTACATTATAA-
------CATCTTAAAACTGTCAACTGCCTTTCTTGGTGCAAA-----------GGAACTTCTAGTCCTGAATCCCGACAT
A-GACTAAAAAA-TGTTGTACTACCTTCCACCGGTTCCGACTTGTTATCATAAGATTGATCTTG-TTGCCC-CGA
>H. tetraploidum JB029B4_B
GGCTCGTGAACAGCAGGACAGGAAAAGGAACCTGAACAAGTAACTCCTCTGCCAAAAAGTTTTT------ACTGGATGTT
CTTTGGGGATCTGGTGATGTCTAGTT--TGAGCG--TAGATGTCAGGCTTTTTGTA-CTTTTGCTATGGCTATGTTTTGA
ATCAGTG-CATTTGCTGAATCATGCATTCGACAGTGTTTGTTGAATGTTGACGTTGGTTAATAAACGATGCATTGCGAGA
TTTAGGCTCTCTTTGGAAACTTAGGGTAGTCTTACCTTAATTTTAAGCAATATGGAAACTTAGGGTAGTCTTTCCTTAAT
TTTAAGCAATATTTGTGTGAAAGAACAGGTTTGGGCTGATATTCAAAGACTGATTTATGAACATACTTTGTGACGCTGAC
ACCAGATACTCCAGAATTAGACAAGGTCTT-ATCT-TACTCTAGTGATTTCTTATTTGCAGATACATTCCTGATGTGGCA
AGGACAATTATGGAGACTCTGGGAGAACTTGCAGACGAGTCTCCCCCCAAGAGGCAAAGGTTTGACAAGGAAGACGAGGA
GCTCCTCGAGAAAATAAATTCGGAGGAAGTGACAGAAATGACTTTTAGAGATTGTTTAACGCAGCATGTTGAACAGGTAA
GGACAAACCTAACACTCTAGCATGAA--------CATAAACCAACGCATGAAAGAAATATGCATTAT-------------
--------------------------------------------------------------------------------
---------------------------------------------------------------------ATAT-TTTTCG
TCCCGTGCTCTATACAGCCCATAGTTTTGCACC-TTTCTGTGAC---------------------------------TAC
ACAAATC-------------------------------------------------------------------------
----------------------------------------------------TA-TGTCTTTATGAAATTACATTATAA-
------CATCTTAAAACTGTCAACTGCCTTTCTTGGTGCAAA-----------GGAACTTCTAGTCCTGAATCCTGGCAT
A-GACTAAAAAA-TGTTGTACTACCTTCCACCGGTTCTGACTTGCTATCATAAGATTGATCTTC-TTGCCC-CGA
>H. tetraploidum JB026a_B
GGCTCGTGAACAGCAGGACAGGAAAAGGAACCTGAACAAGTAACTCCTCTGCCAAAAAGTTTTT------ACTGGATGTT
CTTTGGGGATCTGGTGATGTCTAGTT--TGAGCG--TAGATGTCAGGCTTTTTGTA-CTTTTGCTATGGCTATGTTTTGA
ATCAGTG-CATTTGCTGAATCATGCATTCGACAGTGTTTGTTGAATGTTGACGTTGGTTAATAAACGATGCATTGCGAGA
TTTAGGCTCTCTTTGGAAACTTAGGGTAGTCTTACCTTAATTTTAAGCAATATGGAAACTTAGGGTAGTCTTTCCTTAAT
TTTAAGCAATATTTGTGTGAAAGAACAGGTTTGGGCTGATATTCAAAGACTGATTTATGAACATACTTTGTGACGCTGAC
ACCAGATACTCCAGAATTAGACAAGGTCTT-ATCT-TACTCTAGTGATTTCTTATTTGCAGATACATTCCTGATGTGGCA
AGGACAATTATGGAGACTCTGGGAGAACTTGCAGACGAGTCTCCCCCCAAGAGGCAAAGGTTTGACAAGGAAGACGAGGA
GCTCCTCGAGAAAATAAATTCGGAGGAAGTGACAGAAATGACTTTTAGAGATTGTTTAACGCAGCATGTTGAACAGGTAA
GGACAAACCTAACACTCTAGCATGAA--------CATAAACCAACGCATGAAAGAAATATGCATTAT-------------
--------------------------------------------------------------------------------
---------------------------------------------------------------------ATAT-TTTTCG
TCCCGTGCTCTATACAGCCCATAGTTTTGCACC-TTTCTGTGAC---------------------------------TAC
ACAAATC-------------------------------------------------------------------------
----------------------------------------------------TA-TGTCTTTATGAAATTACATTATAA-
------CATCTTAAAACTGTCAACTGCCTTTCTTGGTGCAAA-----------GGAACTTCTAGTCCTGAATCCTGGCAT
A-GACTAAAAAA-TGTTGTACTACCTTCCACCGGTTCTGACTTGCTATCATAAGATTGATCTTC-TTGCCC-CGA
>H. tetraploidum JB010_4_B
GGCTCGTGAACAGCAGGACAGGAAAAGGAACCTGAACAAGTAACTCCTCTGCCAAAAAGTTTTT------ACTGGATGTT
CTTTGGGGATCTGGTGATGTCTAGTT--TGAGCG--TAGATGTCAGGCTTTTTGTA-CTTTTGCTATGGCTATGTTTTGA
ATCAGTG-CATTTGCTGAATCATGCATTCGACAGTGTTTGTTGAATGTTGACGTTGGTTAATAAACGATGCATTGCGAGA
TTTAGGCTCTCTTTGGAAACTTAGGGTAGTCTTACCTTAATTTTAAGCAATATGGAAACTTAGGGTAGTCTTTCCTTAAT
TTTAAGCAATATTTGTGTGAAAGAACAGGTTTGGGCTGATATTCAAAGACTGATTTATGAACATACTTTGTGACGCTGAC
ACCAGATACTCCAGAATTAGACAAGGTCTT-ATCT-TACTCTAGTGATTTCTTATTTGCAGATACATTCCTGATGTGGCA
AGGACAATTATGGAGACTCTGGGAGAACTTGCAGACGAGTCTCCCCCCAAGAGGCAAAGGTTTGACAAGGAAGACGAGGA
GCTCCTCGAGAAAATAAATTCGGAGGAAGTGACAGAAATGACTTTTAGAGATTGTTTAACGCAGCATGTTGAACAGGTAA
GGACAAACCTAACACTCTAGCATGAA--------CATAAACCAACGCATGAAAGAAATATGCATTAT-------------
--------------------------------------------------------------------------------
---------------------------------------------------------------------ATAT-TTTTCG
TCCCGTGCTCTATACAGCCCATAGTTTTGCACC-TTTCTGTGAC---------------------------------TAC
ACAAATC-------------------------------------------------------------------------
----------------------------------------------------TA-TGTCTTTATGAAATTACATTATAA-
------CATCTTAAAACTGTCAACTGCCTTTCTTGGTGCAAA-----------GGAACTTCTAGTCCTGAATCCTGGCAT
A-GACTAAAAAA-TGTTGTACTACCTTCCACCGGTTCTGACTTGCTATCATAAGATTGATCTTC-TTGCCC-CGA
>H. tetraploidum JB010_4_C
GGCTCGTGAACAGCAGGACAGGAAAAGGAACCTGAACAAGTAACTCCTCTTCCAAAAAGTTTTT------ACTGGATGTT
CTTTGGGGATCTGGTGATGTCTAGTT--TGAGCG--TAGATGTCAGGCTTTTTGTA-CTTTTGCTATGGCTATGTTTTGA
ATCAGTG-CATTTGCTGAATCATGCATTTGACAGTGTTTGTTGAATGTTGACGTTGGTTAATAAACGATGCATTGTGAGA
TTTAGGCTCTCTTAGGAAACTTAGGGTAGTCTTACCTTAATTTTAAGCAATATGGAGACTTAGGGTAGTCTTTCCTTAAT
TTTAAGCAGTATTTGCGTGAAAGAACAGGTTTGGGCTGATATTCAAAGACTGATTTATGAACATACTTTGTGACGCTGAC
ACCGGATACTCCAGAATTAGACAAGGTCTT-ATCT-TACTCTAGTGATTTCTTATTTGCAGATACATTCCTGATGTGGCA
AGGACAATTATGGAGACTCTGGGAGAACTTGCAGACGAGTCTCCCCCCAAGAGGCAAAGGTTTGACAAGGAAGACGAGGA
GCTCCTCGAGAAAATAAATTCGGAGGAAGTGACAGAAATGACTTTTAGAGATTGTTTAACGCAGCATGTTGAACAGGTAA
GGACAAACCTAACACTCTAGCATGAA--------CATAAACCAACGCATGAAAGAAATATGCATTAT-------------
--------------------------------------------------------------------------------
---------------------------------------------------------------------ATAT-TTTTCG
TCCCGTGCTCTATACAGCCCATAGTTTTGCACC-TTTCTGTGAC---------------------------------TAC
ACAAATC-------------------------------------------------------------------------
----------------------------------------------------TA-TATCTTTATGAAATTACATTATAA-
------CATCTTAAAACTGTCAACTGCCTTTCTTGGTGCAAA-----------GGAACTTCTAGTCCTGAATCCTGGCAT
A-GACTAAAAAA-TGTTGTACTACCTTCCACCGGTTCCGACTTGCTATCATAAGATTGATCTTC-TTGCCC-CGA
>H. tetraploidum JB048C2B_B
GGCTCGTGAACAGCAGGACAGGAAAAGGAACCTGAACAAGTAACTCCTCTGCCAAAAAGTTTTT------ACTGGATGTT
CTTTGGGGATCTGGTGATGTCTAGTT--TGAGCG--TAGATGTCAGGCTTTTTGTA-CTTTTGCTATGGCTATGTTTTGA
ATCAGTG-CATTTGCTGAATCATGCATTCGACAGTGTTTGTTGAATGTTGACGTTGGTTAATAAACGATGCATTGCGAGA
TTTAGGCTCTCTTTGGAAACTTAGGGTAGTCTTACCTTAATTTTAAGCAATATGGAAACTTAGGGTAGTCTTTCCTTAAT
TTTAAGCAATATTTGTGTGAAAGAACAGGTTTGGGCTGATATTCAAAGACTGATTTATGAACATACTTTGTGACGCTGAC
ACCAGATACTCCAGAATTAGACAAGGTCTT-ATCT-TACTCTAGTGATTTCTTATTTGCAGATACATTCCTGATGTGGCA
AGGACAATTATGGAGACTCTGGGAGAACTTGCAGACGAGTCTCCCCCCAAGAGGCAAAGGTTTGACAAGGAAGACGAGGA
GCTCCTCGAGAAAATAAATTCGGAGGAAGTGACAGAAATGACTTTTAGAGATTGTTTAACGCAGCATGTTGAACAGGTAA
GGACAAACCTAACACTCTAGCATGAA--------CATAAACCAACGCATGAAAGAAATATGCATTAT-------------
--------------------------------------------------------------------------------
---------------------------------------------------------------------ATAT-TTTTCG
TCCCGTGCTCTATACAGCCCATAGTTTTGCACC-TTTCTGTGAC---------------------------------TAC
ACAAATC-------------------------------------------------------------------------
----------------------------------------------------TA-TATCTTTATGAAATTACATTATAA-
------CATCTTAAAACTGTCAACTGCCTTTCTTGGTGCAAA-----------GGAACTTCTAGTCCTGAATCCTGGCAT
A-GACTAAAAAA-TGTTGTACTACCTTCCACCGGTTCCGACTTGCTATCATAAGATTGATCTTC-TTGCCC-CGA
>H. vulgare F2097
GGCTCGTGAACAGCAGGACAGGAAAAGGAACCTGAACAAGTAACTCCTCTGCCAAAAAGTTTTT------ACTGGATGTT
CTTTTTGGATCTGGTGATGTCTAGTT--TGAGCG--TAGATGTCAGGCTGTTTGTA-TTTTTGCTATGGCTATGTTTTGA
ATCAGTG-CATTTGCTGAATCATGCATTCGACAGTGCTTGTTGAATGTGGATGTTGGTTAATAAACGATGCATTGCGAG-
TTTAAGCTCACTTTGGAAACTTAGGGTAGTCTT--------------------------------------------AAT
TTTAAGGAATATTTGTGTGAAAGAACAGGTTTGGGCTGATATTCAAAGACTGATTTATGAACCTGCTTTGTGACGCTGAC
ACCAGGTAAACCAGAATTAGACAAGGTCTT-ATCT-TACTCTAGTTATTTCTTATTTGCAGATACATTCCTGATGTGGCA
AGGACAATTATGGAGACTCTGGGAGAACTTGCAGACGAGTCTCCCCCCAAGAGGCCACGGTTTGACAAGGAAGACGAGGA
GCTCCTCGAGAAAATAAATTCGGAGGAAGTGACAGAAATGACTTTTAGAGATTGCTTAACCCAGCATGTTGAACAGGTAA
GGGCAAACCTAACACTCTAGCATGAA--------CATAAATCAAAGCATGAAAGCAATATGCATTATA------------
--------------------------------------------------------------------------------
--------------------------------------------------------------------TATAT-TTTTCA
TTCCATGCTCTATAAAGCCCATAGTTTTGCACC-TTTGTGTGACTACACTGCTG-CACATAAAGGACATATCTGGTTTAC
ACAAACC-------------------------------------------------------------------------
----------------------------------------------------TA-TATCTTTATTAAATTACAT-ATAA-
------CATCTTATAACTGTCAACTGCCTTTCTTGGTGCAAA-----------GGAACATCTAGACCTGAATTGCGACAT
G-GACTAAAAAA-ATTTGTAATACCTTCCACCGGTTCTGGTTTGTTATCGTAAGATTGATCTTG-TTGCCC-CGA
>H. vulgare F2131_A
GGCTCGTGAACAGCAGGACAGGAAAAGGAACCTGAACAAGTAACTCCTCTGCCAAAAAGTTTTT------ACTGGATGTT
CTTTTTGGATCTGGTGATGTCTAGTT--TGAGCG--TAGATGTCAGGCTGTTTGTA-TTTTTGCTATGGCTATGTTTTGA
ATCAGTG-CATTTGCTGAATCATGCATTCGACAGTGCTTGTTGAATGTGGATGTTGGTTAATAAACGATGCATTGCGAG-
TTTAAGCTCACTTTGGAAACTTAGGGTAGTCTT--------------------------------------------AAT
TTTAAGGAATATTTGTGTGAAAGAACAGGTTTGGGCTGATATTCAAAGACTGATTTATGAACCTGCTTTGTGACGCTGAC
ACCAGGTAAACCAGAATTAGACAAGGTCTT-ATCT-TACTCCAGTTATTTCTTATTTGCAGATACATTCCTGATGTGGCA
AGGACAATTATGGAGACTCTGGGAGAACTTGCAGACGAGTCTCCCCCCAAGAGGCCACGGTTTGACAAGGAAGACGAGGA
GCTCCTCGAGAAAATAAATTCGGAGGAAGTGACAGAAATGACTTTTAGAGATTGCTTAACCCAGCATGTTGAACAGGTAA
GGGCAAACCTAACACTCTAGCATGAA--------CATAAATCAAAGCATGAAAGCAATATGCATTATA------------
--------------------------------------------------------------------------------
--------------------------------------------------------------------TATAT-TTTTCA
TCCCATGCTCTATAAGGCCCATAGTTTTGCACC-TTTGTGTGACTACACTGCTG-CACATAAAGGTCATATCTGGTTTAC
ACAAACC-------------------------------------------------------------------------
----------------------------------------------------TA-TATCTTTATTAAATTACATTATAA-
------CATCTTATAACTGTCAACTGCCTTTCTTGGTGCAAA-----------GGAACATCTAGACCTGAATTGCGACAT
G-GACTAAAAAA-ATTTGTAATACCTTCCACCGGTTCTGGTTTGTTATCGTAAGATTGATCTTG-TTGCCC-CGA
>H. vulgare F2131_B
GGCTCGTGAACAGCAGGACAGGAAAAGGAACCTGAACAAGTAACTCCTCTGCCAAAAAGTTTTT------ACTGGATGTT
CTTTTTGGATCTGGTGATGTCTAGTT--TGAGCG--TAGATGTCAGGCTGTTTGTA-TTTTTGCTATGGCTATGTTTTGA
ATCAGTG-CATTTGCTGAATCATGCATTCGACAGTGCTTGTTGAATGTGGATGTTGGTTAATAAACGATGCATTGCGAG-
TTTAAGCTCACTTTGGAAACTTAGGGTAGTCTT--------------------------------------------AAT
TTTAAGGAATATTTGTGTGAAAGAACAGGTTTGGGCTGATCTTCAACGACTGATTTATGAACCTGCTTTGTGACGCTGAC
ACCAGGTAAACCAGAATTAGACAAGGTCTT-ATCT-TACTCTAGTTATTTCTTATTTGCAGATACATTCCTGATGTGGCA
AGGACAATTATGGAGACTCTGGGAGAACTTGCAGACGAGTCTCCCCCCAAGAGGCCACGGTTTGACAAGGAAGACGAGGA
GCTCCTCGAGAAAATAAATTCGGAGGAAGTGACAGAAATGACTTTTAGAGATTGCTTAACCCAGCATGTTGAACAGGTAA
GGGCAAACCTAACACTCTAGCATGAA--------CATAAATCAAAGCATGAAAGCAATATGCATTATA------------
--------------------------------------------------------------------------------
--------------------------------------------------------------------TATAT-TTTTCA
TCCCATGCTCTATAAAGCCCATAGTTTTGCACC-TTTGTGTGACTACACTGCTG-CACATAAAGGTCATATCTGGTTTAC
ACAAACC-------------------------------------------------------------------------
----------------------------------------------------CA-TATCTTTATTAAATTACATTATAA-
------CATCTTATAACTGTCAACTGCCTTTCTTGGTGCAAA-----------GGAACATCTAGACCTGAATTGCGACAT
G-GACTAAAAAA-ATTTGTAATACCTTCCACCGGTTCTGGTTTGTTATCGTAAGATTGATCTTG-TTGCCC-CGA
