# Supplementary material for: Progenitor-Derivative Relationships of Hordeum Polyploids (Poaceae, Triticeae) Inferred from Sequences of TOPO6, a Nuclear Low-Copy Gene Region
Source: PLoS One. 2012 Mar 30;7(3):e33808. doi: 10.1371/journal.pone.0033808 (PMC3316500; doi:10.1371/journal.pone.0033808)
Supplement: File S2 — Alignment of diploid-derived TOPO6 sequences. (FASTA) [file pone.0033808.s007.fasta]

>Secale strictum R1108
GGCTCGTGAACAGCAGGACAGGAAAAGGAACCTGAACAAGTAACTCCTCTGACAAAAAGTTTTT------ATTGAATGTT
CTTTGAGGATGTGATGATGCCTAGTT--TAAGCG--TAGATGTCAAGCTGTTTGTA-TTTTTGCTATGGCTATGTTTTGA
ATCAGGG-CATTTGCTCAATCATGCATTTGATAGTGCTTGTTGAATGTTGATGTTGGTTAATAAACGATGCATTGCGAGA
TTTAGGC-CACTTCGGAAACTTAGGGCAGTCTT---------------------------------------TCCTTAAT
TTTAAGCAATATTTGTGTGAAAGAACAGGTTTGCGCTGATATTCAAAGACTTATTTATGAACATGCTTTGTGACACTGAT
ACCAGATAATCCAGAATTAGACAAGGTCTT-ATCT-TACTCTAGTGATTTCTTATTCACAGATACATTCCTGATGTGGCG
AGAACAATCATGGAGACTCTGGGAGAACTTGCAGACGAGTCTCCCCCCAAGAGGCCACGGTTTGACAAGGAAGACGAGGA
ACTCCTCGAAAAAATAAATTCGGAGGAAGTGACAGAAATGACTTTTAGAGATTGCTTAACGCAGCATGTTGAACAGGTAA
GGGCAAACCTAACACTCTAGCATGAA--------CATAAACCAACGCATGAAAGCAATATGCATTAT-------------
--------------------------------------------------------------------------------
---------------------------------------------------------------------ATTTTTTTCCG
TCCTGTGCTCTATACAGCCCATAGTTTTACATC-TTTCTGTGACTACACTGCTGCCACATAAAAGTCATATCTGGTTTAC
ACAAATCTATTACCTCCGTCCCAAATTACTTGTCTTAGGTTTGTCTAGATACGGATGTATCTAACACTAAAACGTGT---
--------------------------------------------GGAGGGAGTA-TATCTTTATGAAGTTACATTATACG
GAGTAACATCTTAAAACTGTCAACTGCCTTTCTTGGTTCAAA-----------GATGCTTCTAGCCCTGAATCCCGGCAC
A-GACTAAAAAATTGTCGTACTACTTTCCACCGGTTG-GATTTGTTATCGTAAGA-TGATCTTG-TTGTCC-CAA
>Secale vavilovii R1027
GGCTCGTGAACAGCAGGACAGGAAAAGGAACCTGAACAAGTAACTCCTCTGACAAAAAGTTTTT------ATTGAATGTT
CTTTGGGGATGTGGTGATGTCTAGTT--TAAGCG--TAGATGTCAAGCTGTTTG--------------------------
--------CATTTGCTCAATCATGCATTCGATAGTGCTTGTTGAATGTTGATGTTGGTTAATAAACGATGCATTGCGAGA
TTTAGGC-CACTTCGGAAACTTAGGGCAGTCTT---------------------------------------TCCTTAAT
TTTAAGCAATATTTGTGTGAAAGAACAGGTTTGGGCTGATATTCAAAGACTTATTTATGAACATGCTTTGTGACGCTGAT
ACCAGATAATCGAGAATTAGACAAGGTCTT-ATCT-TACTCTAGTGATTTCTTATTCACAGATACATTCCTGATGTGGCG
AGAACCATCATGGAGACTCTGGGAGAACTTGCAGACGAGTCTCCCCCCAAGAGGCCACGGTTTGACAAGGAAGACGAGGA
ACTCCTCGAAAAAATAAATTCGGAGGAAGTGACAGAAATGACTTTTAGAGATTGCTTAACACAGCATGTTGAACAGGTAA
GGGCAAACCTAACACTCTAGCATGAA--------CATAAACCAACGCATGAAAGCAATATGCATTAT-------------
--------------------------------------------------------------------------------
---------------------------------------------------------------------ATTTTTTTTCG
TCCTGTGCTCTATACAGCCCATAGTTCTACATC-TTTCTGTGACTACACTGCTGCCACATAAAAGTCATATCTGGTTTAC
ACAAATCTATTACCTCCGTCCCAAATTACTTGTCTTAGATTTGTCTAGATACGGATGTATCTAACACTAAAATGTGT---
--------------------------------------------GGAGGGAGTA-TATCTTTATGAAATTACATTATACG
GAGTAACATCTTAAAACTGTCAACTGCCTTTCTTGGTGCAAA-----------GATGCTTCTAGCCCTGAATCCCGGCAC
A-GACTAAAATATTGTTGTACTACTTTCCACCGGTTTCGATTTGTTATCGTAAGATTGATCTTG-TTGTCC-CAA
>Triticum urartu TRI17921
GGCTCGTGAACAGCAGGACAGGAAAAGGAACCTGAACAAGTAACTCCTCTGCCAAAAAGTTTTT------ATTGAATGTT
CTTTGGAGATTTGGTGATGTCTAGTT--TGAGCG--TAGATGTCAGGCTGTTTGTA-TTTTTCCTATGGCTATGTTTTGA
ATCAGGG-CATTTGCTCAATCATGCATTTGATAGTGCTTGTTGAATGTTGATGTTGGTTAAT-AACGATGCATTGCGAGA
TTTAGGCTCACTTTGGAAACTTAGGGCAGTC-----------------------------------------TCCTTAAT
TTTAAGCAACATTTGTGTGAAAGAACAGGTTTGGGCTGATATTCAAAGATTGATTTATAAACATGCTTTGTGACGCTGAT
ACCAGATAATCCAGAATTAGACAAGGTCTT-ATCT-TACTCCAGTGATTTCTTATTCACAGATACATTCCTGATGTGGCG
AGAACAATTATGGAGACTCTGGGAGAACTTGCAGACGAGTCTCCCCCCAAGAGGCCACGGTTTGACAAGGAAGACGAGGA
ACTCCTTGAAAAAATAAATTCGGAGGAAGTGACAGAAATGACTTTTAGAGATTGCTTGACGCAGCATGTTGAACAGGTAA
GGGCAAACCTAACACTCTAGCATAAA--------CATAAACCAAAGCATGAAAGCAATATGCATTATA------------
--------------------------------------------------------------------------------
--------------------------------------------------------------------TATAT-TTTTCG
TCCCGTGCTCTATACAGCCCATAGTTTTGCATC-TTTCTGTGACTACACTACTGCCACATAAAAGTCATATCTGGTTTAC
ACAAATCTATTACCTCCTTCCCAAATTACTTGTCTTAGATTTGTCTATATATGGATGTATCTAACACTAAAA--TGTCTA
GATATATCCGTATCTAGACAAATCTAAGACAAGTAATTCGGGACGGAGGGAGTA-TATCTTTATGAAATTACATTATAA-
------CATCTTAA----------TGCCTTTCTTGGTGCAAA-----------GGTACATCCAGTCCTGAATCCCGGCAT
A-GACTAAAAAA-TGTTGTACTACCTTCCACTGGTTTCGATTTGTTATCGTAAGATTGATCTTG-TTGCCC-CAA
>Triticum monococcum TRI13061
GGCTCGTGAACAGCAGGACAGGAAAAGGAACCTGAACAAGTAACTCCTCTGCCAAAAAGTTTTT------ATTGAATGTT
CTTTGGGGATTTGGTGATGTCTAGTT--TGAGCG--TAGATGTCAGGCTGTTTGTA-TTTTTCCTATGGCTATGTTTTGA
ATCAGGG-CATTTGCTCAATCATGCATTTGATAGTGCTTGTTGAATGTTGATGTTGGTTAAT-AACGATGCATTGCGAGA
TTTAGGCTCACTTTGGAAACTTAGGGCAGTC-----------------------------------------TCCTTAAT
TTTAAGCAACATTTGTGTGAAAGAACAGGTTTGGGCTGATATTCAAAGATTGATTTATAAACATGCTTTGTGACGCTGAT
ACCAGATAATCCAGAATTAGACAAGGTCTT-ATCT-TACTCCAGTGATTTCTTATTCACAGATACATTCCTGATGTGGCG
AGAACAATTATGGAGACTCTGGGAGAACTTGCAGACGAGTCTCCCCCCAAGAGGCCACGGTTTGACAAGGAAGACGAGGA
ACTCCTCGAAAAAATAAATTCGGAGGAAGTGACAGAAATGACTTTTAGAGATTGCTTGACGCAGCATGTTGAACAGGTAA
GGGCAAACCTAACACTCTAGCATAAA--------------CCAAAGCATGAAAGCAATATGCATTAT-------------
--------------------------------------------------------------------------------
---------------------------------------------------------------------ATATTTTTTCG
TCCCGTGCTCTATACAGCCCATAGTTTTGCATC-TTTCTGTGACTACACTACTGCCACATAAAAGTCATATCTGGTTTAC
ACAAATCTATTACCTCCTTCCCAAATTACTTGTCTTAGATTTGTCTAGATATGGATGTATCTAACACTAAAA--TGTCTA
GATATATCCGTATCTAGACAAATCTAAGACAAGTCATTCGGGACGGAGGGAGTA-TATCTTTATGAAATTACATTATAA-
------CATCTTAA----------TGCCTTTCTTGGTGCAAA-----------GGTACATCTAGTCCTGAATCCCGGCAT
A-GACTAAAAAA-TGTTGTACTACCTTCCACCGGTTTCGATTTGTTATCGTAAGATTGATCTTG-TTGCCC-CAA
>Taenitherum caput-medusae GRA1126
GGCTCGTGAACAGCAGGACAGGAAAAGGAACCTGAACAAGTAACTCCTCTGCCAAAAAGTTTTT------ATTGAATGTT
CTTTGGGGATGTGGTGATGTCTAGTT--TGAGTG--TAGA-GTCAGGCTGTTTGTA-TTTTTGCTATGGCTATGTTTTGA
ATCAGGG-CATTTGCTCAATCATGCATTCGATAGTGCTTGTTGAATGTTGATGTTGGTTAAT-AACGATGCATTGCGAGA
TTTAGGCTCACTTTGGAAACTTAGGACAGTCTT---------------------------------------TCCTTAA-
----------------------------------------------AGACTGATTTATGAACATGCTTTGTGACGCTGAT
ACCAGATAATCCAGAATTAGACAAGGTCTT-ATCT-TACTCTAGTGATTTCTTATTCACAGATACATTCCTGATGTGGCG
AGAACAATTATGGAGACTCTGGGAGAACTTGCAGACGAGTCTCCCCCCAAGAGGCCACGGTTTGACAAGGAAGACGAGGA
ACTCCTTGAAAAAATAAATTCGGAGGAAGTGACAGAAATGACTTTTAGAGATTGCTTAACGCAGCATGTTGAACAGGTAA
GGGCAAACCTAACACTCTAGCATGAA--------CATAAACCAAAGCATGAAAGCAATATGCATTAT-------------
--------------------------------------------------------------------------------
---------------------------------------------------------------------ATATATTTTCG
TCCCGTGCTCTATACAACCCATAGTTTTGCATC-TTTCTGTGACTACACTGCTGCCACATAGAAGTCATATCTGGTTTAG
ACAAATCTATTACCTCCGTCCCAAATTACTTGTC-----------TAGATACGGATGTATCTAACACTAAAACGTGTCTA
GATATATCCGTATCTAGACAAATCTAAGACAAGTAATTCGGGACAGAGGGAGTA-TATCTTTATGAAATTACATTATAA-
------CATCTTAAAACTGTCAACTGCCTTTCTTGGTGCAAA-----------GGTACTTCTAGTCCTGAATCCCGGCAT
A-GACTAAAAAA-TGTTGTACTACCTTCCACCGGTTTTGATTTGTTATCGTAAGATTAATCTTG-TTGCCC-TAA
>Eremopyrum triticeum GRA2250
GGCTCGTGAACAGCAGGACAGGAAAAGGAACCTGAACAAGTAACTCCTCTGCCAAAAAGTTTTT------ATTGAATGTT
CTTTGGGGATGTGGTGATGTCTAGTT--TGAGTG--TAGATGTCAGGCTGTTTATA-TTTTTGCTATGGCTATGTTTTGA
ATCAGGG-CATTTGCTCAATCATGCATTCGATAGTGCTTGTTGAATGTTGATGTTGGTTAATAAACGATGCATTGCGAGA
TTTAGGCTCACTTTGGAAACTTAGGGCAGTATT---------------------------------------TCCTTAAT
TTTAAGCAATATTTGTGTGAAAGAACAGGTTTGGGCTGATATTCAAAGACTGTTTTATGAACATGCTTTCTGACGCTGAC
ACCAGATAATCCAGAATTAGACAAGGTCTT-ATCT-TACTCTAGTGAATTCTTATTCATAGATACATTCCTGATGTGGCG
AGAACAATTATGGAGACTCTGGGAGAACTTGCAGACGAGTCTCCCCCCAAGAGGCCACGGTTTGACAAGGAAGACGAGGA
ACTCCTCGAGAAAATAAATTCAGAGGAAGTGACAGAAATGACTTTTAGAGATTGCTTAACGCAGCATGTTGAACAGGTAA
GGGCAAACCTAACACTCTAGCATGAA--------CATAAACCAAAGCATGAAAGCAATATGCATTAT-------------
--------------------------------------------------------------------------------
---------------------------------------------------------------------ATATTTTTTCG
TCCCGTCCTCTATACAGCCCATAGTTTTGCACC-TTTCTGTGACTACACTGCTCCCACATAAAAGTCATATCTGGTTTA-
--------------------------------------------------------------------------------
---------------------------------------------------------------TGAAATTACATTATAA-
------CATCTTAAAACTTTCAACTGCCTTTCTTGGTGCAAA-----------GGAACTTCTAGTCCTGAATCCAGGCAT
AAGACTAAAAAA-TGTTGTACTACCTTCCACTGGTTCCGATTTGTTATCGTAAGACTGATCTTG-TTGCCC-TGA
>Dasypyrum villosum GRA1020
GGCTCGTGAACAGCAGGACAGGAAAAGGAACCTGAACAAGTAACTTCTCTGCCAAAAAGTTTTT------ATTGAATGTT
CTTTGGGGATGTGGTGATGTCTAGTTTTTGAGTG--TAGATATTAGGCTGTTTGTG-TTTTTGCTATGGCTATGTTTTTA
ATCAGGG-CATTTGCTTAATCATGCATTCGATAGTGCTTGTTGAATGTTGATGTTGGTTAATAAACGATGCATTGCGAGA
TTTAGGCTCACTTTGGAAACTTAGCACAGTCTT---------------------------------------TCCTTAAT
TTTAAGCAATATTTGTGTGAAAGAACAGGTTTGGGCTGATATTCAAAGACTGATTTATGAACATGCTTTGTGACGCTGAC
ACCAGATAATCCAGAATTAGACAAGGTCTT-ATCT-TACTCTAGGGATTTCTTATTCATAGATACATTCCTGATGTGGCA
AGAACAATTATGGAGACTCTGGGAGAACTTGCAGACGAGTCTCCCCCCAAGAGGCCACGGTTTGACAAGGAAGACGAGGA
ACTCCTCGAGAAAATAAATTCGGAGGAAGTGACAGAAATGACTTTTAGAGATTGCTTAACGCAGCATGTTGAACAGGTAA
TGGCAAACCTATTACTCTAGCATGAA--------CATAAACCAAAGCATGAAAGCA-TATGCATTAT-------------
--------------------------------------------------------------------------------
---------------------------------------------------------------------ATATTTTTACG
TCCGGTGCTCTCTACAGCCCAAAGTTTTGCACC-TTTTTGTGACTACACTGCTGCCACATAAAAGGCATAT---------
--------------------------------------------------------------------------------
-----------------------------------------------------------------AAATTACATTATAA-
------CATCTTAAAACTGTCAACTGCCTTTCTTGGTGCAAA-----------GGAACTTCTAGTCC--AATCCCAGCAT
A-GACTAAAAAA-TGCTGTACTACCTTCCACCGGTTCCGATTTGTTATCGTAAGACTGATCTTG-TTGCCC-CAA
>Psatyrostachys juncea GRA692
GGCTCGTGAACAGCAGGACAGGAAAAGGAACCTGAACAAGTAACTTCTCTGCCAAAAAGTTTTT------ATTGAATGTT
CTTTGGGGATGTGGTGATGTCTAGTT--TGAGAGTGTAGATATTAGGCTGTKTGTG-TTTTTGCTATGGCTATGTTTTTA
ATCAGGG-CATTTGCTTACTCRTGCATTCGATAGTGCTTGTTGAGTGTTGATGTTGGTTAATAAACGATGCATTGCGAGA
TTTAGGCTCWCTTTGGAAACTTARCACASTCTT---------------------------------------TCCTTAAT
TTTAAGCAATATGTGTGTGAAAGAACAGGTTTGGGCTGATATTCAAAGACTGATTTATGAACRTGCTTTGTGACKCTGAC
ACCAKATACTCCAGAATTASACARGGTCTT-ATCT-TACTCTAGGGATTTCTTATTCATAKATACATTCCTGATGTGGCA
AGAACAATTATGGASACTCKGGGAGAACTTGCAGACGAGTCTCCCCCCAAGAGGCCACGGTTTGACAAGGAAGACGAGGA
ACTCCTCGAGAAAATAAATTCAGAGGAAGTGACAGAAATGACTTTTAGAGATTGCTTAACGCAGCATGTTGAACAGGTAA
TGGCAAACCTATTACTCTAGCATGAA--------CATAAACCAAAGCATGAAAGCA-TATGCATTAT-------------
--------------------------------------------------------------------------------
---------------------------------------------------------------------ATAT-TTTACG
TCCGGTGCTCTCTACAGCCCAAAGTTTTGCACC-TTTTTGTGACTACACNNNNNNNNNNNNNNNNNNNNNT---------
--------------------------------------------------------------------------------
-----------------------------------------------------------------AAATTACATTATAA-
------CATCTTAAAACTGTCAACTGCCTTTATTGGTGCAAA-----------GGAACTTCTAGTCC--AATCCCAGCAT
A-GACTAAAAAA-TGCTGTACTACCTTCCACCGGTTCCGATTTGTTATCGTAAGACTGATCTTG-TTGCCC-CGA
>H. bulbosum 2x F2142
GGCTCGTGAACAGCAGGACAGGAAAAGGAACCTGAACAAGTAACTCCTCTGCCAAAAAGTTTTT------ACTGGATGTT
CTTTTGGGATCTGGTGATGTCTAGTT--TGGGCA--TAGATGTCAGGCTGTTTGTA-TTTTTGCTATGGCTATGTTTTGA
ATCAGTG-CATTTGCTGAATCATGCATTCGACAGTGCTTGTTGAATGTGGACGTTGGTTAATAAACGATGCATTGCGAG-
TTTAAGCTCACTTTGGAAACTTAGGGTAGTCTT--------------------------------------------AAT
TTTAATGAATATTTGTGTGAAAGAACAGGTTTGGGCTGATATTCAAATACTGATTTATGAACATGCTTTGTGACGCTGAC
ACCAGATAAACCAGAATTAGACAAGGTCTT-ATCT-TACTCTAGTGATTTCTTATTTGCAGATACATTCCTGATGTGGCA
AGGACAATTATGGAGACTCTGGGAGAACTTGCAGACGAGTCTCCCCCCAAGAGGCCACGGTTTGACAAGGAAGACGAGGA
GCTCCTCGAGAAAATAAATTCGGAGGAAGTGACAGAAATGACTTTTAGAGATTGCTTAACCCAGCATGTTGAACAGGTAA
GGACAAACCTAACACTCTAGCATGAA--------CATAAATCAAAGCATGAAAGCAATATGCATTAT-------------
--------------------------------------------------------------------------------
---------------------------------------------------------------------ATAT-TTTTCA
TCCCATGCTCTATAAAGCCCACAGTTTTGCACC-TTTCTGTGACTACACTGCTGC-ACATAAAGGTCATATCTGGTTTAC
ACAAATA-------------------------------------------------------------------------
----------------------------------------------------TA-TATCTTTATGAAATTACATTATAA-
------CAACTTATAACTATCAACTGCCTTTCTTAGTGCAAA-----------GGAACTTCTAGACCTGAATCGCGGCAT
G-GACTAAATTT-TTTTGTACTACCTTCCACCGGTTCTGATTTGTTATTGTAAGATTGATCTTG-TTGCCC-TGA
>H. bulbosum 2x JB138_A
GGCTCGTGAACAGCAGGACAGGAAAAGGAACCTGAACAAGTAACTCCTCTGCCAAAAAGTTTTT------ACTGGATGTT
CTTTTGGGATCTGGTGATGTCTAGTT--TGGGCA--TAGATGTCAGGCTGTTTGTA-TTTTTGCTATGGCTATGTTTTGA
ATCAGTG-CATTTGCTGAATCATGCATTCGACAGTGCTTGTTGAATGTGGACGTTGGTTAATAAACGATGCATTGCGAG-
TTTAAGCTCACTTTGGAAACTTAGGGTAGTCTT--------------------------------------------AAT
TTTAATGAATATTTGTGTGAAAGAACAGGTTTGGGCTGATATTCAAATACTGATTTATGAACATGCTTTGTGACGCTGAC
ACCAGATAAACCAGAATTAGACAAGGTCTT-ATCT-TACTCTAGTGATTTTTTATTTGCAGATACATTCCTGATGTGGCA
AGGACAATTATGGAGACTCTGGGAGAACTTGCAGACGAGTCTCCCCCCAAGAGGCCACGGTTTGACAAGGAAGACGAGGA
GCTCCTCGAGAAAATAAATTCGGAGGAAGTGACAGAAATGACTTTTAGAGATTGCTTAACCCAGCATGTTGAACAGGTAA
GGACAAACCTAACACTCTAGCATGAA--------CATAAATCAAAGCATGAAAGCAATATGCATTAT-------------
--------------------------------------------------------------------------------
---------------------------------------------------------------------ATAT-TTTTCA
TCCCATGCTCTATAAAGCCCACAGTTTTGCACC-TTTCTGTGACTACACTGCTGC-ACATAAAGGTCATATCTGGTTTAC
ACAAATA-------------------------------------------------------------------------
----------------------------------------------------TA-TATCTTTATGAAATTACATTATAA-
------CAACTTATAACTATCAACTGCCTTTCTTAGTGCAAA-----------GGAACTTCTAGACCTGAATCGCGGCAT
G-GACTAAATTT-TTTTGTACTACCTTCCACCGGTTCTGATTTGTTATTGTAAGATTGATCTTG-TTGCCC-TGA
>H. bulbosum 2x BCC2061_A
GGCTCGTGAACAGCAGGACAGGAAAAGGAACCCGAACAAGTAACTCCTCTGCCAAAAAGTTTTT------ACTGGATGTT
CTTTTGGGATCTGGTGATGTCTAGTT--TGGGCA--TAGATGTCAGGCTGTTTGTA-TTTTTGCTATGGCTATGTTTTGA
ATCAGTG-CATTTGCTGAATCATGCATTCGACAGTGCTTGTTGAATGTGGACGTTGGTTAATAAACGATGCATTGCGAG-
TTTAAGCTCACTTTGGAAACTTAGGGTAGCCTT--------------------------------------------AAT
TTTAATGAATATTTGTGTGAAAGAACAGGTTTGGGCTGATATTCAAATACTGATTTATGAACATGCTTTGTGACGCTGAC
ACCAGATAAACCAGAATTAGACAAGGTCTT-ATCT-TACTCTAGTGATTTTTTATTTGCAGATACATTCCTGATGTGACA
AGGACAATTATGGAGACTCTGGGAGAACTTGCAGACGAGTCTCCCCCCAAGAGGCCACGGTTTGACAAGGAAGACGAGGA
GCTCCTCGAGAAAATAAATTCGGAGGAAGTGACAGAAATGACTTTTAGAGATTGCTTAACCCAGCATGTTGAACAGGTAA
GGACAAACCTAACACTCTAGCATGAA--------CATAAATCAAAGCATGAAAGCATTATGCATTAT-------------
--------------------------------------------------------------------------------
---------------------------------------------------------------------ATAT-TTTTCA
TCCCATGCTCTATAAAGCCCACAGTCTTGCACC-TTTCTGTGACTACACTGCTGC-ACATAAAGGTCATATCTGGTTTAC
ACAAATA-------------------------------------------------------------------------
----------------------------------------------------TA-TATCTTTATGAAATTACATTATAA-
------CAACTTATAACTATCAACTGCCTTTCTTAGTGCAAA-----------GGAACTTCTAGACCTGAATCGCGGCAT
G-GACTAAATTT-TTTTGTACTACCTTCCACCGGTTCTGATTTGTTATTGTAAGATTGATCTTG-TTGCCC-TGA
>H. bulbosum 2x BCC2061_B
GGCTCGTGAACAGCAGGACAGGAAAAGGAACCTGAACAAGTAACTCCTCTGCCAAAAAGTTTTT------ACTGGATGTT
CTTTTGGGATCTGGTGATGTCTAGTT--TGGGCA--TAGATGTCAGGCTGTTTGTA-TTTTTGCTATGGCTATGTTTTGA
ATCAGTG-CATTTGCTGAATCATGCATTCGACAGTGCTTGTTGAATGTGGACGTTGGTTAATAAACGATGCATTGCGAG-
TTTAAGCTCACTTTGGAAACTTAGGGTAGTCTT--------------------------------------------AAT
TTTAATGAATATTTGTGTGAAAGAACAGGTTTGGGCTGATATTCAAATACTGATTTATGAACATGCTTTGTGACGCTGAC
ACCAGATAAACCAGAATTAGACAAGGTCTT-ATCT-TACTCTAGTGATTTTTTATTTGCAGATACATTCCTGATGTGGCG
AGGACAATTATGGAGACTCTGGGAGAACTTGCAGATGAGTCTCCCCCCAAGAGGCCACGGTTTGACAAGGAAGACGAGGA
GCTCCTCGAGAAAATAAATTCGGAGGAAGTGACAGAAATGACTTTTAGAGATTGCTTAACCCAGCATGTTGAACAGGTAA
GGACAAACCTAACACTCTAGCATGAA--------CATAAATCAAAGCATGAAAGCAATATGCATTAT-------------
--------------------------------------------------------------------------------
---------------------------------------------------------------------ATAT-TTTTCA
TCCCATGCTCTATAAAGCCCACAGTTTTGCACC-TTTCTGTGACTACACTGCTGC-ACATAAAGGTCATATCTGGTTTAC
ACAAATA-------------------------------------------------------------------------
----------------------------------------------------TA-TATCTTTATGAAATTACATTATAA-
------CAACTTATAACTATCAACTGCCTTTCTTAGTGCAAA-----------GGAACTTCTAGACCTGAATCGCGGCAT
G-GACTAAATTT-TTTTGTACTACCTTCCACCGGTTCTGATTTGTTATTGTAAGATTGATCTTG-TTGCCC-TGA
>H. bulbosum 2x PI229753_A
GGCTCGTGAACAGCAGGACAGGAAAAGGAACCTGAACAAGTAACTCCTCTGCCAACAAGTTTTT------ATTGAATGTT
CTTTGGGGATGTGGTGATGTCTAGTT--TGAGTG--TAGATGTCAGGCTGTTTGTA-TTTTTGCTATGGCTATGTTTTGA
ATCAGGG-CATTTGCTCAATCATGCATTCGATAGTGCTTGTTGAATGTTGATGTTGGTTAATAAACGATGCATTGCGAGA
TTTAGGCTCACTTTGGGAACTTAGGGCAGTCTT---------------------------------------TCCTTAAT
TTTAAGCAATATTTGTGTGAAAGAACAGGTTTGGGCTGATATTCAAAGACTGATTTATGAACATGCTTTGTGACACTGAC
ACCAGATAATCCAGAATTAGACAAGGTCTT-ATCT-TACTCTAGTGATTTCTTATTCATAGATACATTCCTGATGTGGCG
AGAACAATTATGGAGACTCTGGGAGAACTTGCAGACGAGTCTCCCCCCAAGAGGCCACGGTTTGACAAGGAAGACGAGGA
ACTCCTCGAGAAAATAAATTCGGAGGAAGTGACAGAAATGACTTTTAGAGATTGCTTAACGCAGCATGTTGAACAGGTAA
GGGCAAACCT-------------------------ATAAACCAAAGCATGAAAGCAATATGCATTAT-------------
--------------------------------------------------------------------------------
---------------------------------------------------------------------ATATTTTTTCG
TCCCGTTCTCTATACAGCCCATAGTTTTGCACC-TTTCTGTGACTACACTGCTGCCACATAAAAGTCATATCTGGTTTA-
--------------------------------------------------------------------------------
---------------------------------------------------------------TGAAATTACATTATAA-
------CATCTTAAAACTGTCAACTGCCTTTCTTGGTGCAAA-----------GGAACTTCTAGTCCTGAATCCCGGCAT
A-GACTAAAAAA-TGTTGTACTAGCTTCCACCGGTTCCGATTTGTTATCGTAAGACTGATCTAG-TTGCCC-CGA
>bre2x_PI229753_B
GGCTCGTGAACAGCAGGACAGGAAAAGGAACCTGAACAAGTAACTCCTCTGCCAACAAGTTTTT------ATTGAATGTT
CTTTGGGGATGTGGTGATGTCTAGTT--TGAGTG--TAGATGTCAGGCTGTTTGTA-TTTTTGCTATGGCTATGTTTTGA
ATCAGGG-CATTTGCTCAATCATGCATTCGATAGTGCTTGTTGAATGTTGATGTTGGTTAATAAACGATGCATTGCGAGA
TTTAGGCTCACTTTGGGAACTTAGGGCAGTCTT---------------------------------------TCCTTAAT
TTTAAGCAATATTTGTGTGAAAGAACAGGTTTGGGCTGATATTCAAAGACTGATTTATGAACATGCTTTGTGACACTGAC
ACCAGATAATCCAGAATTAGACAAGGTCTT-ATCT-TACTCTAGTGATTTCTTATTCATAGATACATTCCTGATGTGGCG
AGAACAATTATGGAGACTCTGGGAGAACTTGCAGACGAGTCTCCCCCCAAGAGGCCACGGTTTGACAAGGAAGACGAGGA
ACTCCTCGAGAAAATAAATTCGGAGGAAGTGACAGAAATGACTTTTAGAGATTGCTTAACGCAGCATGTTGAACAGGTAA
GGGCAAACCT-------------------------ATAAACCAAAGCATGAAAGCAATATGCATTAT-------------
--------------------------------------------------------------------------------
---------------------------------------------------------------------ATATTTTTTCG
TCCCGTTCTCTATACAGCCCATAGTTTTGCACC-TTTCTGTGACTACACTGCTGCCACATAAAAGTCATATCTGGTTTA-
--------------------------------------------------------------------------------
---------------------------------------------------------------TGAAATTACATTATAA-
------CATCTTAAAACTGTCAACTGCCTTTCTTGGTGCAAA-----------GGAACTTCTAGTCCTGAATCCCGGCAT
A-GACTAAAAAA-TGTTGTACTAGCTTCCACCGGTTCTGATTTGTTATCGTAAGACTGATCTTG-TTGCCC-CGA
>vul_F2097a
GGCTCGTGAACAGCAGGACAGGAAAAGGAACCTGAACAAGTAACTCCTCTGCCAAAAAGTTTTT------ACTGGATGTT
CTTTTTGGATCTGGTGATGTCTAGTT--TGAGCG--TAGATGTCAGGCTGTTTGTA-TTTTTGCTATGGCTATGTTTTGA
ATCAGTG-CATTTGCTGAATCATGCATTCGACAGTGCTTGTTGAATGTGGATGTTGGTTAATAAACGATGCATTGCGAG-
TTTAAGCTCACTTTGGAAACTTAGGGTAGTCTT--------------------------------------------AAT
TTTAAGGAATATTTGTGTGAAAGAACAGGTTTGGGCTGATATTCAAAGACTGATTTATGAACCTGCTTTGTGACGCTGAC
ACCAGGTAAACCAGAATTAGACAAGGTCTT-ATCT-TACTCTAGTTATTTCTTATTTGCAGATACATTCCTGATGTGGCA
AGGACAATTATGGAGACTCTGGGAGAACTTGCAGACGAGTCTCCCCCCAAGAGGCCACGGTTTGACAAGGAAGACGAGGA
GCTCCTCGAGAAAATAAATTCGGAGGAAGTGACAGAAATGACTTTTAGAGATTGCTTAACCCAGCATGTTGAACAGGTAA
GGGCAAACCTAACACTCTAGCATGAA--------CATAAATCAAAGCATGAAAGCAATATGCATTATA------------
--------------------------------------------------------------------------------
--------------------------------------------------------------------TATAT-TTTTCA
TTCCATGCTCTATAAAGCCCATAGTTTTGCACC-TTTGTGTGACTACACTGCTG-CACATAAAGGACATATCTGGTTTAC
ACAAACC-------------------------------------------------------------------------
----------------------------------------------------TA-TATCTTTATTAAATTACAT-ATAA-
------CATCTTATAACTGTCAACTGCCTTTCTTGGTGCAAA-----------GGAACATCTAGACCTGAATTGCGACAT
G-GACTAAAAAA-ATTTGTAATACCTTCCACCGGTTCTGGTTTGTTATCGTAAGATTGATCTTG-TTGCCC-CGA
>vul_F2131c
GGCTCGTGAACAGCAGGACAGGAAAAGGAACCTGAACAAGTAACTCCTCTGCCAAAAAGTTTTT------ACTGGATGTT
CTTTTTGGATCTGGTGATGTCTAGTT--TGAGCG--TAGATGTCAGGCTGTTTGTA-TTTTTGCTATGGCTATGTTTTGA
ATCAGTG-CATTTGCTGAATCATGCATTCGACAGTGCTTGTTGAATGTGGATGTTGGTTAATAAACGATGCATTGCGAG-
TTTAAGCTCACTTTGGAAACTTAGGGTAGTCTT--------------------------------------------AAT
TTTAAGGAATATTTGTGTGAAAGAACAGGTTTGGGCTGATATTCAAAGACTGATTTATGAACCTGCTTTGTGACGCTGAC
ACCAGGTAAACCAGAATTAGACAAGGTCTT-ATCT-TACTCCAGTTATTTCTTATTTGCAGATACATTCCTGATGTGGCA
AGGACAATTATGGAGACTCTGGGAGAACTTGCAGACGAGTCTCCCCCCAAGAGGCCACGGTTTGACAAGGAAGACGAGGA
GCTCCTCGAGAAAATAAATTCGGAGGAAGTGACAGAAATGACTTTTAGAGATTGCTTAACCCAGCATGTTGAACAGGTAA
GGGCAAACCTAACACTCTAGCATGAA--------CATAAATCAAAGCATGAAAGCAATATGCATTATA------------
--------------------------------------------------------------------------------
--------------------------------------------------------------------TATAT-TTTTCA
TCCCATGCTCTATAAGGCCCATAGTTTTGCACC-TTTGTGTGACTACACTGCTG-CACATAAAGGTCATATCTGGTTTAC
ACAAACC-------------------------------------------------------------------------
----------------------------------------------------TA-TATCTTTATTAAATTACATTATAA-
------CATCTTATAACTGTCAACTGCCTTTCTTGGTGCAAA-----------GGAACATCTAGACCTGAATTGCGACAT
G-GACTAAAAAA-ATTTGTAATACCTTCCACCGGTTCTGGTTTGTTATCGTAAGATTGATCTTG-TTGCCC-CGA
>vul_F2131d
GGCTCGTGAACAGCAGGACAGGAAAAGGAACCTGAACAAGTAACTCCTCTGCCAAAAAGTTTTT------ACTGGATGTT
CTTTTTGGATCTGGTGATGTCTAGTT--TGAGCG--TAGATGTCAGGCTGTTTGTA-TTTTTGCTATGGCTATGTTTTGA
ATCAGTG-CATTTGCTGAATCATGCATTCGACAGTGCTTGTTGAATGTGGATGTTGGTTAATAAACGATGCATTGCGAG-
TTTAAGCTCACTTTGGAAACTTAGGGTAGTCTT--------------------------------------------AAT
TTTAAGGAATATTTGTGTGAAAGAACAGGTTTGGGCTGATCTTCAACGACTGATTTATGAACCTGCTTTGTGACGCTGAC
ACCAGGTAAACCAGAATTAGACAAGGTCTT-ATCT-TACTCTAGTTATTTCTTATTTGCAGATACATTCCTGATGTGGCA
AGGACAATTATGGAGACTCTGGGAGAACTTGCAGACGAGTCTCCCCCCAAGAGGCCACGGTTTGACAAGGAAGACGAGGA
GCTCCTCGAGAAAATAAATTCGGAGGAAGTGACAGAAATGACTTTTAGAGATTGCTTAACCCAGCATGTTGAACAGGTAA
GGGCAAACCTAACACTCTAGCATGAA--------CATAAATCAAAGCATGAAAGCAATATGCATTATA------------
--------------------------------------------------------------------------------
--------------------------------------------------------------------TATAT-TTTTCA
TCCCATGCTCTATAAAGCCCATAGTTTTGCACC-TTTGTGTGACTACACTGCTG-CACATAAAGGTCATATCTGGTTTAC
ACAAACC-------------------------------------------------------------------------
----------------------------------------------------CA-TATCTTTATTAAATTACATTATAA-
------CATCTTATAACTGTCAACTGCCTTTCTTGGTGCAAA-----------GGAACATCTAGACCTGAATTGCGACAT
G-GACTAAAAAA-ATTTGTAATACCTTCCACCGGTTCTGGTTTGTTATCGTAAGATTGATCTTG-TTGCCC-CGA
>bul2x_JB145_B
GGCTCGTGAACAGCAGGACAGGAAAAGGAACCTGAACAAGTAACTCCTCTGCCAAAAAGTTTTT------ACTGGATGTT
CTTTTGGGATCTGGTGATGTCTAGTT--TGGGCA--TAGATGTCAGGCTGTTTGTA-TTTTTGCTATGGCTATGTTTTGA
ATCAGTG-CATTTGCTGAATCATGCATTCGACAGTGCTTGTTGAATGTGGACGTTGGTTAATAAACGATGCATTGCGAG-
TTTAAGCTCACTTTGGAAACTTAGGGTAGTCTT--------------------------------------------AAT
TTTAATGAATATTTGTGTGAAAGAACAGGTTTGGGCTGATATTCAAATACTGATTTATGAACATGCTTTGTGACGCTGAC
ACCAGATAAACCAGAATTAGACAAGGTCTT-ATCT-TACTCTAGTGATTTCTTATTTGCAGATACATTCCTGATGTGGCA
AGGACAATTATGGAGACTCTGGGAGAACTTGCAGACGAGTCTCCCCCCAAGAGGCCACGGTTTGACAAGGAAGACGAGGA
GCTCCTCGAGAAAATAAATTCGGAGGAAGTGACAGAAATGACTTTTAGAGATTGCTTAACCCAGCATGTTGAACAGGTAA
GGACAAACCTAACACTCTAGCATGAA--------CATAAATCAAAGCATGAAAGCAATATGCATTAT-------------
--------------------------------------------------------------------------------
---------------------------------------------------------------------ATAT-TTTTCA
TCCCATGCTCTATAAAGCCCACAGTTTTGCACC-TTTCTGTGACTACACTGCTG-CACATAAAGGTCATATCTGGTTTAC
ACAAATA-------------------------------------------------------------------------
----------------------------------------------------TA-TATCTTTATGAAATTACATTATAA-
------CAACTTATAACTATCAACTGCCTTTCTTAGTGCAAA-----------GGAACTTCTAGACCTGAATCGCGGCAT
G-GACTAAATTT-TTTTGTACTACCTTCCACCGGTTCTGATTTGTTATTGTAAGATTGATCTTG-TTGCCC-TGA
>bul2x_JB145_A
GGCTCGTGAACAGCAGGACAGGAAAAGGAACCTGAACAAGTAACTCCTCTGCCAAAAAGTTTTT------ACTGGATGTT
CTTTTGGGATCTGGTGATGTCTAGTT--TGGGCA--TAGATGTCAGGCTGTTTGTA-TTTTTGCTATGGCTATGTTTTGA
ATCAGTG-CATTTGCTGAATCATGCATTCGACAGTGCTTGTTGAATGTGGACGTTGGTTAATAAACGATGCATTGCGAG-
TTTAAGCTCACTTTGGAAACTTAGGGTAGTCTT--------------------------------------------AAT
TTTAATGAATATTTGTGTGAAAGAACAGGTTTGGGCTGATATTCAAATACTGATTTATGAACATGCTTTGTGACGCTGAC
ACCAGATAAACCAGAATTAGACAAGGTCTT-ATCT-TACTCTAGTGATTTCTTATTTGCAGATACATTCCTGATGTGGCA
AGGACAATTATGGAGACTCTGGGAGAACTTGCAGACGAGTCTCCCCCCAAGAGGCCACGGTTTGACAAGGAAGACGAGGA
GCTCCTCGAGAAAATAAATTCGGAGGAAGTGACAGAAATGACTTTTAGAGATTGCTTAACCCAGCATGTTGAACAGGTAA
GGACAAACCTAACACTCTAGCATGAA--------CATAAATCAAAGCATGAAAGCAATATGCATTAT-------------
--------------------------------------------------------------------------------
---------------------------------------------------------------------ATAT-TTTTCA
TCCCATGCTCTATAAAGCCCACAGTTTTGCACC-TTTCTGTGACTACACTGCTG-CACATAAAGGTCATATCTGGTTTAC
ACAAATA-------------------------------------------------------------------------
----------------------------------------------------TA-TGTCTTTATGAAATTACATTATAA-
------CAACTTATAACTATCAACTGCCTTTCTTAGTGCAAA-----------GGAACTTCTAGACCTGAATCGCGGCAT
G-GACTAAATTT-TTTTGTACTACCTTCCACCGGTTCTGATTTGTTATTGTAAGATTGATCTTG-TTGCCC-TGA
>bul2x_JB149_B
GGCTCGTGAACAGCAGGACAGGAAAAGGAACCTGAACAAGTAACTCCTCTGCCAAAAAGTTTTT------ACTGGATGTT
CTTTTGGGATCTGGTGATGTCTAGTT--TGGGCA--TAGATGTCAGTCTGTTTGTA-TTTTTGCTATGGCTATGTTTTGA
ATCAGTG-CATTTGCTGAATCATGCATTCGACAGTGCTTGTTGAATGTGGACGTTGGTTAATAAACGATGCATTGCGAG-
TTTAAGCTCACTTTGGAAACTTAGGGTAGTCTT--------------------------------------------AAT
TTTAATGAATATTTGTGTGAAAGAACAGGTTTGGGCTGATATTCAAATACTGATTTATGAACATGCTTTGTGACGCTGAC
ACCAGATAAACCAGAATTAGACAAGGTCTT-ATCT-TACTCTAGTGATTTCTTATTTGCAGATACATTCCTGATGTGGCA
AGGACAATTATGGAGACTCTGGGAGAACTTGCAGACGAGTCTCCCCCCAAGAGGCCACGGTTTGACAAGGAAGACGAGGA
GCTCCTYGAGAAAATAAATTCGGAGGAAGTGACAGAAATGACTTTTAGAGATTGCTTAACCCAGCATGTTGAACAGGTAA
GGACAAACCTAACACTCTAGCATGAA--------CATAAATCAAAGCATGAAAGCAATATGCATTAT-------------
--------------------------------------------------------------------------------
---------------------------------------------------------------------ATAT-TTTTCA
TCCCATGCTCTATAAAGCCCACAGTTTTGCACC-TTTCTGTGACTACACTGCTG-CACATAAAGGTCATATCTGGTTTAC
ACRAATA-------------------------------------------------------------------------
----------------------------------------------------TA-TATCTTTATGAAATTACATTATAA-
------CAACTTATAACTATCAACTGCCTTTCTTAGTGCAAA-----------GGAACTTCTAGACCTGAATCGCGGCAT
G-GACTAAATTT-TTTTGTACTACCTTCCACCGGTTCTGATTTGTTATTGTAAGATTGATCTTG-TTGCCC-TGA
>bul2x_JB138_B
GGCTCGTGAACAGCAGGACAGGAAAAGGAACCTGAACAAGTAACTCCTCTGCCAAAAAGTTTTT------ACTGGATGTT
CTTTTGGGATCTGGTGATGTCTAGTT--TGGGCA--TAGATGTCAGGCTGTTTGTA-TTTTTGCTATGGCCATGTTTTGA
ATCAGTG-CATTTGCTGAATCATGCATTCGACAGTGCTTGTTGAATGTGGACGTTGGTTAATAAACGATGCATTGCGAG-
TTTAAGCTCACTTTGGAAACTTAGGGTAGTCTT--------------------------------------------AAT
TTTAATGAATATTTGTGTGAAAGAACAGGTTTGGGCTGATATTCAAATACTGATTTAYGAACATGCTTTGTGACGCTGAC
ACCAGATAAACCAGAATTAGACAAGGTCTT-ATCT-TACTCTAGTGATTTCTTATTTGCAGATACATTCCTGATGTGGCA
AGGACAATTATGGAGACTCTGGGAGAACTTGCAGACGAGTCTCCCCCCAAGAGGCCACGGTTTGACAAGGAAGACGAGGA
GCTCCTCGAGAAAATAAATTCGGAGGAAGTGACAGAAATGACTTTTAGAGATTGCTTAACCCAGCATGTTGAACAGGTAA
GGACAAACCTAACACTCTAGCATGAA--------CATAAATCAAAGCATGAAAGCAATATGCATTAT-------------
--------------------------------------------------------------------------------
---------------------------------------------------------------------ATAT-TTTTCA
TCCCATGCTCTATAAAGCCCACAGTTTTGCACC-TTTCTGTGACTACACTGCTG-CACATAAAGGTCATATCTGGTTTAC
ACAAATA-------------------------------------------------------------------------
----------------------------------------------------TA-TATCTTTATGAAATTACATTATAA-
------CAACTTATAACTATCAACTGCCTTTCTTAGTGCAAA-----------GGAACTTCTAGACCTGAATCGCGGCAT
G-GACTAAATTT-TTTTGTACTACCTTCCACCGGTTCTGATTTGTTATTGTAAGATTGATCTTG-TTGCCC-TGA
>bul2x_JB149_A
GGCTCGTGAACAGCAGGACAGGAAAAGGAACCTGAACAAGTAACTCCTCTGCCAAAAAGTTTTT------ACTGGATGTT
CTTTTGGGATCTGGTGATGTCTAGTT--TGGGCA--TAGATGTCAGGCTGTTTGTA-TTTTTGCTATGGCCATGTTTTGA
ATCAGTG-CATTTGCTGAATCATGCATTCGACAGTGCTTGTTGAATGTGGACGTTGGTTAATAAACGATGCATTGCGAG-
TTTAAGCTCACTTTGGAAACTTAGGGTAGTCTT--------------------------------------------AAT
TTTAATGAATATTTGTGTGAAAGAACAGGTTTGGGCTGATATTCAAATACTGATTTATGAACATGCTTTGTGACGCTGAC
ACCAGATAAACCAGAATTAGACAAGGTCTT-ATCT-TACTCTAGTGATTTCTTATTTGCAGATACATTCCTGATGTGGCA
AGGACAATTATGGAGACTCTGGGAGAACTTGCAGACGAGTCTCCCCCCAAGAGGCCACGGTTTGACAAGGAAGACGAGGA
GCTCCTCGAGAAAATAAATTCGGAGGAAGTGACAGAAATGACTTTTAGAGATTGCTTAACCCAGCATGTTGAACAGGTAA
GGACAAACCTAACACTCTAGCATGAA--------CATAAATCAAAGCATGAAAGCAATATGCATTAT-------------
--------------------------------------------------------------------------------
---------------------------------------------------------------------ATAT-TTTTCA
TCCCATGCTCTATAAAGCCCACAGTTTTGCACC-TTTCTGTGACTACACTGCTG-CACATAAAGGTCATATCTGGTTTAC
ACAAATA-------------------------------------------------------------------------
----------------------------------------------------TA-TATCTTTATGAAATTACATTATAA-
------CAACTTATAACTATCAACTGCCTTTCTTAGTGCAAA-----------GGAACTTCTAGACCTGAATCGCGGCAT
G-GACTAAATTT-TTTTGTACTACCTTCCACCGGTTCTGATTTGTTATTGTAAGATTGATCTTG-TTGCCC-TGA
>mar_BCC2006
GGCTCGTGAACAGCAGGACAGGAAAAGGAACCTGAACAAGTAACTCCTCTGCCAAAAAGTTTTT------ACTGGATGTT
CTTTGGGGATCTGGTGATGTCTAGTT--TGAGCG--TAGATGTCAGGCTTTTTGTA-CTTTTGCTATGGCTATGTTTTGA
ATCAGTGACACTTGCTGAATCATGCATTCGACAGAGTTTGTTGAATGTTGACGTTGGTTAATAAACGATGCATTACGAGA
TTTACGCTCACTTTGGAAACTTAGGGTAGTCTTACCTTAATTTTAAGCAATATGGAAATTTAGGGTAGACTTTCCTTAA-
TTTAAGCAATATTTGTGTGTAAGAACAGGTTTGGGCTGATATTCAAAGACTGATTTATGAACATGCTTTGTGACGCTGGC
ACCAGATACTCGAGAATTAGACAAGGTCTT-ATCT-TACTCTAGTGATTTCTTATTTGCAGATACATTCCTGATGTGGCA
AGGACAATTATGGAGACTCTGGGAGAACTTGCAGACGAGTCTCCCCCCAAGAGGCCACGGTTTGACAAGGAAGACGAGGA
GCTCCTCGAGAAAATAAATTCGGAGGAAGTGACAGAAATGACTTTTAGAGATTGCTTAACGCAGCATGTTGAACAGGTAA
GGACAAACCTAACACTCTAGCATGAA--------CATAAACCAATGCATGAAAGCAATATGCATTAT-------------
--------------------------------------------------------------------------------
---------------------------------------------------------------------ATAT-TTTTCG
TCCCGTGCTCTATACAGCCCATAATTTTGCACC-TTTCTGTGGCTACACTGCTGCCACATAAAAGTCATATCCGGTTTAC
ACAAATC-------------------------------------------------------------------------
----------------------------------------------------TA-TATCTTTATGAAATTACATTATAA-
------CATCTTAAAACTGTCAACTGCCTTTCTTGGTGCAAA-----------GGAACTTCTAGTCCTGAATCCTGGCAT
A-GACTAAAAAA-TGTTGTACTACCTTCCACCGGTTCCGATTTGTTATCATAAAACTGATCTTG-TTGCCC-CGA
>mar_BCC2001
GGCTCGTGAACAGCAGGACAGGAAAAGGAACCTGAACAAGTAACTCCTCTGCCAAAAAGTTTTT------ACTGGATGTT
CTTTGGGGATCTGGTGATGTCTAGTT--TGAGTG--TAGATGTCAGGCTTTTTGTA-CTTTTGCTATGGCTATGTTTTGA
ATCAGTGACACTTGCTGAATCATGCATTCGACAGTGTTTGTTGAATGTTGACGTTGGTTAATAAACGATGCATTACAAGA
TTTACGCTCACTTTGGAAACTTAGGGTAGTCTTACCTTAATTTTAAGCAATATGGAAATTTAGGGTAGACTTTCCTTAA-
TTTAAGCAATATTTGTGTGTAAGAACAGGTTTGGGCTGATATTCAAAGACTGGTTTATGAACATGCTTTGTGACGCTGGC
ACCAGATACTCGAGAATTAGACAAGGTCTT-ATCT-TACTCTAGTGATTTCTTATTTGCAGATACATTCCTGATGTGGCA
AGGACAATTATGGAGACTCTGGGAGAACTTGCAGACGAGTCTCCCCCCAAGAGGCCACGGTTTGACAAGGAAGACGAGGA
GCTCCTCGAGAAAATAAATTCGGAGGAAGTGACAGAAATGACTTTTAGAGATTGCTTAACGCAGCATGTTGAACAGGTAA
GGACAAACCTAACACTCTAGCATGAA--------CATAAACCAATGCATGAAAGCAATATGCATTAT-------------
--------------------------------------------------------------------------------
---------------------------------------------------------------------ATAT-TTTTCG
TCCCGTGCTCTATACAGCCCATAATTTTGCACC-TTTCTGTGGCTACACTGCTGCCACATAAAAGTCATATCCGGTTTAC
ACAAATC-------------------------------------------------------------------------
----------------------------------------------------TA-TATCTTTATGAAATTACATTATAA-
------CATCTTAAAACTGTCAACTGCCTTTCTTGGTGCAAA-----------GGAACTTCTAGTCCTGAATCCTGGCAT
A-GACTAAAAAA-TGTTGTACTACCTTCCACCGGTTCCGATTTGTTATCATAAAACTGATCTTG-TTGCCC-CGA
>mar_JB069_3
GGCTCGTGAACAGCAGGACAGGAAAAGGAACCTGAACAAGTAACTCCTCTGCCAAAAAGTTTTT------ACTGGATGTT
CTTTGGGGATCTGGTGATGTCTAGTT--TGAATG--TAGATGTCAGGCTTTTTGTA-CTTTTGCTATGGCTATGTTTTGA
ATCAGTGACACTTGCTGAATCATGCATTCGACAGTGTTTGTTGAATGTTGACGTTGGTTAATAAACGATGCATTACAAGA
TTTACGCTCACTTTGGAAACTTAGGGTAGTCTTACCTTAATTTTAAGCAATATGGAAATTTAGGGTAGACTTTCCTTAA-
TTTAAGCAATATTTGTGTGTAAGAACAGGTTTGGGCTGATATTCAAAGACTGGTTTATGAACATGCTTTGTGACGCTGGC
ACCAGATACTCGAGAATTAGACAAGGTCTT-ATCT-TACTCTAGTGATTTCTTATTTGCAGATACATTCCTGATGTGGCA
AGGACAATTATGGAGACTCTGGGAGAACTTGCAGACGAGTCTCCCCCCAAGAGGCCACGGTTTGACAAGGAAGACGAGGA
GCTCCTCGAGAAAATAAATTCGGAGGAAGTGACAGAAATGACTTTTAGAGATTGCTTAACGCAGCATGTTGAACAGGTAA
GGACAAACCTAACACTCTAGCATGAA--------CATAAACCAATGCATGAAAGCAATATGCATTAT-------------
--------------------------------------------------------------------------------
---------------------------------------------------------------------ATAT-TTTTCG
TCCCGTGCTCTATACAGCCCATAATTTTGCACC-TTTCTGTGGCTACACTGCTGCCACATAAAAGTCATATCCGGTTTAC
ACAAATC-------------------------------------------------------------------------
----------------------------------------------------TA-TATCTTTATGAAATTACATTATAA-
------CATCTTAAAACTGTCAACTGCCTTTCTTGGTGCAAA-----------GGAACTTCTAGTCCTGAATCCTGGCAT
A-GACTAAAAAA-TGTTGTACTACCTTCCACCGGTTCCGATTTGTTATCATAAAACTGATCTTG-TTGCCC-CGA
>gus2x_BCC2005
GGCTCGTGAACAGCAGGACAGGAAAAGGAACCTGAACAAGTAACTCCTCTGCCAAAAAGTTTTT------ACTGGATGTT
CTTTGGGGATCTGGTGATGTCTAGTT--TGAGCG--TAGATGTCAGGCTTTTTGTA-CTTTTGCTATGGCTATGTTTTGA
ATCAGTGACACTTGCTGAATCATGCATTCGACAGTGTTTGTTGAATGTTGACGTTGGTTAATAAACGATGCATTACGAGA
TTTACGCTCACTTTGGAAACTTAGGGTAGTTTTACCTTAATTTTAAGCAATATGG-AATTTAGGGTAGACTTTCCTTAA-
TTTAAGCAATATTTGTGTGTAAGAACAGGTTTGGGCTGATATTCAAAGACTGATTTATGAACATGCTTTGTGACGCTGGC
ACCAGATACTCGAGAATTAGACAAGGTCTT-ATCT-TACTCTAGTGATTTCTTATTTGCAGATACATTCCTGATGTGGCA
AGGACAATTATGGAGACTCTGGGAGAACTTGCAGACGAGTCTCCCCCCAAGAGGCCACGGTTTGACAAGGAAGACGAGGA
GCTCCTCGAGAAAATAAATTCAGAGGAAGTGACAGAAATGACTTTTAGAGATTGCTTAACGCAGCATGTTGAACAGGTAA
GGACAAATCTAACACTCTAGCATGAA--------CATAAACCAATGCATGAAAGCAATATGCATTAT-------------
--------------------------------------------------------------------------------
---------------------------------------------------------------------ATAT-TTTTCG
TCCCGTGCTCTATACAGACCATAATTTTGCACC-TTTCTGTGGCTACACTGCTGCCACATAAAAGTCATATCCGGTTTAC
ACAAATC-------------------------------------------------------------------------
----------------------------------------------------TA-TATCTTTATGAAATTACATTATAA-
------CATCTTAAAACTGTCAACTGCCTTTCTTGGTGCAAA-----------GGAACTTCTAGTCCTGAATCCCGGCAT
A-GACTAAAAAA-TGTTGTACTACCTTCCACCGGTTCCGATTTGTTATCATAAGACTGATCTTG-TTGCCC-CGA
>gus2x_JB157
GGCTCGTGAACAGCAGGACAGGAAAAGGAACCTGAACAAGTAACTCCTCTGCCAAAAAGTTTTT------ACTGGATGTT
CTTTGGGGATCTGGTGATGTCTAGTT--TGAGCG--TAGATGTCAGGCTTTTTGTA-CTTTTGCTATGGCTATGTTTTGA
ATCAGTGACACTTGCTGAATCATGCATTCGACAGTGTTTGTTGAATGTTGACGTTGGTTAATAAACGATGCATTACGAGA
TTTACGCTCACTTTGGAAACTTAGGGTAGTTTTACCTTAATTTTAAGCAATATGG-AATTTAGGGTAGACTTTCCTTAA-
TTTAAGCAATATTTGTGTGTAAGAACAGGTTTGGGCTGATATTCAAAGACTGATTTATGAACATGCTTTGTGACGCTGGC
ACCAGATACTCGAGAATTAGACAAGGTCTT-ATCT-TACTCTAGTGATTTCTTATTTGCAGATACATTCCTGATGTGGCA
AGGACAATTATGGAGACTCTGGGAGAACTTGCAGACGAGTCTCCCCCCAAGAGGCCACGGTTTGACAAGGAAGACGAGGA
GCTCCTCGAGAAAATAAATTCAGAGGAAGTGACAGAAATGACTTTTAGAGATTGCTTAACGCAGCATGTTGAACAGGTAA
GGACAAATCTAACACTCTAGCATGAA--------CATAAACCAATGCATGAAAGCAATATGCATTAT-------------
--------------------------------------------------------------------------------
---------------------------------------------------------------------ATAT-TTTTCG
TCCCGTGCTCTATACAGCCCATAATTTTGCACC-TTTCTGTGGCTACACTGCTGCCACATAAAAGTCATATCCGGTTTAC
ACAAATC-------------------------------------------------------------------------
----------------------------------------------------TA-TATCTTTATGAAATTACATTATAA-
------CATCTTAAAACTGTCAACTGCCTTTCTTGGTGCAAA-----------GGAACTTCTAGTCCTGAATCCCGGCAT
A-GACTAAAAAA-TGTTGTACTACCTTCCACCGGTTCCGATTTGTTATCATAAGACTGATCTTG-TTGCCC-CGA
>gus2x_JB113_1
GGCTCGTGAACAGCAGGACAGGAAAAGGAACCTGAACAAGTAACTCCTCTGCCAAAAAGTTTTT------ACTGGATGTT
CTTTGGGGATCTGGTGATGTCTAGTT--TGAGCG--TAGATGTCAGGCTTTTTGTA-CTTTTGCTATGGCTATGTTTTGA
ATCAGTGACACTTGCTGAATCATGCATTCGACAGTGTTTGTTGAATGTTGACGTTGGTTAATAAACGATGCATTACGAGA
TTTACGCTCACTTTGGAAACTTAGGGTAGTTTTACCTTAATTTTAAGCAATATGG-AATTTAGGGTAGACTTTCCTTAA-
TTTAAGCAATATTTGTGTGTAAGAACAGGTTTGGGCTGATATTCAAAGACTGATTTATGAACATGCTTTGTGACGCTGGC
ACCAGATACTCGAGAATTAGACAAGGTCTT-ATCT-TACTCTAGTGATTTCTTATTTGCAGATACATTCCTGATGTGGCA
AGGACAATTATGGAGACTCTGGGAGAACTTGCAGACGAGTCTCCCCCCAAGAGGCCACGGTTTGACAAGGAAGACGAGGA
GCTCCTCGAGAAAATAAATTCGGAGGAAGTGACAGAAATGACTTTTAGAGATTGCTTAACGCAGCATGTTGAACAGGTAA
GGACAAATCTAACACTCTAGCATGAA--------CATAAACCAATGCATGAAAGCAATATGCATTAT-------------
--------------------------------------------------------------------------------
---------------------------------------------------------------------ATAT-TTTTCG
TCCCGTGCTCTATACAGCCCATAATTTTGCACC-TTTCTGTGGCTACACTGCTGCCACATAAAAGTCATATCCGGTTTAC
ACAAATC-------------------------------------------------------------------------
----------------------------------------------------TA-TATCTTTATGAAATTACATTATAA-
------CATCTTAAAACTGTCAACTGCCTTTCTTGGTGCAAA-----------GGAACTTCTAGTCCTGAATCCCGGCAT
A-GACTAAAAAA-TGTTGTACTACCTTCCACCGGTTCCGATTTGTTATCATAAGACTGATCTTG-TTGCCC-CGA
>gus2x_JB106_6
GGCTCGTGAACAGCAGGACAGGAAAAGGAACCTGAACAAGTAACTCCTCTGCCAAAAAGTTTTT------ACTGGATGTT
CTTTGGGGATCTGGTGATGTCTAGTT--TGAGCG--TAGATGTCAGGCTTTTTGTA-CTTTTGCTATGGCTATGTTTTGA
ATCAGTGACACTTGCTGAATCATGCATTCGACAGTGTTTGTTGAATGTTGACGTTGGTTAATAAACGATGCATTACGAGA
TTTACGCTCACTTTGGAAACTTAGGGTAGTTTTACCTTAATTTTAAGCAATATGG-AATTTAGGGTAGACTTTCCTTAA-
TTTAAGCAATATTTGTGTGTAAGAACAGGTTTGGGCTGATATTCAAAGACTGATTTATGAACATGCTTTGTGACGCTGGC
ACCAGATACTCGAGAATTAGACAAGGTCTT-ATCT-TACTCTAGTGATTTCTTATTTGCAGATACATTCCTGATGTGGCA
AGGACAATTATGGAGACTCTGGGAGAACTTGCAGACGAGTCTCCCCCCAAGAGGCCACGGTTTGACAAGGAAGACGAGGA
GCTCCTCGAGAAAATAAATTCGGAGGAAGTGACAGAAATGACTTTTAGAGATTGCTTAACGCAGCATGTTGAACAGGTAA
GGACAAATCTAACACTCTAGCATGAA--------CATAAACCAATGCATGAAAGCAATATGCATTAT-------------
--------------------------------------------------------------------------------
---------------------------------------------------------------------ATAT-TTTTCG
TCCCGTGCTCTATACAGCCCATAATTTTGCACC-TTTCTGTGGCTACACTGCTGCCACATAAAAGTCATATCCGGTTTAC
ACAAATC-------------------------------------------------------------------------
----------------------------------------------------TA-TATCTTTATGAAATTACATTATAA-
------CATCTTAAAACTGTCAACTGCCTTTCTTGGTGCAAA-----------GGAACTTCTAGTCCTGAATCCCGGCAT
A-GACTAAAAAA-TGTTGTACTACCTTCCACCGGTTCCGATTTGTTATCATAAGACTGATCTTG-TTGCCC-CGA
>bre2x_PI401374_A
GGCTCGTGAACAGCAGGACAGGAAAAGGAACCTGAACAAGTAACTCCTCTGCCAAAAAGTTTTT------ACTGTATGTT
CTTTGGGGATCTGGTGATGTCTAGTT--TGAGCG--TAGATGTCGGGCTTTTTGTA-CTTTTGCTATGGCTATGTTTTGA
ATCAGTG-CATTTGCTGAATCATGCATTCGACAGTGTTTGTTGAATGTTGACGTTGGTTAATAAACGATGCATTGCGAGA
TTTAGGCTCACTTTGGAAACTTAGGGTAGTCTTACCTTAATTTTAAGCAATATGGAAACTTAGGGTAGTCTTTCCTTAAT
TTTAAGCAATATTTGTGTGAAAGAACAGGTTTGGGCTGATATTCAAAGACTGATTTATGAACATACTTTGTGACGCTGAC
ACCAGATACTCCAGAATTAGACAAGGTCTT-ATCT-TACTCTAGTGATTTCTTACTTGCAGATACATTCCTGATGTGGCA
AGGACAATTATGGAGACTCTGGGAGAACTTGCAGACGAGTCTCCCCCCAAGAGGCAACGGTTTGACAAGGAAGACGAGGA
GCTCCTCGAGAAAATAAATTCGGAGGAAGTGACAGAAATGACTTTTAGAGATTGCTTAACGCAGCATGTTGAACAGGTAA
GGACAAACCTAACACTCTAGCATGAA--------CATAAACCAATGCATGAAAGAAATATGCATTAT-------------
--------------------------------------------------------------------------------
---------------------------------------------------------------------ATAT-TTTTCG
TCCCGAGCTCTATACAGCCCATAGTTTTGCACC-TTTCTGTGACTACACTGCTGCCACATAAAAGTCATATCTGGTTTAC
ACAAATC-------------------------------------------------------------------------
----------------------------------------------------TA-TATCTTTATGAAATTACATTATAA-
------CATCTTAA------------------------------------------------------------------
---------AAA-TGTTGTACTACCTTCCACCGGTTCCGATTTGTTATCATAAGATTGATCTTG-TTGCCCCTGA
>bre2x_H315
GGCTCGTGAACAGCAGGACAGGAAAAGGAACCTGAACAAGTAACTCCTCTGCCAAAAAGTTTTT------ACTGTATGTT
CTTTGGGGATCTGGTGATGTCTAGTT--TGAGCG--TAGATGTCGGGCTTTTTGTA-CTTTTGCTATGGCTATGTTTTGA
ATCAGTG-CATTTGCTGAATCATGCATTCGACAGTGTTTGTTGAATGTTGACGTTGGTTAATAAACGATGCATTGCGAGA
TTTAGGCTCACTTTGGAAACTTAGGGTAGTCTTACCTTAATTTTAAGCAATATGGAAACTTAGGGTAGTCTTTCCTTAAT
TTTAAGCAATATTTGTGTGAAAGAACAGGTTTGGGCTGATATTCAAAGACTGATTTATGAACATACTTTGTGACGCTGAC
ACCAGATACTCCAGAATTAGACAAGGTCTT-ATCT-TACTCTAGTGATTTCTTACTTGCAGATACATTCCTGATGTGGCA
AGGACAATTATGGAGACTCTGGGAGAACTTGCAGACGAGTCTCCCCCCAAGAGGCAACGGTTTGACAAGGAAGACGAGGA
GCTCCTCGAGAAAATAAATTCGGAGGAAGTGACAGAAATGACTTTTAGAGATTGCTTAACGCAGCATGTTGAACAGGTAA
GGACAAACCTAACACTCTAGCATGAA--------CATAAACCAATGCATGAAAGAAATATGCATTAT-------------
--------------------------------------------------------------------------------
---------------------------------------------------------------------ATAT-TTTTCG
TCCCGAGCTCTATACAGCCCATAGTTTTGCACC-TTTCTGTGACTACACTGCTGCCACATAAAAGTCATATCTGGTTTAC
ACAAATC-------------------------------------------------------------------------
----------------------------------------------------TA-TATCTTTATGAAATTACATTATAA-
------CATCTTAA------------------------------------------------------------------
---------AAA-TGTTGTACTACCTTCCACCGGTTCCGATTTGTTATCATAAGATTGATCTTG-TTGCCCCTGA
>bre2x_PI440419
GGCTCGTGAACAGCAGGACAGGAAAAGGAACCTGAACAAGTAACTCCTCTGCCAAAAAGTTTTT------ACTGTATGTT
CTTTGGGGATCTGGTGATGTCTAGTT--TGAGCG--TAGATGTCGGGCTTTTTGTA-CTTTTGCTATGGCTATGTTTTGA
ATCAGTG-CATTTGCTGAATCATGCATTCGACAGTGTTTGTTGAATGTTGACGTTGGTTAATAAACGATGCATTGCGAGA
TTTAGGCTCACTTTGGAAACTTAGGGTAGTCTTACCTTAATTTTAAGCAATATGGAAACTTAGGGTAGTCTTTCCTTAAT
TTTAAGCAATATTTGTGTGAAAGAACAGGTTTGGGCTGATATTCAAAGACTGATTTATGAACATACTTTGTGACGCTGAC
ACCAGATACTCCAGAATTAGACAAGGTCTT-ATCT-TACTCTAGTGATTTCTTACTTGCAGATACATTCCTGATGTGGCA
AGGACAATTATGGAGACTCTGGGAGAACTTGCAGACGAGTCTCCCCCCAAGAGGCAACGGTTTGACAAGGAAGACGAGGA
GCTCCTCGAGAAAATAAATTCGGAGGAAGTGACAGAAATGACTTTTAGAGATTGCTTAACGCAGCATGTTGAACAGGTAA
GGACAAACCTAACACTCTAGCATGAA--------CATAAACCAATGCATGAAAGAAATATGCATTAT-------------
--------------------------------------------------------------------------------
---------------------------------------------------------------------ATAT-TTTTCG
TCCCGAGCTCTATACAGCCCATAGTTTTGCACC-TTTCTGTGACTACACTGCTGCCACATAAAAGTCATATCTGGTTTAC
ACAAATC-------------------------------------------------------------------------
----------------------------------------------------TA-TATCTTTATGAAATTACATTATAA-
------CATCTTAA------------------------------------------------------------------
---------AAA-TGTTGTACTACCTTCCACCGGTTCCGATTTGTTATCATAAGATTGATCTTG-TTGCCC-CGA
>bre2x_PI401390
GGCTCGTGAACAGCAGGACAGGAAAAGGAACCTGAACAAGTAACTCCTCTGCCAAAAAGTTTTT------ACTGTATGTT
CTTTGGGGATCTGGTGATGTCTAGTT--TGAGCG--TAGATGTCGGGCTTTTTGTA-CTTTTGCTATGGCTATGTTTTGA
ATCAGTG-CATTTGCTGAATCATGCATTCGACAGTGTTTGTTGAATGTTGACGTTGGTTAATAAACGATGCATTGCGAGA
TTTAGGCTCACTTTGGAAACTTAGGGTAGTCTTACCTTAATTTTAAGCAATATGGAAACTTAGGGTAGTCTTTCCTTAAT
TTTAAGCAATATTTGTGTGAAAGAACAGGTTTGGGCTGATATTCAAAGACTGATTTATGAACATACTTTGTGACGCTGAC
ACCAGATACTCCAGAATTAGACAAGGTCTT-ATCT-TACTCTAGTGATTTCTTACTTGCAGATACATTCCTGATGTGGCA
AGGACAATTATGGAGACTCTGGGAGAACTTGCAGACGAGTCTCCCCCCAAGAGGCAACGGTTTGACAAGGAAGACGAGGA
GCTCCTCGAGAAAATAAATTCGGAGGAAGTGACAGAAATGACTTTTAGAGATTGCTTAACGCAGCATGTTGAACAGGTAA
GGACAAACCTAACACTCTAGCATGAA--------CATAAACCAATGCATGAAAGAAATATGCATTAT-------------
--------------------------------------------------------------------------------
---------------------------------------------------------------------ATAT-TTTTCG
TCCCGAGCTCTATACAGCCCATAGTTTTGCACC-TTTCTGTAACTACACTGCTGCCACATAAAAGTCATATCTGGTTTAC
ACAAATC-------------------------------------------------------------------------
----------------------------------------------------TA-TATCTTTATGAAATTACATTATAA-
------CATCTTAA------------------------------------------------------------------
---------AAA-TGTTGTACTACCTTCCACCGGTTCCGATTTGTTATCATAAGATTGATCTTG-TTGCCCCTGA
>bre2x_PI401374_B
GGCTCGTGAACAGCAGGACAGGAAAAGGAACCTGAACAAGTAACTCCTCTGCCAAAAAGTTTTT------ACTGTATGTT
CTTTGGGGATCTGGTGATGTCTAGTT--TGAGCG--TAGATGTCGGGCTTTTTGTA-CTTTTGCTATGGCTATGTTTTGA
ATCAGTG-CATTTGCTGAATCATGCATTCGACAGTGTTTGTTGAATGTTGACGTTGGTTAATAAACGATGCATTGCGAGA
TTTAGGCTCACTTTGGAAACTTAGGGTAGTCTTACCTTAATTTTAAGCAATATGGAAACTTAGGGTAGTCTTTCCTTAAT
TTTAAGCAATATTTGTGTGAAAGAACAGGTTTGGGCTGATATTCAAAGACTGATTTATGAACATACTTTGTGACGCTGAC
ACCAGATACTCCAGAATTAGACAAGGTCTT-ATCT-TACTCTAGTGATTTCTTACTTGCAGATACATTCCTGATGTGGCA
AGGACAATTATGGAGACTCTGGGAGAACTTGCAGACGAGTCTCCCCCCAAGAGGCAACGGTTTGACAAGGAAGACGAGGA
GCTCCTCGAGAAAATAAATTCGGAGGAAGTGACAGAAATGACTTTTAGAGATTGCTTAACGCAGCATGTTGAACAGGTAA
GGACAAACCTAACACTCTAGCATGAA--------CATAAACCAATGCATGAAAGAAATATGCATTAT-------------
--------------------------------------------------------------------------------
---------------------------------------------------------------------ATAT-TTTTCG
TCCCGAGCTCTATACAGCCCATAGTTTTGCACC-TTTCTGTAACTACACTGCTGCCACATAAAAGTCATATCTGGTTTAC
ACAAATC-------------------------------------------------------------------------
----------------------------------------------------TA-TATCTTTATGAAATTACATTATAA-
------CATCTTAA------------------------------------------------------------------
---------AAA-TGTTGTACTACCTTCCACCGGTTCCGATTTGTTATCATAAGATTGATCTTG-TTGCCCCTGA
>ros_h1
GGCTCGTGAACAGCAGGACAGGAAAAGGAACCTGAACAAGTAACTCCTCTGCCAAAAAGTTTTT------ACTGGATGTT
CTTTGGGGATCTGGTGATGTCTAGTT--TGAGCA--TAGATGTCAGGCTTTTTGTA-CTTTTGCTATGGCTATGTTTTGA
ATCAGTG-TATTTGCTGAATCATGCATTCGACAGTGTTTGTTGAATGTTGACGTTGGTTAATAAACGATGCATTGCGAGA
TTTAGGCTCACTTTGGAAACTTAGGGTAGTCTTACCTTAATTTTAAGCAATATGGAAACTTAGGGTAGTCTTTCCTTAAT
TCTAAGCAATA-TTGTGTGAAAGAACAGGTTTGGGCTGATATTCAAAGACTGATTTATGAACATACTTTGTGACGCTGAC
ACCAGATACTCCAGAATTAGACAAGGTCTT-ATCT-TACTCTAGTGATTTCTTATTTGCAGATACATTCCTGATGTGGCA
AGGACAATTATGGAGACTCTGGGAGAACTTGCCGACGAGTCTCCCCCCAAGAGGCAACGGTTTGACAAGGAAGACGAGGA
GCTCCTCGAGAAAATAAATTCGGAGGAAGTGACAGAAATGACTTTTAGAGATTGCTTAACGCAGCATGTTGAACAGGTAA
GGACAAACCTAACACTCTAGCATGAA--------CATAAACCAATGCATGAAAGAAATATGCATTAT-------------
--------------------------------------------------------------------------------
---------------------------------------------------------------------ATAT-TTTTCG
TCCCGTGCTCTATACAGCCCATAGTTTTGCACC-TTTCTGTGACTACACTGCTGCCACATAAAAGTCATATCCGGTTTAC
ACAAATC-------------------------------------------------------------------------
----------------------------------------------------TA-TATCTTTATGAAATTACATTATAA-
------CATCTTAAAACTGTCAACTGCCTTTCTTGGTGCAAA-----------GGAACTTCTAGTCCTGAATCCCGACAT
A-GACTAAAAAA-TGTTGTACTACCTTCCACCGGTTCCGACTTGTTATCATAAGATTGATCTTG-TTGCCC-CGA
>ros_BCC2015
GGCTCGTGAACAGCAGGACAGGAAAAGGAACCTGAACAAGTAACTCCTCTGCCAAAAAGTTTTT------ACTGGATGTT
CTTTGGGGATCTGGTGATGTCTAGTT--TGAGCA--TAGATGTCAGGCTTTTTGTA-CTTTTGCTATGGCTATGTTTTGA
ATCAGTG-TATTTGCTGAATCATGCATTCGACAGTGTTTGTTGAATGTTGACGTTGGTTAATAAACGATGCATTGCGAGA
TTTAGGCTCACTTTGGAAACTTAGGGTAGTCTTACCTTAATTTTAAGCAATATGGAAATTTAGGGTAGTCTTTCCTTAAT
TCTAAGCAATA-TTGTTTGAAAGAACAGGTTTGGGCTGATATTCAAAGACTGATTTATGAACATACTTTGTGACGCTGAC
ACCAGATACTCCAGAATTAGACAAGGTCTT-ATCT-TACTCTAGTGATTTCTTATTTGCAGATACATTCCTGATGTGGCA
AGGACAATTATGGAGACTCTGGGAGAACTTGCCGACGAGTCTCCCCCCAAGAGGCAACGGTTTGACAAGGAAGACGAGGA
GCTCCTCGAGAAAATAAATTCGGAGGAAGTGACAGAAATGACTTTTAGAGATTGCTTAACGCAGCATGTTGAACAGGTAA
GGACAAACCTAACACTCTAGCATGAA--------CATAAACCAATGCATGAAAGAAATATGCATTAT-------------
--------------------------------------------------------------------------------
---------------------------------------------------------------------ATAT-TTTTCG
TCCCGTGCTCTATACAGCCCATAGTTTTGCACC-TTTCTGTGACTACACTGCTGCCACATAAAAGTCATATCCGGTTTAC
ACAAATC-------------------------------------------------------------------------
----------------------------------------------------TA-TATCTTTATGAAATTACATTATAA-
------CATCTTAAAACTGTCAACTGCCTTTCTTGGTGCAAA-----------GGAACTTCTAGTCCTGAATCCCGACAT
A-GACTAAAAAA-TGTTGTACTACCTTCCACCGGTTCCGACTTGTTATCATAAGATTGATCTTG-TTGCCC-CGA
>ros_h2
GGCTCGTGAACAGCAGGACAGGAAAAGGAACCTGAACAAGTAACTCCTCTGCCAAAAAGTTTTT------ACTGGATGTT
CTTTGGGGATCTGGTGATGTCTAGTT--TGAGCA--TAGATGTCAGGCTTTTTGTA-CTTTTGCTATGGCTATGTTTTGA
ATCAGTG-TATTTGCTGAATCATGCATTCGACAGTGTTTGTTGAATGTTGACGTTGGTTAATAAACGATGCATTGCGAGA
TTTAGGCTCACTTTGGAAACTTAGGGTAGTCTTACCTTAATTTTAAGCAATATGGAAATTTAGGGTAGTCTTTCCTTAAT
TCTAAGCAATA-TTGTGTGAAAGAACAGGTTTGGGCTGATATTCAAAGACTGATTTATGAACATACTTTGTGACGCTGAC
ACCAGATACTCCAGAATTAGACAAGGTCTT-ATCT-TACTCTAGTGATTTCTTATTTGCAGATACATTCCTGATGTGGCA
AGGACAATTATGGAGACTCTGGGAGAACTTGCCGACGAGTCTCCCCCCAAGAGGCAACGGTTTGACAAGGAAGACGAGGA
GCTCCTCGAGAAAATAAATTCGGAGGAAGTGACAGAAATGACTTTTAGAGATTGCTTAACGCAGCATGTTGAACAGGTAA
GGACAAACCTAACACTCTAGCATGAA--------CATAAACCAATGCATGAAAGAAATATGCATTAT-------------
--------------------------------------------------------------------------------
---------------------------------------------------------------------ATAT-TTTTCG
TCCCGTGCTCTATACAGCCCATAGTTTTGCACC-TTTCTGTGACTACACTGCTGCCACATAAAAGTCATATCCGGTTTAC
ACAAATC-------------------------------------------------------------------------
----------------------------------------------------TA-TATCTTTATGAAATTACATTATAA-
------CATCTTAAAACTGTCAACTGCCTTTCTTGGTGCAAA-----------GGAACTTCTAGTCCTGAATCCCGACAT
A-GACTAAAAAA-TGTTGTACTACCTTCCACCGGTTCCGACTTGTTATCATAAGATTGATCTTG-TTGCCC-CGA
>ros_H9194
GGCTCGTGAACAGCAGGACAGGAAAAGGAACCTGAACAAGTAACTCCTCTGCCAAAAAGTTTTT------ACTGGATGTT
CTTTGGGGATCTGGTGATGTCTAGTT--TGAGCA--TAGATGTCAGGCTTTTTGTA-CTTTTGCTATGGCTATGTTTTGA
ATCAGTG-TATTTGCTGAATCATGCATTCGACAGTGTTTGTTGAATGTTGACGTTGGTTAATAAACGATGCATTGCGAGA
TTTAGGCTCACTTTGGAAACTTAGGGCAGTCTTACCTTAATTTTAAGCAATATGGAAACTTAGGGTAGTCTTTCCTTAAT
TCTAAGCAATA-TTGTGTGAAAGAACAGGTTTGGGCTGATATTCAAAGACTGATTTATGAACATACTTTGTGACGCTGAC
ACCAGATACTCCAGAATTAGACAAGGTCTT-ATCT-TACTCTAGTGATTTCTTATTTGCAGATACATTCCTGATGTGGCA
AGGACAATTATGGAGACTCTGGGAGAACTTGCCGACGAGTCTCCCCCCAAGAGGCAACGGTTTGACAAGGAAGACGAGGA
GCTCCTCGAGAAAATAAATTCGGAGGAAGTGACAGAAATGACTTTTAGAGATTGCTTAACGCAGCATGTTGAACAGGTAA
GGACAAACCTAACACTCTAGCATGAA--------CATAAACCAATGCATGAAAGAAATATGCATTAT-------------
--------------------------------------------------------------------------------
---------------------------------------------------------------------ATAT-TTTTCG
TCCCGTGCTCTATACAGCCCATAGTTTTGCACC-TTTCTGTGACTACACTGCTGCCACATAAAAGTCATATCCGGTTTAC
ACAAATC-------------------------------------------------------------------------
----------------------------------------------------TA-TATCTTTATGAAATTACATTATAA-
------CATCTTAAAACTGTCAACTGCCTTTCTTGGTGCAAA-----------GGAACTTCTAGTCCTGAATCCCGACAT
A-GACTAAAAAA-TGTTGTACTACCTTCCACCGGTTCCGACTTGTTATCATAAGATTGATCTTG-TTGCCC-CGA
>com_JB244_1
GGCTCGTGAACAGCAGGACAGGAAAAGGAACCTGAACAAGTAACTCCTCTGCCAAAAAGTTTTT------ACTGGATGTT
CTTTGGGGATCTGGTGATGTCTAGTT--TGAGCG--TAGATGTCAGGCTTTTTGTA-CTTTTGCTATGGCTATGTTTTGA
ATCAGTG-CATTTGCTGAATCATGCATTCGACAGTGTTTGTTGAATGTTGACGTTGGTTAATAAACGATGCATTGCGAGA
TTTAGGCTCTCTTTGGAAACTTAGGGTAGTCTTACCTTAATTTTAAGCAATATGGAAACTTAGGGTAGTCTTTCCTTAAT
TTTAAGCAATATTTGTGTGAAAGAACAGGTTTGGGCTGATATTCAAAGACTGATTTATGAACATACTTTGTGACGCTGAC
ACCAGATACTCCAGAATTAGACAAGGTCTT-ATCT-TACTCTAGTGATTTCTTATTTGCAGATACATTCCTGATGTGGCA
AGGACAATTATGGAGACTCTGGGAGAACTTGCAGACGAGTCTCCCCCCAAGAGGCAAAGGTTTGACAAGGAAGACGAGGA
GCTCCTCGAGAAAATAAATTCGGAGGAAGTGACAGAAATGACTTTTAGAGATTGTTTAACGCAGCATGTTGAACAGGTAA
GGACAAACCTAACACTCTAGCATGAA--------CATAAACCAACGCATGAAAGAAATATGCATTAT-------------
--------------------------------------------------------------------------------
---------------------------------------------------------------------ATAT-TTTTCG
TCCCGTGCTCTATACAGCCCATAGTTTTGCACC-TTTCTGTGAC---------------------------------TAC
ACAAATC-------------------------------------------------------------------------
----------------------------------------------------TA-TATCTTTATGAAATTACATTATAA-
------CATCTTAAAACTGTCAACTGCCTTTCTTGGTGCAAA-----------GGAACTTCTAGTCCTGAATCCTGGCAT
A-GACTAAAAAA-TGTTGTACTACCTTCCACCGGTTCTGACTTGCTATCATAAGATTGATCTTC-TTGCCC-CGA
>pub_h1
GGCTCGTGAACAGCAGGACAGGAAAAGGAACCTGAACAAGTAACTCCTCTGCCAAAAAGTTTTT------ACTGGATGTT
CTTTGGGGATCTGGTGATGTCTAGTT--TGAGCG--TAGATGTCAGGCTTTTTGTA-CTTTTGCTATGGCTATGTTTTGA
ATCAGTG-CATTTGCTGAATCATGCATTCGACAGTGTTTGTTGAATGTTGACGTTGGTTAATAAACGATGCATTGCGAGA
TTTAGGCTCTCTTTGGAAACTTAGGGTAGTCTTACCTTAATTTTAAGCAATATGGAAACTTAGGGTAGTCTTTCCTTAAT
TTTAAGCAATATTTGTGTGAAAGAACAGGTTTGGGCTGATATTCAAAGACTGATTTATGAACATACTTTGTGACGCTGAC
ACCAGATACTCCAGAATTAGACAAGGTCTT-ATCT-TACTCTAGTGATTTCTTATTTGCAGATACATTCCTGATGTGGCA
AGGACAATTATGGAGACTCTGGGAGAACTTGCAGACGAGTCTCCCCCCAAGAGGCAAAGGTTTGACAAGGAAGACGAGGA
GCTCCTCGAGAAAATAAATTCGGAGGAAGTGACAGAAATGACTTTTAGAGATTGTTTAACGCAGCATGTTGAACAGGTAA
GGACAAACCTAACACTCTAGCATGAA--------CATAAACCAACGCATGAAAGAAATATGCATTAT-------------
--------------------------------------------------------------------------------
---------------------------------------------------------------------ATAT-TTTTCG
TCCCGTGCTCTATACAGCCCATAGTTTTGCACC-TTTCTGTGAC---------------------------------TAC
ACAAATC-------------------------------------------------------------------------
----------------------------------------------------TA-TGTCTTTATGAAATTACATTATAA-
------CATCTTAAAACTGTCAACTGCCTTTCTTGGTGCAAA-----------GGAACTTCTAGTCCTGAATCCTGGCAT
A-GACTAAAAAA-TGTTGTACTACCTTCCACCGGTTCTGACTTGCTATCATAAGATTGATCTTC-TTGCCC-CGA
>pub_JB21_5
GGCTCGTGAACAGCAGGACAGGAAAAGGAACCTGAACAAGTAACTCCTCTGCCAAAAAGTTTTT------ACTGGATGTT
CTTTGGGGATCTGGTGATGTCTAGTT--TGAGCG--TAGATGTCAGGCTTTTTGTA-CTTTTGCTATGGCTATGTTTTGA
ATCAGTG-CATTTGCTGAATCATGCATTCGACAGTGTTTGTTGAATGTTGACGTTGGTTAATAAACGATGCATTGCGAGA
TTTAGGCTCTCTTTGGAAACTTAGGGTAGTCTTACCTTAATTTTAAGCAATATGGAAACTTAGGGTAGTCTTTCCTTAAT
TTTAAGCAATATTTGTGTGAAAGAACAGGTTTGGGCTGATATTCGAAGACTGATTTATGAACATACTTTGTGACGCTGAC
ACCAGATACTCCAGAATTAGACAAGGTCTT-ATCT-TACTCTAGTGATTTCTTATTTGCAGATACATTCCTGATGTGGCA
AGGACAATTATGGAGACTCTGGGAGAACTTGCAGACGAGTCTCCCCCCAAGAGGCAAAGGTTTGACAAGGAAGACGAGGA
GCTCCTCGAGAAAATAAATTCGGAGGAAGTGACAGAAATGACTTTTAGAGATTGTTTAACGCAGCATGTTGAACAGGTAA
GGACAAACCTAACACTCTAGCATGAA--------CATAAACCAACGCATGAAAGAAATATGCATTAT-------------
--------------------------------------------------------------------------------
---------------------------------------------------------------------ATAT-TTTTCG
TCCCGTGCTCTATACAGCCCATAGTTTTGCACC-TTTCTGTGAC---------------------------------TAC
ACAAATC-------------------------------------------------------------------------
----------------------------------------------------TA-TGTCTTTATGAAATTACATTATAA-
------CATCTTAAAACTGTCAACTGCCTTTCTTGGTGCAAA-----------GGAACTTCTAGTCCTGAATCCTGGCAT
A-GACTAAAAAA-TGTTGTACTACCTTCCACCGGTTCTGACTTGCTATCATAAGATTGATCTTC-TTGCCC-CGA
>pub_h3
GGCTCGTGAACAGCAGGACAGGAAAAGGAACCTGAACAAGTAACTCCTCTGCCAAAAAGTTTTT------ACTGGATGTT
CTTTGGGGATCTGGTGATGTCTAGTT--TGAGCG--TAGATGTCAGGCTTTTTGTA-CTTTTGCTATGGCTATGTTTTGA
ATCAGTG-CATTTGCTGAATCATGCATTCGACAGTGTTTGTTGAATGTTGACGTTGGTTAATAAACGATGCATTGCGAGA
TTTAGGCTCTCTTTGGAAACTTAGGGTAGTCTTACCTTAATTTTAAGCAATATGGAAACTTAGGGTAGTCTTTCCTTAAT
TTTAAGCAATATTTGTGTGAAAGAACAGGTTTGGGCTGATATTCAAAGACTGATTTATGAACATACTTTGTGACGCTGAC
ACCAGATACTCCAGAATTAGACAAGGTCTT-ATCT-TACTCTAGTGATTTCTTATTTGCAGATACATTCCTGATGTGGCA
AGGACAATTATGGAGACTCTGGGAGAACTTGCAGACGAGTCTCCCCCCAAGAGGCAAAGGTTTGACAAGGAAGACGAGGA
GCTCCTCGAGAAAATAAATTCGGAGGAAGTGACAGAAATGACCTTTAGAGATTGTTTAACGCAGCATGTTGAACAGGTAA
GGACAAACCTAACACTCTAGCATGAA--------CATAAACCAACGCATGAAAGAAATATGCATTAT-------------
--------------------------------------------------------------------------------
---------------------------------------------------------------------ATAT-TTTTCG
TCCCGTGCTCTATACAGCCCATAGTTTTGCACC-TTTCTGTGAC---------------------------------TAC
ACAAATC-------------------------------------------------------------------------
----------------------------------------------------TA-TGTCTTTATGAAATTACATTATAA-
------CATCTTAAAACTGTCAACTGCCTTTCTTGGTGCAAA-----------GGAACTTCTAGTCCTGAATCCTGGCAT
A-GACTAAAAAA-TGTTGTACTACCTTCCACCGGTTCTGACTTGCTATCATAAGATTGATCTTC-TTGCCC-CGA
>pub_JB291_2
GGCTCGTGAACAGCAGGACAGGAAAAGGAACCTGAACAAGTAACTCCTCTGCCAAAAAGTTTTT------ACTGGATGTT
CTTTGGGGATCTGGTGATGTCTAGTT--TGAGCG--TAGATGTCAGGCTTTTTGTA-CTTTTGCTATGGCTATGTTTTGA
ATCAGTG-CATTTGCTGAATCATGCATTCGACAGTGTTTGTTGAATGTTGACGTTGGTTAATAATCGATGCATTGCGAGA
TTTAGGCTCTCTTTGGAAACTTAGGGTAGTCTTACCTTAATTTTAAGCAATATGGAAACTTAGGGTAGTCTTTCCTTAAT
TTTAAGCAATATTTGTGTGAAAGAACAGGTTTGGGCTGATATTCAAAGACTGATTTATGAACATACTTTGTGACGCTGAC
ACCAGATACTCCAGAATTAGACAAGGTCTT-ATCT-TACTCTAGTGATTTCTTATTTGCAGATACATTCCTGATGTGGCA
AGGACAATTATGGAGACTCTGGGAGAACTTGCAGACGAGTCTCCCCCCAAGAGGCAAAGGTTTGACAAGGAAGACGAGGA
GCTCCTCGAGAAAATAAATTCGGAGGAAGTGACAGAAATGACCTTTAGAGATTGTTTAACGCAGCATGTTGAACAGGTAA
GGACAAACCTAACACTCTAGCATGAA--------CATAAACCAACGCATGAAAGAAATATGCATTAT-------------
--------------------------------------------------------------------------------
---------------------------------------------------------------------ATAT-TTTTCG
TCCCGTGCTCTATACAGCCCATAGTTTTGCACC-TTTCTGTGAC---------------------------------TAC
ACAAATC-------------------------------------------------------------------------
----------------------------------------------------TA-TGTCTTTATGAAATTACATTATAA-
------CATCTTAAAACTGTCAACTGCCTTTCTTGGTGCAAA-----------GGAACTTCTAGTCCTGAATCCTGGCAT
A-GACTAAAAAA-TGTTGTACTACCTTCCACCGGTTCTGACTTGCTATCATAAGATTGATCTTC-TTGCCC-CGA
>com_JB22b_4
GGCTCGTGAACAGCAGGACAGGAAAAGGAACCTGAACAAGTAACTCCTCTGCCAAAAAGTTTTT------ACTGGATGTT
CTTTGGGGATCTGGTGATGTCTAGTT--TGAGCG--TAGATGTCAGGCTTTTTGTA-CTTTTGCTATGGCTATGTTTTGA
ATCAGTG-CATTTGCTGAATCATGCATTCGACAGTGTTTGTTGAATGTTGACGTTGGTTAATAATCGATGCATTGCGAGA
TTTAGGCTCTCTTTGGAAACTTAGGGTAGTCTTACCTTAATTTTAAGCAATATGGAAACTTAGGGTAGTCTTTCCTTAAT
TTTAAGCAATATTTGTGTGAAAGAACAGGTTTGGGCTGATATTCAAAGACTGATTTATGAACATACTTTGTGACGCTGAC
ACCAGATACTCCAGAATTAGACAAGGTCTT-ATCT-TACTCTAGTGATTTCTTATTTGCAGATACATTCCTGATGTGGCA
AGGACAATTATGGAGACTCTGGGAGAACTTGCAGACGAGTCTCCCCCCAAGAGGCAAAGGTTTGACAAGGAAGACGAGGA
GCTCCTCGAGAAAATAAATTCGGAGGAAGTGACAGAAATGACCTTTAGAGATTGTTTAACGCAGCATGTTGAACAGGTAA
GGACAAACCTAACACTCTAGCATGAA--------CATAAACCAACGCATGAAAGAAATATGCATTAT-------------
--------------------------------------------------------------------------------
---------------------------------------------------------------------ATAT-TTTTCG
TCCCGTGCTCTATACAGCCCATAGTTTTGCACC-TTTCTGTGAC---------------------------------TAC
ACAAATC-------------------------------------------------------------------------
----------------------------------------------------TA-TGTCTTTATGAAATTACATTATAA-
------CATCTTAAAACTGTCAACTGCCTTTCTTGGTGCAAA-----------GGAACTTCTAGTCCTGAATCCTGGCAT
A-GACTAAAAAA-TGTTGTACTACCTTCCACCGGTTCTGACTTGCTATCATAAGATTGATCTTC-TTGCCC-CGA
>cal_BCC2057
GGCTCGTGAACAGCAGGACAGGAAAAGGAACCTGAACAAGTAACTCCTCTGCCAAAAAGTTTTT------ACTGGATGTT
CTCTGGGGATCTGGTGATGTCTAGTT--CGAGCG--TAGATGTCAGGCTTTTTGTA-CTTTTGCTATGGCTATGTTTTGA
ATCAGTG-CATTTGCTAAATCATGCATTCGACAGTGTTTGTTGAATGTTGATGTTGGTTAATAAACGATGCATTGCGAGA
TTTAGGCTCTCTTTGGAAACTTAGGGTAGTCTTACCTTAATTTTAAGCAATATGGAAACTTAGGGTAGTCTTTCCTTAAT
TTTAAGCAATATCTGTGTGAAAGAACAGGTCTGGGCTGATATTCAAAGACTGATTTATGAACATACTTTGTGACGCTGAC
ACCAGATACTCCAGAATTAGACAAGGTCTT-ATCT-TACTCTAGTGATTTCTTATTTGCAGATACATTCCTGATGTGGCA
AGGACAATTATGGAGACTCTGGGAGAACTTGCAGACGAGTCTCCCCCCAAGAGGCAAAGGTTTGACAAGGAAGATGAGGA
GCTCCTCGAGAAAATAAATTCGGAGGAAGTGACAGAAATGACTTTTAGAGATTGTTTAACGCAGCATGTTGAACAGGTAA
GGACAAACCTAACACTCTAGCATGAA--------CATAAACCAACGCATGAAAGAAATATGCATTAT-------------
--------------------------------------------------------------------------------
---------------------------------------------------------------------ATAT-TTTTCG
TCCCGTGCTCTATACAGCCCATAGTTTTGCACC-TTTCTGTGAC---------------------------------TAC
ACAAATC-------------------------------------------------------------------------
----------------------------------------------------TA-TATCTTTATGAAATTACATTATAA-
------CATCTTAAAACTGTCAACTGCCTTTCTTGGTGCAAA-----------GGAACTTCTAGTCCTGAATCCTGGCAT
A-GACTAAAAAA-TGTTGTACTACCTTCCACCGGTTCCGACTTGCTATCATAAGATTGATCTTC-TTGCCC-CGA
>cal_H01957
GGCTCGTGAACAGCAGGACAGGAAAAGGAACCTGAACAAGTAACTCCTCTGCCAAAAAGTTTTT------ACTGGATGTT
CTCTGGGGATCTGGTGATGTCTAGTT--CGAGCG--TAGATGTCAGGCTTTTTGTA-CTTTTGCTATGGCTATGTTTTGA
ATCAGTG-CATTTGCTGAATCATGCATTCGACAGTGTTTGTTGAATGTTGACGTTGGTTAATAAACGATGCATTGCGAGA
TTTAGGCTCTCTTTGGAAACTTAGGGTAGTCTT---------------------------------------TCCTTAAT
TTTAAGCAATATTTGTGTGAAAGAACAGGTCTGGGCTGATATTCAAAGACTGATTTATGAACATACTTTGTGACGCTGAC
ACCAGATACTCCAGAATTAGACAAGGTCTT-ATCT-TACTCTAGTGATTTCTTATTTGCAGATACATTCCTGATGTGGCA
AGGACAATTATGGAGACTCTGGGAGAACTTGCAGACGAGTCTCCCCCCAAGAGGCAAAGGTTTGACAAGGAAGACGAGGA
GCTCCTCGAGAAAATAAATTCGGAGGAAGTGACAGAAATGACTTTTAGAGATTGTTTAACGCAGCATGTTGAACAGGTAA
GGACAAACCTAACACTCTAGCATGAA--------CATAAACCAACGCATGAAAGAAATATGCATTAT-------------
--------------------------------------------------------------------------------
---------------------------------------------------------------------ATAT-TTTTCG
TCCCGTGCTCTATACAGCCCATAGTTTTGCACC-TTTCTGTGAC---------------------------------TAC
ACAAATC-------------------------------------------------------------------------
----------------------------------------------------TA-TATCTTTATGAAATTACATTATAA-
------CATCTTAAAACTGTCAACTGCCTTTCTTGGTGCAAA-----------GGAACTTCTAGTCCTGAATCCTGGCAT
A-GACTAAAAAA-TGTTGTACTACCTTCCACCGGTTCCGACTTGCTATCATAAGATTGATCTTC-TTGCCC-CGA
>cal_BCC2058
GGCTCGTGAACAGCAGGACAGGAAAAGGAACCTAAACAAGTAACTCCTCTGCCAAAAAGTTTTT------ACTGGATGTT
CTTTGGGGATCTGGTGATGTCTAGTT--CGAGCG--TAGATGTCAGGCTTTTTGTA-CTTTTGCTATGGCTATGTTTTGA
ATCAGTG-CATTTGCTGAATCATGCATTCGACAGTGTTTGTTGAATGTTGACGTTGGTTAATAAACGATGCATTGCGAGA
TTTAGGCTCTCTTTGGAAACTTAGGGTAGTCTTACCTTAATTTTAAGCAATATGGAAACTTAGGGTAGTCTTTCCTTAAT
TTTAAGCAATATTTGTGTGAAAGAACAGGTTTGGGCTGATATTCAAAGACTGATTTATGAACATACTTTGTGACGCTGAC
ACCAGATACTCCAGAATTAGACAAGGTCTT-ATCT-TACTCTAGTGATTTCTTATTTGCAGATACATTCCTGATGTGGCA
AGGACAATTATGGAGACTCTGGGAGAACTTGCAGACGAGTCTCCCCCCAAGAGGCAAAGGTTTGACAAGGAAGACGAGGA
GCTCCTCGAGAAAATAAATTCGGAGGAAGTGACAGAAATGACTTTTAGAGATTGTTTAACGCAGCATGTTGAACAGGTAA
GGACAAACCTAACACTCTAGCATGAA--------CATAAACCAACGCATGAAAGAAATATGCATTAT-------------
--------------------------------------------------------------------------------
---------------------------------------------------------------------ATAT-TTTTCG
TCCCGTGCTCTATACAGCCCATAGTTTTGCACC-TTTCTGTGAC---------------------------------TAC
ACAAATC-------------------------------------------------------------------------
----------------------------------------------------TA-TATCTTTATGAAATTACATTATAA-
------CATCTTAAAACTGTCAACTGCCTTTCTTGGTGCAAA-----------GGAACTTCTAGTCCTGAATCCTGGCAT
A-GACTAAAAAA-TGTTGTACTACCTTCCACCGGTTCCGACTTGCTATCATAAGATTGATCTTC-TTGCCC-TGA
>cal_h1
GGCTCGTGAACAGCAGGACAGGAAAAGGAACCTAAACAAGTAACTCCTCTGCCAAAAAGTTTTT------ACTGGATGTT
CTTTGGGGATCTGGTGATGTCTAGTT--CGAGCG--TAGATGTCAGGCTTTTTGTA-CTTTTGCTATGGCTATGTTTTGA
ATCAGTG-CATTTGCTGAATCATGCATTCGACAGTGTTTGTTGAATGTTGACGTTGGTTAATAAACGATGCATTGCGAGA
TTTAGGCTCTCTTTGGAAACTTAGGGTAGTCTTACCTTAATTTTAAGCAATATGGAAACTTAGGGTAGTCTTTCCTTAAT
TTTAAGCAATATTTGTGTGAAAGAACAGGTTTGGGCTGATATTCAAAGACTGATTTATGAACATACTTTGTGACGCTGAC
ACCAGATACTCCAGAATTAGACAAGGTCTT-ATCT-TACTCTAGTGATTTCTTATTTGCAGATACATTCCTGATGTGGCA
AGGACAATTATGGAGACTCTGGGAGAACTTGCAGACGAGTCTCCCCCCAAGAGGCAAAGGTTTGACAAGGAAGACGAGGA
GCTCCTCGAGAAAATAAATTCGGAGGAAGTGACAGAAATGACTTTTAGAGATTGTTTAACGCAGCATGTTGAACAGGTAA
GGACAAACCTAACACTCTAGCATGAA--------CATAAACCAACGCATGAAAGAAATATGCATTAT-------------
--------------------------------------------------------------------------------
---------------------------------------------------------------------ATAT-TTTTCG
TCCCGTGCTCTATACAGCCCATAGTTTTGCACC-TTTCTGTGAC---------------------------------TAC
ACAAATC-------------------------------------------------------------------------
----------------------------------------------------TA-TATCTTTATGAAATTACATTATAA-
------CATCTTAAAACTGTCAACTGCCTTTCTTGGTGCAAA-----------GGAACTTCTAGTCCTGAATCCTGGCAT
A-GACTAAAAAA-TGTTGTACTACCTTCCACCGGTTCCGACTTGCTATCATAAGATTGATCTTC-TTGCCC-CGA
>cal_h2
GGCTCGTGAACAGCAGGACAGGAAAAGGAACCTGAACAAGTAACTCCTCTGCCAAAAAGTTTTT------ACTGGATGTT
CTCTGGGGATCTGGTGATGTCTAGTT--CGAGCG--TAGATGTCAGGCTTTTTGTA-CTTTTGCTATGGCTATGTTTTGA
ATCAGTG-CATTTGCTAAATCATGCATTCGACAGTGTTTGTTGAATGTTGACGTTGGTTAATAAACGATGCATTGCGAGA
TTTAGGCTCTCTTTGGAAACTTAGGGTAGTCTTACCTTAATTTTAAGCAATATGGAAACTTAGGGTAGTCTTTCCTTAAT
TTTAAGCAATATCTGTGTGAAAGAACAGGTCTGGGCTGATATTCAAAGACTGATTTATGAACATACTTTGTGACGCTGAC
ACCAGATACTCCAGAATTAGACAAGGTCTT-ATCT-TACTCTAGTGATTTCTTATTTGCAGATACATTCCTGATGTGGCA
AGGACAATTATGGAGACTCTGGGAGAACTTGCAGACGAGTCTCCCCCCAAGAGGCAAAGGTTTGACAAGGAAGATGAGGA
GCTCCTCGAGAAAATAAATTCGGAGGAAGTGACAGAAATGACTTTTAGAGATTGTTTAACGCAGCATGTTGAACAGGTAA
GGACAAACCTAACACTCTAGCATGAA--------CATAAACCAACGCATGAAAGAAATATGCATTAT-------------
--------------------------------------------------------------------------------
---------------------------------------------------------------------ATAT-TTTTCG
TCCCGTGCTCTATACAGCCCATAGTTTTGCACC-TTTCTGTGAC---------------------------------TAC
ACAAATC-------------------------------------------------------------------------
----------------------------------------------------TA-TATCTTTATGAAATTACATTATAA-
------CATCTTAAAACTGTCAACTGCCTTTCTTGGTGCAAA-----------GGAACTTCTAGTCCTGAATCCTGGCAT
A-GACTAAAAAA-TGTTGTACTACCTTCCACCGGTTCCGACTTGCTATCATAAGATTGATCTTC-TTGCCC-CGA
>cal_h3
GGCTCGTGAACAGCAGGACAGGAAAAGGAACCTGAACAAGTAACTCCTCTGCCAAAAAGTTTTT------ACTGGATGTT
CTCTGGGGATCTGGTGATGTCTAGTT--CGAGCG--TAGATGTCAGGCTTTTTGTA-CTTTTGCTATGGCTATGTTTTGA
ATCAGTG-CATTTGCTAAATCATGCATTCGACAGTGTTTGTTGAATGTTGACGTTGGTTAATAAACGATGCATTGCGAGA
TTTAGGCTCTCTTTGGAAACTTAGGGTAGTCTTACCTTAATTTTAAGCAATATGGAAACTTAGGGTAGTCTTTCCTTAAT
TTTAAGCAATATCTGTGTGAAAGAACAGGTCTGGGCTGATATTCAAAGACTGATTTATGAACATACTTTGTGACGCTGAC
ACCAGATACTCCAGAATTAGACAAGGTCTT-ATCT-TACTCTAGTGATTTCTTATTTGCAGATACATTCCTGATGTGGCA
AGGACAATTATGGAGACTCTGGGAGAACTTGCAGACGAGTCTCCCCCCAAGAGGCAAAGGTTTGACAAGGAAGATGAGGA
GCTCCTCGAGAAAATAAATTCGGAGGAAGTGACAGAAATGACTTTTAGAGATTGTTTAACGCAGCATGTTGAACAGGTAA
GGACAAACCTAACACTCTAGCATGAA--------CATAAACCAACGCATGAAAGAAATATGCATTAT-------------
--------------------------------------------------------------------------------
---------------------------------------------------------------------ATAT-TTTCCG
TCCCGTGCTCTATACAGCCCATAGTTTTGCACC-TTTCTGTGAC---------------------------------TAC
ACAAATC-------------------------------------------------------------------------
----------------------------------------------------TA-TATCTTTATGAAATTACATTATAA-
------CATCTTAAAACTGTCAACTGCCTTTCTTGGTGCAAA-----------GGAACTTCTAGTCCTGAATCCTGGCAT
A-GACTAAAAAA-TGTTGTACTACCTTCCACCGGTTCCGACTTGCTATCATAAGATTGATCTTC-TTGCCC-CGA
>cal_h4
GGCTCGTGAACAGCAGGACAGGAAAAGGAACCTGAACAAGTAACTCCTCTGCCAAAAAGTTTTT------ACTGGATGTT
CTCTGGGGATCTGGTGATGTCTAGTT--CGAGCG--TAGATGTCAGGCTTTTTGTA-CTTTTGCTATGGCTATGTTTTGA
ATCAGTG-CATTTGCTAAATCATGCATTCGACAGTGTTTGTTGAATGTTGACGTTGGTTAATAAATGATGCATTGCGAGA
TTTAGGCTCTCTTTGGAAACTTAGGGTAGTCTTACCTTAATTTTAAGCAATATGGAAACTTAGGGTAGTCTTTCCTTAAT
TTTAAGCAATATCTGTGTGAAAGAACAGGTCTGGGCTGATATTCAAAGACTGATTTATGAACATACTTTGTGACGCTGAC
ACCAGATACTCCAGAATTAGACAAGGTCTT-ATCT-TACTTTAGTGATTTCTTATTTGCAGATACATTCCTGATGTGGCA
AGGACAATTATGGAGACTCTGGGAGAACTTGCAGACGAGTCTCCCCCCAAGAGGCAAAGGTTTGACAAGGAAGATGAGGA
GCTCCTCGAGAAAATAAATTCGGAGGAAGTGACAGAAATGACTTTTAGAGATTGTTTAACGCAGCATGTTGAACAGGTAA
GGACAAACCTAACACTCTAGCATGAA--------CATAAACCAACGCATGAAAGAAATATGCATTAT-------------
--------------------------------------------------------------------------------
---------------------------------------------------------------------ATAT-TTTTCG
TCCCGTGCTCTATACAGCCCATAGTTTTGCACC-TTTCTGTGAC---------------------------------TAC
ACAAATC-------------------------------------------------------------------------
----------------------------------------------------TA-TATCTTTATGAAATTACATTATAA-
------CATCTTAAAACTGTCAACTGCCTTTCTTGGTGCAAA-----------GGAACTTCTAGTCCTGAATCCTGGCAT
A-GACTAAAAAA-TGTTGTACTACCTTCCACCGGTTCCGACTTGCTATCATAAGATTGATCTTC-TTGCCC-CGA
>cal_H01951
GGCTCGTGAACAGCAGGACAGGAAAAGGAACCTGAACAAGTAACTCCTCTGCCAAAAAGTTTTT------ACCGGATGTT
CTTTGGGGATCTGGTGATGTCTAGTT--CGAGCG--TAGATGTCAGGCTTTTTGTA-CTTTTGCTATGGCTATGTTTTGA
ATCAGTG-CATTTGCTGAATCATGCATTCGACAGTGTTTGTTGAATGTTGACGTTGGTTAATAAACGATGCATTGCGAGA
TTTAGGCTCTCTTTGGAAACTTAGGGTAGTCTTACCTTAATTTTAAGCAATATGGAAACTTAGGGTAGTCTTTCCTTAAT
TTTAAGCAATATTTGTGTGAAAGAACAGGTTTGGGCTGATATTCAAAGACTGATTTATGAACATACTTTGTGACGCTGAC
ACCAGATACTCCAGAATTAGACAAGGTCTT-ATCT-TACTCTAGTGATTTCTTATTTGCAGATACATTCCTGATGTGGCA
AGGACAATTATGGAGACTCTGGGAGAACTTGCAGACGAGTCTCCCCCCAAGAGGCAAAGGTTTGACAAGGAAGACGAGGA
GCTCCTCGAGAAAATAAATTCAGAGGAAGTGACAGAAATGACTTTTAGAGATTGTTTAACGCAGCATGTTGAACAGGTAA
GGACAAACCTAACACTCTAGCATGAA--------CATAAACCAACGCATGAAAGAAATATGCATTAT-------------
--------------------------------------------------------------------------------
---------------------------------------------------------------------ATAT-TTTTCG
TCCCGTGCTCTATACAGCCCATAGTTTTGCACC-TTTCTGTGAC---------------------------------TAC
ACAAATC-------------------------------------------------------------------------
----------------------------------------------------TA-TATCTTTATGAAATTACATTATAA-
------CATCTTAAAACTGTCAACTGCCTTTCTTGGTGCAAA-----------GGAACTTCTAGTCCTGAATCCTGGCAT
A-GACTAAAAAA-TGTTGTACTACCTTCCACCGGTTCCGACTTGCTATCATAAGATTGATCTTC-TTGCCC-CGA
>cal_H02445
GGCTCGTGAACAGCAGGACAGGAAAAGGAACCTAAACAAGTAACTCCTCTGCCAAAAAGTTTTT------ACTGGATGTT
CTTTGGGGATCTGGTGATGTCTAGTT--CGAGCG--TAGATGTCAGGCTTTTTGTA-CTTTTGCTATGGCTATGTTTTGA
ATCAGTG-CATTTGCTGAATCATGCATTCGACAGTGTTTGTTGAATGTTGACGTTGGTTAATAAACGATGCATTGCGAGA
TTTAGGCTCTCTTTGGAAACTTAGGGTAGTCTTACCTTAATTTTAAGCAATATGGAAACTTAGGGTAGTCTTTCCTTAAT
TTTAAGCAATATTTGTGTGAAAGAACAGGTTTGGGCTGATATTCAAAGACTGATTTATGAACATACTTTGTGACGCTGAC
ACCAGATACTCCAGAATTAGACAAGGTCTT-ATCT-TACTCTAGTGATTTCTTATTTGCAGATACATTCCTGATGTGGCA
AGGACAATTATGGAGACTCTGGGAGAACTTGCAGACGAGTCTCCCCCCAAGAGGCAAAGGTTTGACAAGGAAGACGAGGA
GCTCCTCGAGAAAATAAATTCGGAGGAAGTGACAGAAATGACTTTTAGAGATTGTTTAACGCAGCATGTTGAACAGGTAA
GGACAAACCTAACACTCTAGCATGAA--------CATAAACCAACGCATGAAAGAAATATGCATTAT-------------
--------------------------------------------------------------------------------
---------------------------------------------------------------------ATAT-TTTTCG
TCCCGTGCTCTATACAGCCCATAGTTTTGCACC-TTTCTGTGAC---------------------------------TAC
ACAAATC-------------------------------------------------------------------------
----------------------------------------------------TA-TATCTTTATGAAATTACATTATAA-
------CATCTTAAAACTGTCAACTGCCTTTCTTGGTGCAAA-----------GGAACTTCTAGTCCTGAATCCTGGCAT
A-GACTAAAAAA-TGTTGTACTACCTTCCACCGGTTCCGACTTGCTATCATAAGATTGATCTTC-TTGCCC-CGA
>mut_H955
GGCTCGTGAACAGCAGGACAGGAAAAGGAACCTGAACAAGTAACTCCTCTGCCAAAAAGTTTTT------ACTGGATGTT
CTTTGGGGATCTGGTGATGTCTAGTT--TGAGCG--TAGATGTCAGGCTTTTTGTA-CTTTTGGTATGGCTATGTTTTGA
ATCAGTG-CATTTGCTGAATCATGCATTCGACAGTGTTTGTTGAATGTTGACGTTGGTTAATAAACGATGCATTGCGAGA
TTTAGGCTCTCTTTGGAAACTTAGGGTAGTCTTACCTTAATTTTAAGCAATATGGAAACTTAGGGTAGTCTTTCCTTAAT
TTTAAGCAATATTTGTGTGAAAGAACAGGTTTGGGCTGATATTCAAAGACTGATTTATGAACATACTTTGTGACGCTGAC
ACCAGATACTCCAGAATTGGACAAGGTCTT-ATCT-TACTCTAGTGATTTCTTATTTGCAGATACATTCCTGATGTGGCA
AGGACAATTATGGAGACTCTGGGAGAACTTGCAGACGAGTCTCCCCCCAAGAGGCAAAGGTTTGACAAGGAAGACGAGGA
GCTCCTCGAGAAAATAAATTCGGAGGAAGTGACAGAAATGACTTTTAGAGATTGTTTAACGCAGCATGTTGAACAGGTAA
GGACAAACCTAACACTCTAGCATGAA--------CATAAACCAACGCATGAAAGAAATATGCATTAT-------------
--------------------------------------------------------------------------------
---------------------------------------------------------------------ATAT-TTTTCG
TCCCGTGCTCTATACAGCCCATAGTTTTGCACC-TTTCTGTGAC---------------------------------TAC
ACAAATC-------------------------------------------------------------------------
----------------------------------------------------TA-TATCTTTATGAAATTACATTATAA-
------CATCTTAAAACTGTCAACTGCCTTTCTTGGTGCAAA-----------GGAACTTCTAGTCCTGAATCCTGGCAT
A-GACTAAAAAA-TGTTGTACTACCTTCCACCGGTTCCGACTTGCTATCATAAGATTGATCTTC-TTGCCC-CGA
>mut_H957
GGCTCGTGAACAGCAGGACAGGAAAAGGAACCTGAACAAGTAACTCCTCTGCCAAAAAGTTTTT------ACTGGATGTT
CTTTGGGGATCTGGTGATGTCTAGTT--TGAGCG--TAGATGTCAGGCCTTTTGTA-CTTTTGGTATGGCTATGTTTTGA
ATCAGTG-CATTTGCTGAATCATGCATTCGACAGTGTTTGTTGAATGTTGACGTTGGTTAATAAACGATGCATTGCGAGA
TTTAGGCTCTCTTTGGAAACTTAGGGTAGTCTTACCTTAATTTTAAGCAATATGGAAACTTAGGGTAGTCTTTCCTTAAT
TTTAAGCAATATTTGTGTGAAAGAACAGGGTTGGGCTGATATTCAAAGACTGATTTATGAACATACTTTGTGACGCTGAC
ACCAGATACTCCAGAATTGGACAAGGTCTT-ATCT-TACTCTAGTGATTTCTTATTTGCAGATACATTCCTGATGTGGCA
AGGACAATTATGGAGACTCTGGGAGAACTTGCAGACGAGTCTCCCCCCAAGAGGCAAAGGTTTGACAAGGAAGACGAGGA
GCTCCTCGAGAAAATAAATTCGGAGGAAGTGACAGAAATGACTTTTAGAGATTGTTTAACGCAGCATGTTGAACAGGTAA
GGACAAACCTAACACTCTAGCATGAA--------CATAAACCAACGCATGAAAGAAATATGCATTAT-------------
--------------------------------------------------------------------------------
---------------------------------------------------------------------ATAT-TTTTCG
TCCCGTGCTCTATACAGCCCATAGTTTTGCACC-TTTCTGTGAC---------------------------------TAC
ACAAATC-------------------------------------------------------------------------
----------------------------------------------------TA-TATCTTTATGAAATTACATTATAA-
------CATCTTAAAACTGTCAACTGCCTTTCTTGGTGCAAA-----------GGAACTTCTAGTCCTGAATCCTGGAAT
A-GACTAAAAAA-TGTTGTACTACCTTCCACCGGTTCCGACTTGCTATCATAAGATTGATCTTC-TTGCCC-CGA
>mut_h1
GGCTCGTGAACAGCAGGACAGGAAAAGGAACCTGAACAAGTAACTCCTCTGCCAAAAAGTTTTT------ACTGGATGTT
CTTTGGGGATCTGGTGATGTCTAGTT--TGAGCG--TAGATGTCAGGCTTTTTGTA-CTTTTGGTATGGCTATGTTTTGA
ATCAGTG-CATTTGCTGAATCATGCATTCGACAGTGTTTGTTGAATGTTGACGTTGGTTAATAAACGATGCATTGCGAGA
TTTAGGCTCTCTTTGGAAACTTAGGGTAGTCTTACCTTAATTTTAAGCAATATGGAAACTTAGGGTAGTCTTTCCTTAAT
TTTAAGCAATATTTGTGTGAAAGAACAGGTTTGGGCTGATATTCAAAGACTGATTTATGAACATACTTTGTGACGCTGTC
ACCAGATACTCCAGAATTGGACAAGGTCTT-ATCT-TACTCTAGTGATTTCTTATTTGCAGATACATTCCTGATGTGGCA
AGGACAATTATGGAGACTCTGGGAGAACTTGCAGACGAGTCACCCCCCAAGAGGCAAAGGTTTGACAAGGAAGACGAGGA
GCTCCTCGAGAAAATAAATTCGGAGGAAGTGACAGAAATGACTTTTAGAGATTGTTTAACGCAGCATGTTGAACAGGTAA
GGACAAACCTAACACTCTAGCATGAA--------CATAAACCAACGCATGAAAGAAATATGCATTAT-------------
--------------------------------------------------------------------------------
---------------------------------------------------------------------ATAT-TTTTCG
TCCCGTGCTCTATACAGCCCATAGTTTTGCACC-TTTCTGTGAC---------------------------------TAC
ACAAATC-------------------------------------------------------------------------
----------------------------------------------------TA-TATCTTTATGAAATTACATTATAA-
------CATCTTAAAACTGTCAACTGCCTTTCTTGGTGCAAA-----------GGAACTTCTAGTCTTTAATCCTGGCAT
A-GACTAAAAAA-TGTTGTACTACCTTCCACCGGTTCCGACTTGCTATCATAAGATTGATCTTC-TTGCCC-CGA
>mut_h2
GGCTCGTGAACAGCAGGACAGGAAAAGGAACCTGAACAAGTAACTCCTCTGCCAAAAAGTTTTT------ACTGGATGTT
CTTTGGGGATCTGGTGATGTCTAGTT--TGAGCG--TAGATGTCAGGCTTTTTGTA-CTTTTGGTATGGCTATGTTTTGA
ATCAGTG-CATTTGCTGAATCATGCATTCGACAGTGTTTGTTGAATGTTGACGTTGGTTAATAAACGATGCATTGCGAGA
TTTAGGCTCTCTTTGGAAACTTAGGGTAGTCTTACCTTAATTTTAAGCAATATGGAAACTTAGGGTAGTCTTTCCTTAAT
TTTAAGCAATATTTGTGTGAAAGAACAGGTTTGGGCTGATATTCAAAGACTGATTTATGAACATACTTTGTGACGCTGAC
ACCAGATACTCCAGAATTGGACAAGGTCTT-ATCT-TACTCTAGTGATTTCTTATTTGCAGATACATTCCTGATGTGGCA
AGGACAATTATGGAGACTCTGGGAGAACTTGCAGACGAGTCACCCCCCAAGAGGCAAAGGTTTGACAAGGAAGACGAGGA
GCTCCTCGAGAAAATAAATTCGGAGGAAGTGACAGAAATGACTTTTAGAGATTGTTTAACGCAGCATGTTGAACAGGTAA
GGACAAACCTAACACTCTAGCATGAA--------CATAAACCAACGCATGAAAGAAATATGCATTAT-------------
--------------------------------------------------------------------------------
---------------------------------------------------------------------ATAT-TTTTCG
TCCCGTGCTCTATACAGCCCATAGTTTTGCACC-TTTCTGTGAC---------------------------------TAC
ACAAATC-------------------------------------------------------------------------
----------------------------------------------------TA-TATCTTTATGAAATTACATTATAA-
------CATCTTAAAACTGTCAACTGCCTTTCTTGGTGCAAA-----------GGAACTTCTAGTCCTGAATCCTGGCAT
A-GACTAAAAAA-TGTTGTACTACCTTCCACCGGTTCCGACTTGCTATCATAAGATTGATCTTC-TTGCCC-CGA
>cor_h2
GGCTCGTGAACAGCAGGACAGGAAAAGGAACCTGAACAAGTAACTCCTCTGCCAAAAAGTTTTT------ACTGGATGTT
CTTTGGGGATTTGGTGATGTCTAGTT--TGAGCG--TAGATGTCAGGCTTTTTGTA-CTTTTGCTATGGCTATGTTTTGA
ATCAGTG-CATTTGCTGAATCATGCATTCGACAGTGTTTGTTGAATGTTGACGTTGGTTAATCAACGATGCATTGTGAGA
TTTAGGCTCTCTTTGGAAACTTAGGGTAGTCTTACCTTAATTTTAAGCAATATGGAAACTTAGGGTAGTCTTTCCTTAAT
TTTAAGCAATATTTGTGTGAAAGAACAGGTTTGGGCTGATATTCAAAGACTGATTTATGAACATACTTTGTGACGCTGAC
ACCAGATACTCTAGAATTGGACAAGGTCTT-ATCT-TACTCTAGTGGTTTCTTATTTGCAGATACATTCCTGATGTGGCA
AGGACAATTATGGAGACTCTGGGAGAACTTGCAGACGAGTCTCCCCCCAAGAGGCAAAGGTTTGACAAGGAAGACGAGGA
GCTCCTCGAGAAAATAAATTCGGAGGAAGTGACAGAAATGACTTTTAGAGATTGTTTAACGCAGCATGTTGAACAGGTAA
GGACAAACCTAACACTCTAGCATGAA--------CATAAACCAACGCATGAAAGAAATATGCATTAT-------------
--------------------------------------------------------------------------------
---------------------------------------------------------------------ATAT-TTTTCG
TCCCGTGCTCTATACAGCCCATAGTTTTGCACC-TTTCTGTGAC---------------------------------TAC
ACAAATC-------------------------------------------------------------------------
----------------------------------------------------TA-TATCTTTATGAAATTACATTATAA-
------CATCTTAAAACTGTCAACTGCCTTTCTTGGTGCAAG-----------GGAACTTCTAGTCCTGAATCCTGGCAT
A-GACTAAAAAA-TGTTGTACTACCTTCCACCGGTTCCGACTTGCTATCATAAGATTGATCTT--TTTACC-CGA
>cor_h1
GGCTCGTGAACAGCAGGACAGGAAAAGGAACCTGAACAAGTAACTCCTCTGCCAAAAAGTTTTT------ACTGGATGTT
CTTTGGGGATTTGGTGATGTCTAGTT--TGAGCG--TAGATGTCAGGCTTTTTGTA-CTTTTGCTATGGCTATGTTTTGA
ATCAGTG-CATTTGCTGAATCATGCATTCGACAGTGTTTGTTGAATGTTGACGTTGGTTAATCAACGATGCATTGTGAGA
TTTAGGCTCTCTTTGGAAACTTAGGGTAGTCTTACCTTAATTTTAAGCAATATGGAAACTTAGGGTAGTCTTTCCTTAAT
TTTAAGCAATATTTGTGTGAAAGAACAGGTTTGGGCTGATATTCAAAGACTGATTTATGAACATACTTTGTGACGCTGAC
ACCAGATACTCTAGAATTGGACAAGGTCTT-ATCT-TACTCTAGTGGTTTCTTATTTGCAGATACATTCCTGATGTGGCA
AGGACAATTATGGAGACTCTGGGAGAACTTGCAGACGAGTCTCCCCCCAAGAGGCAAAGGTTTGACAAGGAAGACGAGGA
GCTCCTCGAGAAAATAAATTCGGAGGAAGTGACAGAAATGACTTTTAGAGATTGTTTAACGCAGCATGTTGAACAGGTAA
GGACAAACCTAACACTCTAGCATGAA--------CATAAACCAACGCATGAAAGAAATATGCATTAT-------------
--------------------------------------------------------------------------------
---------------------------------------------------------------------ATAT-TTTTCG
TCCCGTGCTCTATACAGCCCATAGTTTTGCACC-TTTCTGTGAC---------------------------------TAC
ACAAATC-------------------------------------------------------------------------
----------------------------------------------------TA-TATCTTTATGAAATTACATTATAA-
------CATCTTAAAACTGTCAACTGCCTTTCTTGGTGCAAG-----------GGAACTTCTAGTCCTGAATCCTGGCAT
A-GACTAAAAAA-TGTTGTACTACCTTCCACCGGTTCCGACTTGCTATCATAAGATTGATCTTC--TTACC-CGA
>cor_h3
GGCTCGTGAACAGCAGGACAGGAAAAGGAACCTGAACAAGTAACTCCTCTGCCAAAAAGTTTTT------ACTGGATGTT
CTTTGGGGATTTGGTGATGTCTAGTT--TGAGCG--TAGATGTCAGGCTTTTTGTA-CTTTTGCTATGGCTATATTTTGA
ATCAGTG-CATTTGCTGAATCATGCATTCGACAGTGTTTGTTGAATGTTGACGTTGGTTAATCAACGATGCATTGTGAGA
TTTAGGCTCTCTTTGGAAACTTAGGGTAGTCTTACCTTAATTTTAAGCAATATGGAAACTTAGGGTAGTCTTTCCTTAAT
TTTAAGCAATATTTGTGTGAAAGAACAGGTTTGGGCTGATATTCAAAGACTGATTTATGAACATACTTTGTGACGCTGAC
ACCAGATACTCTAGAATTGGACAAGGTCTT-ATCT-TACTCTAGTGGTTTCTTATTTGCAGATACATTCCTGATGTGGCA
AGGACAATTATGGAGACTCTGGGAGAACTTGCAGACGAGTCTCCCCCCAAGAGGCAAAGGTTTGACAAGGAAGACGAGGA
GCTCCTCGAGAAAATAAATTCGGAGGAAGTGACAGAAATGACTTTTAGAGATTGTTTAACGCAGCATGTTGAACAGGTAA
GGACAAACCTAACACTCTAGCATGAA--------CATAAACCAACGCATGAAAGAAATATGCATTAT-------------
--------------------------------------------------------------------------------
---------------------------------------------------------------------ATAT-TTTTCG
TCCCGTGCTCTATACAGCCCATAGTTTTGCACC-TTTCTGTGAC---------------------------------TAC
ACAAATC-------------------------------------------------------------------------
----------------------------------------------------TA-TATCTTTATGAAATTACATTATAA-
------CATCTTAAAACTGTCAACTGCCTTTCTTGGTGCAAG-----------GGAACTTCTAGTCCTGAATCCTGGCAT
A-GACTAAAAAA-TGTTGTACTACCTTCCACCGGTTCCGACTTGCTATCATAAGATTGATCTTC--TTACC-CGA
>cor_h4
GGCTCGTGAACAGCAGGACAGGAAAAGGAACCTGAACAAGTAACTCCTCTGCCAAAAAGTTTTT------ACTGGATGTT
CTTTGGGGATTTGGTGATGTCTAGTT--TGAGCG--TAGATGTCAGGCTTTTTGTA-CTTTTGCTATGGCTATGTTTTGA
ATCAGTG-CATTTGCTGAATCATGCATTCGACAGTGTTTGTTGAATGTTGACGTTGGTTAATCAACGATGCATTGTGAGA
TTTAGGCTCTCTTTGGAAACTTAGGGTAGTCTTACCTTAATTTTAAGCAATATGGAAACTTAGGGTAGTCTTTCCTTAAT
TTTAAGCAATATTTGTGTGAAAGAACAGGTTTGGGCTGATATTCAAAGACTGATTTATGAACATACTTTGTGACGCTGAC
ACCAGATACTCTAGAATTGGACAAGGTCTT-ATCT-TACTCTAGTGGTTTCTTATTTGCAGATACATTCCTGATGTGGCA
AGGACAATTATGGAGACTCTGGGAGAACTTGCAGACGAGTCTCCCCCCAAGAGGCAAAGGTTTGACAAGGAAGACGAGGA
GCTCCTCGAGAAAATAAATTCGGAGGAAGTGACAGAAATGACTTTTAGAGATTGTTTAACGCAGCATGTTGAACAGGTAA
GGACAAACCTAACACTCTAGCATGAA--------CATAAACCAACGCATGAAAGAAATATGCATTAT-------------
--------------------------------------------------------------------------------
---------------------------------------------------------------------ATAT-TTTTCG
TCCCGTGCTCTATACAGTCCATAGTTTTGCACC-TTTCTGTGAC---------------------------------TAC
ACAAATC-------------------------------------------------------------------------
----------------------------------------------------TA-TATCTTTATGAAATTACATTATAA-
------CATCTTAAAACTGTCAACTGCCTTTCTTGGTGCAAG-----------GGAACTTCTAGTCCTGAATCCTGGCAT
A-GACTAAAAAA-TGTTGTACTACCTTCCACCGGTTCCGACTTGCTATCATAAGATTGATCTTC--TTACC-CGA
>eri_BCC2026
GGCTCGTGAACAGCAGGACAGGAAAAGGAACCTGAACAAGTAACTCCTCTGCCAAAAAGTTTTT------ACTGGATGTT
CTTTGGGGATCTGGTGATGTCTAGTT--TGAGCG--TAGATGTCAGGCTTTTTGTA-CTTTTGCTATGGCTATGTTTTGA
ATCAGTG-CATTTGCTGAATCATGCATTTGACAGTGTTTGTTGAATGTTGACGTTGGTTAATAAACGATGCATTGTGAGA
TTTAGGCTCTCTTTGGAAACTTATGGTAGTCTTACCTTAATTTTAAGCAATATGGAAAGTTAGGGTAGTCTTTCCTTAAT
TTTAAGCAATATTTGTGTGAAAGAACAGGTTTGGGCTGATATTCAAAGACTGATTTATGAATATACTTTGTGACGCTGAC
CCCAGATACTCCAGAATTAGACAAGGTCTT-ATCT-TACTCTAGTGATTTCTTATTTGCAGATACATTCCTGATGTGGCA
AGGACAATTATGGAGACTCTGGGAGAACTTGCAGACCAGTCTCCCCCCAAGAGGCAAAGGTTTGACAAGGAAGACGAGGA
GCTCCTCGAGAAAATAAATTCGGAGGAAGTGACAGAAATGACTTTTAGAGATTGTTTAACGCAGCATGTTGAACAGGTAA
GGACAAACCTAACACTCTAGCATGAA--------CATAAACCAACGCATGAAAGAAATATGCATTAT-------------
--------------------------------------------------------------------------------
---------------------------------------------------------------------ATAT-TTTTCG
TCCCGTGCTCTATACAGCCCATAGTTTTGCACC-TTTCTGTGAC---------------------------------TAC
ACAAATC-------------------------------------------------------------------------
----------------------------------------------------TA-TATCTTTATGAAATTATATTATAA-
------CATCTTAAAACTGTCAACTGCCTTTCTTGGTGCAAA-----------GGAACTTCTAGTCCTGAATCCTGGCAT
A-GACTAAAAAA-TGTTGTACTACCTTCCACCGGTTCCGACTTGCTATCATAAGATTGATCTTC-TTGCCC-CGA
>ste_h2
GGCTCGTGAACAGCAGGACAGGAAAAGGAACCTGAACAAGTAACTCCTCTGCCAAAAAGTTTTT------ACTGGATGTT
CTTTGGGGATCTGGTGATGTCTAGTT--TGAGCG--TAGATGTCAGGCTTTTTGTA-CTTTTGCTATGGCTATGTTTTGA
ATCAGTG-CATTTGCTGAATCATGCATTTGACAGTGTTTGTTGAATGTTGACGTTGGTTAATAAACGATGCATTGTGAGA
TTTAGGCTCTCTTTGGAAACTTATGGTAGTCTTACCTTAATTTTAAGCAATATGGAAACTTAGGGTAGTCTTTCCTTAAT
TTTAAGCAATATTTGTGTGAAAGAACAGGTTTGGGCTGATATTCAAAGACTGATTTATGAACATACTTTGTGACGCTGAC
CCCAGATACTCCAGAATTAGACAAGGTCTT-ATCT-TACTCTAGTGATTTCTTATTTGCAGATACATTCCTGATGTGGCA
AGGACAATTATGGAGACTCTGGGAGAACTTGCAGACCAGTCTCCCCCCAAGAGGCAAAGGTTTGACAAGGAAGACGAGGA
GCTCCTCGAGAAAATAAATTCGGAGGAAGTGACAGAAATGACTTTTAGAGATTGTTTAACGCAGCATGTTGAACAGGTAA
GGACAAACCTAACACTCTAGCATGAA--------CATAAACCAACGCATGAAAGAAATACGCATTAT-------------
--------------------------------------------------------------------------------
---------------------------------------------------------------------ATAT-TTTTCG
TCCCGTGCTCTATACAGCCCATAGTTTTGCACC-TTTCTGTGAC---------------------------------TAC
ACAAATC-------------------------------------------------------------------------
----------------------------------------------------TA-TATCTTTATGAAATTATATTATAA-
------CATCTTAAAACTGTCAACTGCCTTTCTTGGTGCAAA-----------GGAACTTCTAGTCCTGAATCCTGGCAT
A-GACTAAAAAA-TGTTGTACTACCTTCCACCGGTTCCGACTTGCTATCATAAGATTGATCTTC-TTGCCC-CGA
>ste_h1
GGCTCGTGAACAGCAGGACAGGAAAAGGAACCTGAACAAGTAACTCCTCTGCCAAAAAGTTTTT------ACTGGATGTT
CTTTGGGGATCTGGTGATGTCTAGTT--TGAGCG--TAGATGTCAGGCTTTTTGTA-CTTTTGCTATGGCTATGTTTTGA
ATCAGTG-CATTTGCTGAATCATGCATTTGACAGTGTTTGTTGAATGTTGACGTTGGTTAATAAACGATGCATTGTGAGA
TTTAGGCTCTCTTTGGAAACTTATGGTAGTCTTACCTTAATTTTAAGCAATATGGAAACTTAGGGTAGTCTTTCCTTAAT
TTTAAGCAATATTTGTGTGAAAGAACAGGTTTGGGCTGATATTCAAAGACTGATTTATGAACATACTTTGTGACGCTGAC
CCCAGATACTCCAGAATTAGACAAGGTCTT-ATCT-TACTCTAGTGATTTCTTATTTGCAGATACATTCCTGATGTGGCA
AGGACAATTATGGAGACTCTGGGAGAACTTGCAGACCAGTCTCCCCCCAAGAGGCAAAGGTTTGACAAGGAAGACGAGGA
GCTCCTCGAGAAAATAAATTCGGAGGAAGTGACAGAAATGACTTTTAGAGATTGTTTAACGCAGCATGTTGAACAGGTAA
GGACAAACCTAACACTCTAGCATGAA--------CATAAACCAACGCATGAAAGAAATACGCATTAT-------------
--------------------------------------------------------------------------------
---------------------------------------------------------------------ATAT-TTTTCG
TCCCGTGCTCTATACAGCCCATAGTTTTGCACC-TTTCTGTGAC---------------------------------TAC
ACAAATC-------------------------------------------------------------------------
----------------------------------------------------TA-TATCTTTATGAAATTATATTATAA-
------CATCTTAAAACTGTCAACTGCCTTTCTTGGTGCAAA-----------GGAACTTCTAGTCCTGAATCCTGGCAT
A-GACTAAAAAA-TGTTGTACTACCTGCCACCGGTTCCGACTTGCTATCATAAGATTGATCTTC-TTGCCC-CGA
>ste_JB214_4
GGCTCGTGAACAGCAGGACAGGAAAAGGAACCTGAACAAGTAACTCCTCTGCCAAAAAGTTTTT------ACTGGATGTT
CTTTGGGGATCTGGTGATGTCTAGTT--TGAGCG--TAGATGTCAGGCTTTTTGTA-CTTTTGCTATGGCTATGTTTTGA
ATCAGTG-CATTTGCTGAATCATGCATTTGACAGTGTTTGTTGAATGTTGACGTTGGTTAATAAACGATGCATTGTGAGA
TTTAGGCTCTCTTTGGAAACTTATGGTAGTCTTACCTTAAATTTAAGCAATATGGAAACTTAGGGTAGTCTTTCCTTAAT
TTTAAGCAATATTTGTGTGAAAGAACAGGTTTGGGCTGATATTCAAAGACTGATTTATGAACATACTTTGTGACGCTGAC
CCCAGATACTCCAGAATTAGACAAGGTCTT-ATCT-TACTCTAGTGATTTCTTATTTGCAGATACATTCCTGATGTGGCA
AGGACAATTATGGAGACTCTGGGAGAACTTGCAGACCAGTCTCCCCCCAAGAGGCAAAGGTTTGACAAGGAAGATGAGGA
GCTCCTCGAGAAAATAAATTCGGAGGAAGTGACAGAAATGACTTTTAGAGATTGTTTAACGCAGCATGTTGAACAGGTAA
GGACAAACCTAACACTCTAGCATGAA--------CATAAACCAACGCATGAAAGAAATACGCATTAT-------------
--------------------------------------------------------------------------------
---------------------------------------------------------------------ATAT-TTTTCG
TCCCGTGCTCTATACAGCCCATAGTTTTGCACC-TTTCTGTGAC---------------------------------TAC
ACAAATC-------------------------------------------------------------------------
----------------------------------------------------TA-TATCTTTATGAAATTATATTATAA-
------CATCTTAAAACTGTCAACTGCCTTTCTTGGTGCAAA-----------GGAACTTCTAGTCCTGAATCCTGGCAT
A-GACTAAAAAA-TGTTGTACTACCTGCCACCGGTTCCGACTTGCTATCATAAGATTGATCTTC-TTGCCC-CGA
>pus_BCC2049
GGCTCGTGAACAGCAGGACAGGAAAAGGAACCTGAACAAGTAACTCCTCTGCCAAAAAGTTTTT------ACTGGATGTT
CTTTGGGGATCTGGTGATGTCTAGTT--TGAGCG--TAGATGTCAGGCTTTTTGTA-CTTTTGCTATGGCTATGTTTTGA
ATCAGTG-CATTTGCTGAATCATGCATTTGACAGTGTTTGTTGAATGTTGACGTTGGTTAATAAACGATGCATTGTGAGA
TTTAGGCTCTCTTTGGAAACTTAGGGTAGTCTTACCTTAATTTTAAGCAATATGGAAACTTAGGGTAGTCTTTCCTTAAT
TTTAAGCAATATTTGTGTGAAAGAACAGGTTTGGGCTGATATTCAAAGACTGATTTATGAACATACTTTGTGACGCTGAC
ACCAGATACTCCAGAATTAGACAAGGTCTT-ATCT-TACTCTAGTGATTTCTTATTTGCAGATACATTCCTGATGTGGCA
AGGACAATTATGGAGACTCTGGGAGAACTTGCAGACCAGTCTCCCCCCAAGAGGCAAAGGTTTGACAAGGAAGACGAGGA
GCTCCTCGAGAAAATAAATTCGGAGGCAGTGACAGAAATGACTTTTAGAGATTGTTTAACGCAGCATGTTGAACAGGTAA
GGACAAACCTAACACTCTAGCATGAA--------CATAAACCAACGCATGAAAGAAATATGCATTAT-------------
--------------------------------------------------------------------------------
---------------------------------------------------------------------ATAT-TTTTCG
TCCCGTGCTCTATACAGCCCATAGTTTTGCACC-TTTCTGTGAC---------------------------------TAC
ACAAATC-------------------------------------------------------------------------
----------------------------------------------------TA-TATCTTTATGAAATTATATTATAA-
------CATCTTAAAACTGTCAACTGCCTTTCTTGGTGCAAA-----------GGAACTTCTAGTCCTGAATCCTGGCAT
A-GACTAAAAAA-TGTTGTACTACCTTCCACTGGTTCCGACTTGCTATCATAAGATTGATCTTC-TTGCCC-CGA
>pus_h1
GGCTCGTGAACAGCAGGACAGGAAAAGGAACCTGAACAAGTAACTCCTCTGCCAAAAAGTTTTT------ACTGGATGTT
CTTTGGGGATCTGGTGATGTCTAGTT--TGAGCG--TAGATGTCAGGCTTTTTGTA-CTTTTGCTATGGCTATGTTTTGA
ATCAGTG-CATTTGCTGAATCATGCATTTGACAGTGTTTGTTGAATGTTGACGTTGGTTAATAAACGATGCATTGTGAGA
TTTAGGCTCTCTTTGGAAACCTAGGGTAGTCTTACCTTAATTTTAAGCAATATGGAAACTTAGGGTAGTCTTTCCTTAAT
TTTAAGCAATATTTGTGTGAAAGAACAGGTTTGGGCTGATATTCAAAGACTGATTTATGAACATACTTTGTGACGCTGAC
ACCAGATACTCCAGAATTAGACAAGGTCTT-ATCT-TACTCTAGTGATTTCTTATTTGCAGATACATTCCTGATGTGGCA
AGGACAATTATGGAGACTCTGGGAGAACTTGCAGACCAGTCTCCCCCCAAGAGGCAAAGGTTTGACAAGGAAGACGAGGA
GCTCCTCGAGAAAATAAATTCGGAGGAAGTGACAGAAATGACTTTTAGAGATTGTTTAACGCAGCATGTTGAACAGGTAA
GGACAAACCTAACACTCTAGCATGAA--------CATAAACCAACGCATGAAAGAAATATGCATTAT-------------
--------------------------------------------------------------------------------
---------------------------------------------------------------------ATAT-TTTTCG
TCCCGTGCTCTATACAGCCCATAGTTTTGCACC-TTTCTGTGAC---------------------------------TAC
ACAAATC-------------------------------------------------------------------------
----------------------------------------------------TA-TATCTTTATGAAATTATATTATAA-
------CATCTTAAAACTGTCAACTGCCTTTCTTGGTGCAAA-----------GGAACTTCTAGTCCTGAATCCTGGCAT
A-GACTAAAAAA-TGTTGTACTACCTTCCACTGGTTCCGACTTGCTATCATAAGATTGATCTTC-TTGCCC-CGA
>pus_h2
GGCTCGTGAACAGCAGGACAGGAAAAGGAACCTGAACAAGTAACTCCTCTGCCAAAAAGTTTTT------ACTGGATGTT
CTTTGGGGATCTGGTGATGTCTAGTT--TGAGCG--TAGATGTCAGGCTTTTTGTA-CTTTTGCTATGGCTATGTTTTGA
ATCAGTG-CATTTGCTGAATCATGCATTTGACAGTGTTTGTTGAATGTTGACGTTGGTTAATAAACGATGCATTGTGAGA
TTTAGGCTCTCTTTGGAAACCTAGGGTAGTCTTACCTTAATTTTAAGCAATATGGAAACTTAGGGTAGTCTTTCCTTAAT
TTTAAGCAATATTTGTGTGAAAGAACAGGTTTGGGCTGATATTCAAAGACTGATTTATGAACATACTTTGTGACGCTGAC
ACCAGATACTCCAGAATTAGACAAGGTCTT-ATCT-TACTCTAGTGATTTCTTATTTGCAGATACATTCCTGATGTGGCA
AGGACAATTATGGAGACTCTGGGAGAACTTGCAGACCAGTCTCCCCCCAAGAGGCAAAGGTTTGACAAGGAAGACGAGGA
GCTCCTCGAGAAAATAAATTCGGAGGAAGTGACAGAAATGACTTTTAGAGATTGTTTAACGCAGCATGTTGAACAGGTGA
GGACAAACCTAACACTCTAGCATGAA--------CATAAACCAACGCATGAAAGAAATATGCATTAT-------------
--------------------------------------------------------------------------------
---------------------------------------------------------------------ATAT-TTTTCG
TCCCGTGCTCTATACAGCCCATAGTTTTGCACC-TTTCTGTGAC---------------------------------TAC
ACAAATC-------------------------------------------------------------------------
----------------------------------------------------TA-TATCTTTATGAAATTATATTATAA-
------CATCTTAAAACTGTCAACTGCCTTTCTTGGTGCAAA-----------GGAACTTCTAGTCCTGAATCCTGGCAT
A-GACTAAAAAA-TGTTGTACTACCTTCCACTGGTTCCGACTTGCTATCATAAGATTGATCTTC-TTGCCC-CGA
>inth1
GGCTCGTGAACAGCAGGACAGGAAAAGGAACCTGAACAAGTAACTCCTCTTCCAAAAAGTTTTT------ACTGGATGTT
CTTTGGGGATCTGGTGATGTCTAGTT--TGAGCG--TAGATGTCAGGCTTTTTGTA-CTTTTGCTATGGCTATGTTTTGA
ATCAGTG-CATTTGCTGAATCATGCATTTGACAGTGTTTGTTGAATGTTGACGTTGGTTAATAAACGATGCATTGTGAGA
TTTAGGCTCTCTTTGGAAACTTAGGGTAGTCTTACCTTAATTTTAAGCAATATGGAAACTTAGGGTAGTCTTTCCTTAAT
TTTAAGCAATATTTGTGTGAAAGAACAGGTTTGGGCTGATATTCAAAGACTGATTTATGAACATACTTTGTGACGCTGAC
ACCAGATACTCCAGAATTAGACAAGGTCTT-ATCT-TACTCTAGTGATTTCTTATTTGCAGATACATTCCTGATGTGGCA
AGGACAATTATGGAGACTCTGGGAGAACTTGCAGACCAGTCTCCCCCCAAGAGGCAAAGGTTTGACAAGGAAGACGAGGA
GCTCCTCGAGAAAATAAATTCGGAGGAAGTGACAGAAATGACTTTTAGAGATTGTTTAACGCAGCATGTTGAACAGGTAA
GGACAAACCTAACACTCTAGCATGAA--------CATAAACCAACGCATGAAAGAAATATGCATTAT-------------
--------------------------------------------------------------------------------
---------------------------------------------------------------------ATAT-TTTTCG
TCCCGTGCTCTATACAGCTCATAGTTTTGCACC-TTTCTGTGAC---------------------------------TAC
ACAAATC-------------------------------------------------------------------------
----------------------------------------------------TA-TATCTTTATGAAATTATATTATAA-
------CATCTTAAAACTGTCAACTGCCTTTCTTGGTGCAAA-----------GGAACTTCTAGTCCTGAATCCTGGCAT
A-GACTAAAAAA-TGTTGTACTACCTTCCACCGGTTCCGACTTGCTATCATAAGATTGATCTTC-TTGCCC-CGA
>euc_H1132
GGCTCGTGAACAGCAGGACAGGAAAAGGAACCTGAACAAGTAACTCCTCTTCCAAAAAGTTTTT------ACTGGATGTT
CTTTGGGGATCTGGTGATGTCTAGTT--TGAGCG--TAGATGTCAGGCTTTTTGTA-CTTTTGCTATGGCTATGTTTTGA
ATCAGTG-CATTTGCTGAATCATGCATTTGACAGTGTTTGTTGAATGTTGACGTTGGTTAATAAACGATGCATTGTGAGA
TTTAGGCTCTCTTTGGAAACTTAGGGTAGTCTTACCTTAATTTTAAGCAATATGGAAACTTAGGGTAGTCTTTCCTTAAT
TTTAAGCAATATTTGTGTGAAAGAACAGGTTTGGGCTGATATTCAAAGACTGATTTATGAACATACTTTGTGACGCTGAC
ACCAGATACTCCAGAATTAGACAAGGTCTT-ATCT-TACTCTAGTGATTTCTTATTTGCAGATACATTCCTGATGTGGCA
AGGACAATTATGGAGACTCTGGGAGAACTTGCAGACCAGTCTCCCCCCAAGAGGCAAAGGTTTGACAAGGAAGACGAGGA
GCTCCTCGAGAAAATAAATTCGGAGGAAGTGACAGAAATGACTTTTAGAGATTGTTTAACGCAGCATGTTGAACAGGTAA
GGACAAACCTAACACTCTAGCATGAA--------CATAAACCAACGCATGAAAGAAATATGCATTAT-------------
--------------------------------------------------------------------------------
---------------------------------------------------------------------ATAT-TTTTCG
TCCCGTGCTCTATACAGCTCATAGGTTTGCACC-TTTCTGTGAC---------------------------------TAC
ACAAATC-------------------------------------------------------------------------
----------------------------------------------------TA-TATCTTTATGAAATTATATTATAA-
------CATCTTAAAACTGTCAACTGCCTTTCTTGGTGCAAA-----------GGAACTTCTAGTCCTGAATCCTGGCAT
A-GACTAAAAAA-TGTTGTACTACCTTCCACCGGTTCCGACTTGCTATCATAAGATTGATCTTC-TTGCCC-CGA
>euc_h1
GGCTCGTGAACAGCAGGACAGGAAAAGGAACCTGAACAAGTAACTCCTCTTCCAAAAAGTTTTT------ACTGGATGTT
CTTTGGGGATCTGGTGATGTCTAGTT--TGAGCG--TAGATGTCAGGCTTTTTGTA-CTTTTGCTATGGCTATGTTTTGA
ATCAGTG-CATTTGCTGAATCATGCATTTGACAGTGTTTGTTGAATGTTGACGTTGGTTAATAAACGATGCATTGTGAGA
TTTAGGCTCTCTTTGGAAACTTAGGGTAGTCTTACCTTAATTTTAAGCAATATGGAAACTTAGGGTAGTCTTTCCTTAAT
TTTAAGCAATATTTGTGTGAAAGAACAGGTTTGGGCTGATATTCAAAGACTGATTTATGAACATACTTTGTGACGCTGAC
ACCAGATACTCCAGAATTAGACAAGGTCTT-ATCT-TACTCTAGTGATTTCTTATTTGCAGATACATTCCTGATGTGGCA
AGGACAATTATGGAGACTCTGGGAGAACTTGCAGACCAGTCTCCCCCCAAGAGGCAAAGGTTTGACAAGGAAGACGAGGA
GCTCCTCGAGAAAATAAATTCGGAGGAAGTGACAGAAATGACTTTTAGAGATTGTTTAACGCAGCATGTTGAACAGGTAA
GGACAAACCTAACACTCTAGCATGAA--------CATAAACCAACGCATGAAAGAAATATGCATTAT-------------
--------------------------------------------------------------------------------
---------------------------------------------------------------------ATAT-TTTTCG
TCCCGTGCTCTATACAGCTCATAGTTTTGCACC-TTTCTGTGAC---------------------------------TAC
ACAAATC-------------------------------------------------------------------------
----------------------------------------------------TA-TATCTTTATGAAATTATATTATAA-
------CATCTTAAAACTGTCAACTGCCTTTCTTGGTGCAAA-----------GGAACTTCTAGTCCTGAATCCTGGCAT
A-GACTAAAAAA-TGTTGTACTACCTTCCACCGGTTCCGACTTGCTATCATAAGATTGATCTTC-TTGCCC-CGA
>pat_BCC2033
GGCTCGTGAACAGCAGGACAGGAAAAGGAACCTGAACAAGTAACTCCTCTGCCAAAAAGTTTTT------ACTGGATGTT
CTTTGGGGATCTGGTGATGTCTAGTT--TGAGCG--TAGATGTCAGGCTTTTTGTA-CTTTTGCTATGGCTATGTTTTGA
ATCAGTG-CATTTGCTGAATCATGCATTCGACAGTGTTTGTTGAATGTTGACGTTGGTTAATAAACGATGCATTGCGAGA
TTTAGGCTCTCTTTGGAAACTTAGGGTAGTCTTACCTTAATTTTAAGCAATATGGAAACTTAGGGTAGTCTTTCCTTAAT
TTTAAGCAATATTTGTGTGAAAGAACAGGTTTGGGCTGATATTCAAAGACTGATTTATGAACATACTTTGTGACGCTGAC
ACCAGATACTCCAGAATTAGACAAGGTCTT-ATCT-TACTCTAGTGATTTCTTATTTGCAGATACATTCCTGATGTGGCA
AGGACAATTATGGAGACTCTGGGAGAACTTGCAGACGAGTCTCCCCCCAAGAGGCAAAGGTTTGACAAGGAAGACGAGGA
GCTCCTCGAGAAAATAAATTCGGAGGAAGTGACAGAAATGACTTTTAGAGATTGTTTAACGCAGCATGTTGAACAGGTAA
GGACAAACCTAACACTCTAGCATGAA--------CATAAACCAACGCATGAAAGAAATATGCATTAT-------------
--------------------------------------------------------------------------------
---------------------------------------------------------------------ATAT-TTTTCG
TCCCGTGCTCTATACAGCCCATAGTTTTGCACC-TTTCTGTGAC---------------------------------TAC
ACAAATC-------------------------------------------------------------------------
----------------------------------------------------TA-TATCTTTATGAAATTACATTATAA-
------CATCTTAAAACTGTCAACTGCCTTTCTTGGTGCAAA-----------GGAACTTCTAGTCCTGAATCCTGGCAT
A-GACTAAAAAA-TGTTGTACTACCTTCCACCGGTTCCGACTTGCTATCATAAGATTGATCTTC-TTGCCC-CGA
>com_h2
GGCTCGTGAACAGCAGGACAGGAAAAGGAACCTGAACAAGTAACTCCTCTGCCAAAAAGTTTTT------ACTGGATGTT
CTTTGGGGATCTGGTGATGTCTAGTT--TGAGCG--TAGATGTCAGGCTTTTTGTA-CTTTTGCTATGGCTATGTTTTGA
ATCAGTG-CATTTGCTGAATCATGCATTCGACAGTGTTTGTTGAATGTTGACGTTGGTTAATAAACGATGCATTGCGAGA
TTTAGGCTCTCTTTGGAAACTTAGGGTAGTCTTACCTTAATTTTAAGCAATATGGAAACTTAGGGTAGTCTTTCCTTAAT
TTTAAGCAATATTTGTGTGAAAGAACAGGTTTGGGCTGATATTCAAAGACTGATTTATGAACATACTTTGTGACGCTGAC
ACCAGATACTCCAGAATTAGACAAGGTCTT-ATCT-TACTCTAGTGATTTCTTATTTGCAGATACATTCCTGATGTGGCA
AGGACAATTATGGAGACTCTGGGAGAACTTGCAGACGAGTCTCCCCCCAAGAGGCAAAGGTTTGACAAGGAAGACGAGGA
GCTCCTCGAGAAAATAAATTCGGAGGAAGTGACAGAAATGACTTTTAGAGATTGTTTAACGCAGCATGTTGAACAGGTAA
GGACAAACCTAACACTCTAGCATGAA--------CATAAACCAACGCATGAAAGAAATATGCATTAT-------------
--------------------------------------------------------------------------------
---------------------------------------------------------------------ATAT-TTTTCG
TCCCGTGCTCTATACAGCCCATAGTTTTGCACC-TTTCTGTGAC---------------------------------TAC
ACAAATC-------------------------------------------------------------------------
----------------------------------------------------TA-TATCTTTATGAAATTACATTATAA-
------CATCTTAAAACTGTCAACTGCCTTTCTTGGTGCAAA-----------GGAACTTCTAGTCCTGAATCCTGGCAT
A-GACTAAAAAA-TGTTGTACTACCTTCCACCGGTTCCGACTTGCTATCATAAGATTGATCTTC-TTGCCC-CGA
>pat_h2
GGCTCGTGAACAGCAGGACAGGAAAAGGAACCTGAACAAGTAACTCCTCTGCCAAAAAGTTTTT------ACTGGATGTT
CTTTGGGGATCTGGTGATGTCTAGTT--TGAGCG--TAGATGTCAGGCTTTTTGTA-CTTTTGCTATGGCTATGTTTTGA
ATCAGTG-CATTTGCTGAATCATGCATTCGACAGTGTTTGTTGAATGTTGACGTTGGTTAATAAACGATGCATTGCGAGA
TTTAGGCTCTCTTTGGAAACTTAGGGTAGTCTTACCTTAATTTTAAGCAATATGGAAACTKAGGGTAGTCTTTCCTTAAT
TTTAAGCAATATTTGTGTGAAAGAACAGGTTTGGGCTGATATTCAAAGACTGATTTATGAACATACTTTGTGACGCTGAC
ACCAGATACTCCAGAATTAGACAAGGTCTT-ATCT-TACTCTAGTGATTTCTTATTTGCAGATACATTCCTGATGTGGCA
AGGACAATTATGGAGACTCTGGGAGAACTTGCAGACGAGTCTCCCCCCAAGAGGCAAAGGTTTGACAAGGAAGACGAGGA
GCTCCTCGAGAAAATAAATTCGGAGGAAGTGACAGAAATGACTTTTAGAGATTGTTTAACGCAGCATGTTGAACAGGTAA
GGACAAACCTAACACTCTAGCATGAA--------CATAAACCAACGCATGAAAGAAATATGCATTAT-------------
--------------------------------------------------------------------------------
---------------------------------------------------------------------ATAT-TTTTCG
TCCCGTGCTCTATACAGCCCATAGTTTTGCACC-TTTCTGTGAC---------------------------------TAC
ACAAATC-------------------------------------------------------------------------
----------------------------------------------------TA-TATCTTTATGAAATTACATTATAA-
------CATCTTAAAACTGTCAACTGCCTTTCTTGGTGCAAA-----------GGAACTTCTAGTCCTGAATCCTGGCAT
A-GACTAAAAAA-TGTTGTACTACCTTCCACCGGTTCCGACTTGCTATCATAAGATTGATCTTC-TTGCCC-CGA
>pat_h4
GGCTCGTGAACAGCAGGACAGGAAAAGGAACCTGAACAAGTAACTCCTCTGCCAAAAAGTTTTT------ACTGGATGTT
CTTTGGGGATCTGGTGATGTCTAGTT--TGAGCA--TAGATGTCAGGCTTTTTGTA-CTTTTGCTATGGCTATGTTTTGA
ATCAGTG-CATTTGCTGAATCATGCATTCGACAGTGTTTGTTGAATGTTGACGTTGGTTAATAAACGATGCATTGCGAGA
TTTAGGCTCTCTTTGGAAACTTAGGGTAGTCTTACCTTAATTTTAAGCAATATGGAAACTGAGGGTAGTCTTTCCTTAAT
TTTAAGCAATATTTGTGTGAAAGAACAGGTTTGGGCTGATATTCAAAGACTGATTTATGAACATACTTTGTGACGCTGAC
ACCAGATACTCCAGAATTAGACAAGGTCTT-ATCT-TACTCTAGTGATTTCTTATTTGCAGATACATTCCTGATGTGGCA
AGGACAATTATGGAGACTCTGGGAGAACTTGCAGACGAGTCTCCCCCCAAGAGGCAAAGGTTTGACAAGGAAGACGAGGA
GCTCCTCGAGAAAATAAATTCGGAGGAAGTGACAGAAATGACTTTTAGAGATTGTTTAACGCAGCATGTTGAACAGGTAA
GGACAAACCTAACACTCTAGCATGAA--------CATAAACCAACGCATGAAAGAAATATGCATTAT-------------
--------------------------------------------------------------------------------
---------------------------------------------------------------------ATAT-TTTTCG
TCCCGTGCTCTATACAGCCCATAGTTTTGCACC-TTTCTGTGAC---------------------------------TAC
ACAAATC-------------------------------------------------------------------------
----------------------------------------------------TA-TATCTTTATGAAATTACATTATAA-
------CATCTTAAAACTGTCAACTGCCTTTCTTGGTGCAAA-----------GGAACTTCTAGTCCTGAATCCTGGCAT
A-GACTAAAAAA-TGTTGTACTACCTTCCACCGGTTCCGACTTGCTATCATAAGATTGATCTTC-TTGCCC-CGA
>pat_JB318A_4
GGCTCGTGAACAGCAGGACAGGAAAAGGAACCTGAACAAGTAACTCCTCTGCCAAAAAGTTTTT------ACTGGATGTT
CTTTGGGGATCTGGTGATGTCTAGTT--TGAGCA--TAGATGTCAGGCTTTTTGTA-CTTTTGCTATGGCTATGTTTTGA
ATCAGTG-CATTTGCTGAATCATGCATTCGACAGTGTTTGTTGAATGTTGACGTTGGTTAATAAACGATGCATTGCGAGA
TTTAGGCTCTCTTTGGAAACTTAGGGTAGTCTTACCTTAATTTTAAGCAATATGGAAACTGAGGGTATTCTTTCCTTAAT
TTTAAGCAATATTTGTGTGAAAGAACAGGTTTGGGCTGATATTCAAAGACTGATTTATGAACATACTTTGTGACGCTGAC
ACCAGATACTCCAGAATTAGACAAGGTCTT-ATCT-TACTCTAGTGATTTCTTATTTGCAGATACATTCCTGATGTGGCA
AGGACAATTATGGAGACTCTGGGAGAACTTGCAGACGAGTCTCCCCCCAAGAGGCAAAGGTTTGACAAGGAAGACGAGGA
GCTCCTCGAGAAAATAAATTCGGAGGAAGTGACAGAAATGACTTTTAGAGATTGTTTAACGCAGCATGTTGAACAGGTAA
GGACAAACCTAACACTCTAGCATGAA--------CATAAACCAACGCATGAAAGAAATATGCATTAT-------------
--------------------------------------------------------------------------------
---------------------------------------------------------------------ATAT-TTTTCG
TCCCGTGCTCTATACAGCCCATAGTTTTGCACC-TTTCTGTGAC---------------------------------TAC
ACAAATC-------------------------------------------------------------------------
----------------------------------------------------TA-TATCTTTATGAAATTACATTATAA-
------CATCTTAAAACTGTCAACTGCCTTTCTTGGTGCAAA-----------GGAACTTCTAGTCCTGAATCCTGGCAT
A-GACTAAAAAA-TGTTGTACTACCTTCCACCGGTTCCGACTTGCTATCATAAGATTGATCTTC-TTGCCC-CGA
>pat_H1535
GGCTCGTGAACAGCAGGACAGGAAAAGGAACCTGAACAAGTAACTCCTCTGCCAAAAAGTTTTT------ACTGGATGTT
CTTTGGGGATCTGGTGATGTCTAGTT--TGAGCA--TAGATGTCAGGCTTTTTGTA-CTTTTGCTATGGCTATGTTTTGA
ATCAGTG-CATTTGCTGAATCATGCATTCGACAGTGTTTGTTGAATGTTGACGTTGGTTAATAAACGATGCATTGCGAGA
TTTAGGCTCTCTTTGGAAACTTAGGGTAGTCTTACCTTAATTTTAAGCAATATGGAAACTGAGGGTAGTCTTTCCTTAAT
TTTAAGCAATATTTGTGTGAAAGAACAGGTTTGGGCTGATATTCAAAGACTGATTTATGAACATACTTTGTGACGCTGAC
ACCAGATACTCCAGAATTAGACAAGGTCTT-ATCT-TACTCTAGTGATTTCTTATTTGCAGATACATTCCTGATGTGGCA
AGGACAATTATGGAGACTCTGGGAGAACTTGCAGACGAGTCTCCCCCCAAGAGGCAAAGGTTTGACAAGGAAGACGAGGA
GCTCCTCGAGAAAATAAATTCGGAGGAAGTGACAGAAATGACTTTTAGAGATTGTTTAACGCAGCATGTTGAACAGGTAA
GGACAAACCTAACACTCTAGCATGAA--------CATAAACCAACGCATGAAAGAAATATGCATTAT-------------
--------------------------------------------------------------------------------
---------------------------------------------------------------------ATAT-TTTTCG
TCCCGTGCTCTATACAGCCCATAGTTTTGCACC-TTTCTGTGAC---------------------------------TAC
ACAAATC-------------------------------------------------------------------------
----------------------------------------------------TA-TATCTTTATGAAATTACATTATAA-
------CATCTTAAAACTGTCAACTGCCTTTCTTGGTGCAAA-----------GGAACTTCTAGTCCTGAATCCTGGCAT
A-GACTAAAAAA-TGTTGTAATACCTTCCACCGGTTCCGACTTGCTATCATAAGATTGATCTTC-TTGCCC-CGA
>pat_h3
GGCTCGTGAACAGCAGGACAGGAAAAGGAACCTGAACAAGTAACTCCTCTGCCAAAAAGTTTTT------ACTGGATGTT
CTTTGGGGATCTGGTGATGTCTAGTT--TGAGCG--TAGATGTC-GGCTTTTTGTA-CTTTTGCTATGGCTATGTTTTGA
ATCAGTG-CATTTGCTGAATCATG-ATTCGACAGTGTTTGTTGAATGTTGACGTTGGTTAATAAACGATGCATTGCGAGA
TTTAGGCTCTCTTTGGAAACTTAGGGTAGTCTTACCTTAATTTTAAGCAATATGGAAACTGAGGGTAGTCTTTCCTTAAT
TTTAAGCAATATTTGTGTGAAAGAACAGGTTTGGGCTGATATTCAAAGACTGATTTATGAACATACTTTGTGACGCTGAC
ACCAGATACTCCAGAATTAGACAAGGTCTT-ATCT-TACTCTAGTGATTTCTTATTTGCAGATACATTCCTGATGTGGCA
AGGACAATTATGGAGACTCTGGGAGAACTTGCAGACGAGTCTCCCCCCAAGAGGCAAAGGTTTGACAAGGAAGACGAGGA
GCTCCTCGAGAAAATAAATTCGGAGGAAGTGACAGAAATGACTTTTAGAGATTGTTTAACGCAGCATGTTGAACAGGTAA
GGACAAACCTAACACTCTAGCATGAA--------CATAAACCAACGCATGAAAGAAATATGCATTAT-------------
--------------------------------------------------------------------------------
---------------------------------------------------------------------ATAT-TTTTCG
TCCCGTGCTCTATACAGCCCATAGTTTTGCACC-TTTCTGTGAC---------------------------------TAC
ACAAATC-------------------------------------------------------------------------
----------------------------------------------------TA-TATCTTTATGAAATTACATTATAA-
------CATCTTAAAACTGTCAACTGCCTTTCTTGGTGCAAA-----------GGAACTTCTAGTCCTGAATCCTGGCAT
A-GACTAAAAAA-TGTTGTACTACCTTCCACCGGTTCCGACTTGCTATCATAAGATTGATCTTC-TTGCCC-CGA
>pat_JB15C_1
GGCTCGTGAACAGCAGGACAGGAAAAGGAACCTGAACAAGTAACTCCTCTGCCAAAAAGTTTTT------ACTGGATGTT
CTTTGGGGATCTGGTGATGTCTAGTT--TGAGCG--TAGATGTCAGGCTTTTTGTA-CTTTTGCTATGGCTATGTTTTGA
ATCAGTG-CATTTGCTGAATCATGCATTCGACAGTGTTTGTTGAATGTTGACGTTGGTTAATAAACGATGCATTGCGAGA
TTTAGGCTCTCTTTGGAAACTTAGGGTAGTCTTACCTTAATTTTAAGCAATATGGAAACTGAGGGTAGTCTTTCCTTAAT
TTTAAGCAATATTTGTGTGAAAGAACAGGTTTGGGCTGATATTCAAAGACTGATTTATGAACATACTTTGTGACGCTGAC
ACCAGATACTCCAGAATTAGACAAAGTCTT-ATCT-TACTCTAGTGATTTCTTATTTGCAGATACATTCCTGATGTGGCA
AGGACAATTATGGAGACTCTGGGAGAACTTGCAGACGAGTCTCCCCCCAAGAGGCAAAGGTTTGACAAGGAAGACGAGGA
GCTCCTCGAGAAAATAAATTCGGAGGAAGTGACAGAAATGACTTTTAGAGATTGTTTAACGCAGCATGTTGAACAGGTAA
GGACAAACCTAACACTCTAGCATGAA--------CATAAACCAACGCATGAAAGAAATATGCATTAT-------------
--------------------------------------------------------------------------------
---------------------------------------------------------------------ATAT-TTTTCG
TCCCGTGCTCTATACAGCCCATAGTTTTGCACC-TTTCTGTGAC---------------------------------TAC
ACAAATC-------------------------------------------------------------------------
----------------------------------------------------TA-TATCTTTATGAAATTACATTATAA-
------CATCTTAAAACTGTCAACTGCCTTTCTTGGTGCAAA-----------GGAACTTCTAGTCCTGAATCCTGGCAT
A-GACTAAAAAA-TGTTGTACTACCTTCCACCGGTTCCGCCTTGCTATCATAAGATTGATCTTC-TTGCCC-CGA
>pat_H1248
GGCTCGTGAACAGCAGGACAGGAAAAGGAACCTGAACAAGTAACTCCTCTGCCAAAAAGTTTTT------ACTGGATGTT
CTTTGGGGATCTGGTGATGTCTAGTT--TGAGCG--TAGATGTCAGGCTTTTTGTA-CTTTTGCTATGGCTATGTTTTGA
ATCAGTG-CATTTGCTGAATCATGCATTCGACAGTGTTTGTTGAATGTTGACGTTGGTTAATAAACGATGCATTGCGAGA
TTTAGGCTCTCTTTGGAAACTTAGGGTAGTCTTACCTTAATTTTAAGCAATATGGAAACTGAGGGTAGTCTTTCCTTAAT
TTTAAGCAATATTTGTGTGAAAGAACAGGTTTGGGCTGATATTCAAAGACTGATTTATGAACATACTTTGTGACGCTGAC
ACCAGATACTCCATAATTAGACAAAGTCTT-ATCT-TACTCTAGTGATTTCTTATTTGCAGATACATTCCTGATGTGGCA
AGGACAATTATGGAGACTCTGGGAGAACTTGCAGACGAGTCTCCCCCCAAGAGGCAAAGGTTTGACAAGGAAGACGAGGA
GCTCCTCGAGAAAATAAATTCGGAGGAAGTGACAGAAATGACTTTTAGAGATTGTTTAACGCAGCATGTTGAACAGGTAA
GGACAAACCTAACACTCTAGCATGAA--------CATAAACCAACGCATGAAAGAAATATGCATTAT-------------
--------------------------------------------------------------------------------
---------------------------------------------------------------------ATAT-TTTTCG
TCCCGTGCTCTATACAGCCCATAGTTTTGCACC-TTTCTGTGAC---------------------------------TAC
ACAAATC-------------------------------------------------------------------------
----------------------------------------------------TA-TATCTTTATGAAATTACATTATAA-
------CATCTTAAAACTGTCAACTGCCTTTCTTGGTGCAAA-----------GGAACTTCTAGTCCTGAATCCTGGCAT
A-GACTAAAAAA-TGTTGTACTACCTTCCACCGGTTCCGACTTGCTATCATAAGATTGATCTTC-TTGCCC-CGA
>pub_h4
GGCTCGTGAACAGCAGGACAGGAAAAGGAACCTGAACAAGTAACTCCTCTGCCAAAAAGTTTTT------ACTGGATGTT
CTTTGGGGATCTGGTGATGTCTAGTT--TGAGCG--TAGATGTCAGGCTTTTTGTA-CTTTTGCTATGGCTATGTTTTGA
ATCAGTG-CATTTGCTGAATCATGCATTCGACAGTGTTTGTTGAATGTTGACGTTGGTTAATAAACGATGCATTGCGAGA
TTTAGGCTCTCTTTGGAAACTTAGGGTAGTCTTACCTTAATTTTAAGCAATATGGAAACTTAGGGTAGTCTTTCCTTAAT
TTTAAGCAATATTTGTGTGAAAGAACAGGTTTGGGCTGATATTCAAAGACTGATTTATGAACATACTTTGTGACGCTGAC
ACCAGATACTCCAGAATTAGACAAGGTCTT-ATCT-TACTCTAGTGATTTCTTATTTGCAGATACATTCCTGATGTGGCA
AGGACAATTATGGAGACTCTGGGAGAACTTGCAGACGAGTCTCCCCCCAAGAGGCAAAGGTTTGACAAGGAAGACGAGGA
GCTCCTCGAGAAAATAAATTCGGAGGAAGTGACAGAAATGACTTTTAGAGATTGTTTAACGCAGCATGTTGAACAGGTAA
GGACAAACCTAACACTCTAGCATGAA--------CATAAACCAACGCATGAAAGAAATATGCATTAT-------------
--------------------------------------------------------------------------------
---------------------------------------------------------------------ATAT-TTTTCG
TCCCGTGCTCTATACAGCCCATAGTTTTGCATC-TTTCTGTGAC---------------------------------TAC
ACAAATC-------------------------------------------------------------------------
----------------------------------------------------TA-TATCTTTATGAAATTACATTATAA-
------CATCTTAAAACTGTCAACTGCCTTTCTTGGTGCAAA-----------GGAACTTCTAGTCCTGAATCCTGGCAT
A-GACTAAAAAA-TGTTGTACTACCTTCCACCGGTTCCGACTTGCTATCATAAGATTGATCTTC-TTGCCC-CGA
>pub_BCC2068
GGCTCGTGAACAGCAGGACAGGAAAAGGAACCTGAACAAGTAACTCCTCTGCCAAAAAGTTTTT------ACTGGATGTT
CTTTGGGGATCTGGTGATGTCTAGTT--TGAGCG--TAGATGTCAGGCTTTTTGTA-CTTTTGCTATGGCTATGTTTTGA
ATCAGTG-CATTTGCTGAATCATGCATTCGACAGTGTTTGTTGAATGTTGACGTTGGTTAATAAACGATGCATTGCGAGA
TTTAGGCTCTCTTTGGAAACTTAGGGTAGTCTTACCTTAATTTTAAGCAATATGGAAACTTAGGGTAGTCTTTCCTTAAT
TTTAAGCAATATTTGTGTGAAAGAACAGGTTTGGGCTGATATTCAAAGACTGATTTATGAACATACTTTGTGACGCTGAC
ACCAGATACTCCAGAATTAGACAAGGTCTT-ATCT-TACTCTAGTGATTTCTTATTTGCAGATACATTCCTGATGTGGCA
AGGACAATTATGGAGACTCTGGGAGAACTTGCAGACGAGTCTCCCCCCAAGAGGCAAAGGTTTGACAAGGAAGACGAGGA
GCTCCTCGAGAAAATAAATTCGGAGGAAGTGACAGAAATGACTTTTAGAGATTGTTTAACGCAGCATGTTGAACAGGTAA
GGACAAACCTAACACTCTAGCATGAA--------CATAAACCAACGCATGAAAGAAATATGCATTAT-------------
--------------------------------------------------------------------------------
---------------------------------------------------------------------ATAT-TTTTCG
TCCCGTGCGCTATACAGCCCATAGTTTTGCACC-TTTCTGTGAC---------------------------------TAC
ACAAATC-------------------------------------------------------------------------
----------------------------------------------------TA-TATCTTTATGAAATTACATTATAA-
------CATCTTAAAACTGTCAACTGCCTTTCTTGGTGCAAA-----------GGAACTTCTAGTCCTGAATCCTGGCAT
A-GACTAAAAAA-TGTTGTACTACCTTCCACCGGTTCCGACTTGCTATCATAAGATTGATCTTC-TTGCCC-CGA
>pub_h2
GGCTCGTGAACAGCAGGACAGGAAAAGGAACCTGAACAAGTAACTCCTCTGCCAAAAAGTTTTT------ACTGGATGTT
CTTTGGGGATCTGGTGATGTCTAGTT--TGAGCG--TAGATGTCAGGCTTTTTGTA-CTTTTGCTATGGCTATGTTTTGA
ATCAGTG-CATTTGCTGAATCATGCATTCGACAGTGTTTGTTGAATGTTGACGTTGGTTAATAAACGATGCATTGCGAGA
TTTAGGCTCTCTTTGGAAACTTAGGGTAGTCTTACCTTAATTTTAAGCAATATGGAAACTTAGGGTAGTCTTTCCTTAAT
TTTAAGCAATATTTGTGTGAAAGAACAGGTTTGGGCTGATATTCAAAGACTGATTTATGAACATACTTTGTGACGCTGAC
ACCAGATACTCCAGAATTAGACAAGGTCTT-ATCT-TACTCTAGTGATTTCTTATTTGCAGATACATTCCTGATGTGGCA
AGGACAATTATGGAGACTCTGGGAGAACTTGCAGACGAGTCTCCCCCCAAGAGGCAAAGGTTTGACAAGGAAGACGAGGA
GCTCCTCGAGAAAATAAATTCGGAGGAAGTGACAGAAATGACTTTTAGAGATTGTTTAACGCAGCATGTTGAACAGGTAA
GGACAAACCTAACACTCTAGCATGAA--------CATAAACCAACGCATGAAAGAAATATGCATTAT-------------
--------------------------------------------------------------------------------
---------------------------------------------------------------------ATAT-TTTTCG
TCCCGTGCTCTATACAGCCCATAGTTTTGCACC-TTTCTGTGAC---------------------------------TAC
ACAAATC-------------------------------------------------------------------------
----------------------------------------------------TA-TATCTTTATGAAATTACATTATAA-
------CATCTTAAAACTGTCAACTGCCTTTCTTGGTGCAAA-----------GGAACTTCTAGTCCTGAATCCTGGCAT
A-GACTAAAAAA-TGTTGTACTACCTTCCACCGGTTCCGACTTGCTATCATAAGATTGATCTTC-TTGCCC-CGA
>com_h3
GGCTCGTGAACAGCAGGACAGGAAAAGGAACCTGAACAAGTAACTCCTCTGCCAAAAAGTTTTT------ACTGGATGTT
CTTTGGGGATCTGGTGATGTCTAGTT--TGAGCG--TAGATGTCAGGCTTTTTGTA-CTTTTGCTATGGCTATGTTTTGA
ATCAGTG-CATTTGCTGAATCATGCATTCGACAGTGTTTGTTGAATGTTGATGTTGGTTAATAAACGATGCATTGCGAGA
TTTAGGCTCTCTTTGGAAACTTAGGGTAGTCTTACCTTAATTTTAAGCAATATGGAAACTTAGGGTAGTCTTTCCTTAAT
TTTAAGCAATATTTGTGTGAAAGAACAGGTTTGGGCTGATATTCAAAGACTGATTTATGAACATACTTTGTGACGCTGAC
ACCAGATACTCCAGAATTAGACAAGGTCTT-ATCT-TACTCTAGTGATTTCTTATTTGCAGATACATTCCTGATGTGGCA
AGGACAATTATGGAGACTCTGGGAGAACTTGCAGACGAGTCTCCCCCCAAGAGGCAAAGGTTTGACAAGGAAGACGAGGA
GCTCCTCGAGAAAATAAATTCGGAGGAAGTGACAGAAATGACTTTTAGAGATTGTTTAACGCAGCATGTTGAACAGGTAA
GGACAAACCTAACACTCTAGCATGAA--------CATAAACCAACGCATGAAAGAAATATGCATTAT-------------
--------------------------------------------------------------------------------
---------------------------------------------------------------------ATAT-TTTTCG
TCCTGTGCTCTATACAGCCCATAGTTTTGCACC-TTTCTGTGAC---------------------------------TAC
ACAAATC-------------------------------------------------------------------------
----------------------------------------------------TA-TATCTTTATGAAATTACATTATAA-
------CATCTTAAAACTGTCAACTGCCTTTCTTGGTGCAAA-----------GGAACTTCTAGTCCTGAATCCTGGCAT
A-GACTAAAAAA-TGTTGTACTACCTTCCACCGGTTCCGACTTGCTATCATAAGATTGATCTTC-TTGCCC-CGA
>pat_h1
GGCTCGTGAACAGCAGGACAGGAAAAGGAACCTGAACAAGTAACTCCTCTGCCAAAAAGTTTTT------ACTGGATGTT
CTTTGGGGATCTGGTGATGTCTAGTT--TGAGCG--TAGATGTCAGGCTTTTTGTA-CTTTTGCTATGGCTATGTTTTGA
ATCAGTG-CATTTGCTGAATCATGCATTCGACAGTGTTTGTTGAATGTTGACGTTGGTTAATAAACGATGCATTGCGAGA
TTTAGGCTCTCTTTGGAAACTTAGGGTAGTCTTACCTTAATTTTAAGCAATATGGAAACTTAGGGTAGTCTTTCCTTAAT
TTTAAGCAATATTTGTGTGAAAGAACAGGTTTGGGCTGATATTCAAAGACTGATTTATGAACATACTTTGTGACGCTGAC
ACCAGATACTCCAGAATTAGACAAGGTCTT-ATCT-TACTCTAGTGATTTCTTATTTGCAGATACATTCCTGATGTGGCA
AGGACAATTATGGAGACTCTGGGAGAACTTGCAGACGAGTCTCCCCCCAAGAGGCAAAGGTTTGACAAGGAAGACGAGGA
GCTCCTCGAGAAAATAAATTCGGAGGAAGTGACAGAAATGACTTTTAGAGATTGTTTAACGCAGCATGTTGAACAGGTAA
GGACAAACCTAACACTCTAGCATGAA--------CATAAACCAACGCATGAAAGAAATATGCATTAT-------------
--------------------------------------------------------------------------------
---------------------------------------------------------------------ATAT-TTTTCG
TCCCGTGCTCTATACAGCCCATAGTTTTGCACC-TTTCTGTGAC---------------------------------TAC
ACAAATC-------------------------------------------------------------------------
----------------------------------------------------TA-TATCTTTATGAAATTACATTATAA-
------CATCTTAAAACTGTCAACTGCCTTTCTTGGTGCAAA-----------GGAACTTCTAGTCCTGAATCCTGGCAT
A-GACTAAAAAA-TGTTGTGCTACCTTCCACCGGTTCCGACTTGCTATCATAAGATTGATCTTC-TTGCCC-CGA
>com_h1
GGCTCGTGAACAGCAGGACAGGAAAAGGAACCTGAACAAGTAACTCCTCTGCCAAAAAGTTTTT------ACTGGATGTT
CTTTGGGGATCTGGTGATGTCTAGTT--TGAGCG--TAGATGTCAGGCTTTTTGTA-CTTTTGCTATGGCTATGTTTTGA
ATCAGTG-CATTTGCTGAATCATGCATTCGACAGTGTTTGTTGAATGTTGACGTTGGTTAATAAACGATGCATTGCGAGA
TTTAGGCTCTCTTTGGAAACTTAGGGTAGTCTTACCTTAATTTTAAGCAATATGGAAACTTAGGGTAGTCTTTCCTTAAT
TTTAAGCAATATTTGTGTGAAAGAACAGGTTTGGGCTGATATTCAAAGACTGATTTATGAACATACTTTGTGACGCTGAC
ACCAGATACTCCAGAATTAGACAAGGTCTT-ATCT-TACTCTAGTGATTTCTTATTTGCAGATACATTCCTGATGTGGCA
AGGACAATTATGGAGACTCTGGGAGAACTTGCAGACGAGTCTCCCCCCAAGAGGCAAAGGTTTGACAAGGAAGACGAGGA
GCTCCTCGAGAAAATAAATTCGGAGGAAGTGACAGAAATGACTTTTAGAGATTGTTTAACGCAGCATGTTGAACAGGTAA
GGACAAACCTAACACTCTAGCATGAA--------CATAAACCAACGCATGAAAGAAATATGCATTAT-------------
--------------------------------------------------------------------------------
---------------------------------------------------------------------ATAT-TTTTCG
TCCCGTGCTCTATACAGCCCATAGTTTTGCACC-TTTCTGTGAC---------------------------------TAC
ACAAATC-------------------------------------------------------------------------
----------------------------------------------------TA-TATCTTTATGAAATTACATTATAA-
------CATCTTAAAACTGTCAACTGCCTTTCTTGGTGCAAA-----------GGAACTTCTAGTCCTGAATCCTGGCAT
A-GACTAAAAAA-TGTTGTTCTACCTTCCACCGGTTCCGACTTGCTATCATAAGATTGATCTTC-TTGCCC-CGA
>com_JB424_1
GGCTCGTGAACAGCAGGACAGGAAAAGGAACCTGAACAAGTAACTCCTCTGCCAAAAAGTTTTT------ACTGGATGTT
CTTTGGGGATCTGGTGATGTCTAGTT--TGAGCG--TAGATGTCAGGCTTTTTGTA-CTTTTGCTATGGCTATGTTTTGA
ATCAGTG-CATTTGCTGAATCATGCATTCGACAGTGTTTGTTGAATGTTGACGTTGGTTAATAAACGATGCATTGCGAGA
TTTAGGCTCTCTTTGGAAACTTAGGGTAGTCTTACCTTAATTTTAAGCAATATGGAAACTTAGGGTAGTCTTTCCTTAAT
TTTAAGCAATATTTGTGTGAAAGAACAGGTTTGGGCTGATATTCAAAGACTGATTTATGAACATACTTTGTGACGCTGAC
ACCAGATACTCCAGAATTAGACAAGGTCTT-ATCT-TACTCTAGTGATTTCTTATTTGCAGATACATTCCTGATGTGGCA
AGGACAATTATGGAGACTCTGGGAGAACTTGCAGACGAGTCTCCCCCCAAGAGGCAAAGGTTTGACAAGGAAGACGAGGA
GCTCCTCGAGAAAATAAATTCGGAGGAAGTGACAGAAATGACTTTTAGAGATTGTTTAACGCAGCATGTTGAACAGGTAA
GGACAAACCTAACACTCTAGCATGAA--------CATAAACCAACGCATGAAAGAAATATGCATTAT-------------
--------------------------------------------------------------------------------
---------------------------------------------------------------------ATAT-TTTTCG
TCCCGTGCTCTATACAGCCCATAGTTTTGCACC-TTTCTGTGAC---------------------------------TAC
ACAAATC-------------------------------------------------------------------------
----------------------------------------------------TA-TATCTTTATGAAATTACATTATAA-
------CATCTTAAAACTGTCAACTGCCTTTCTTGGTGCAAA-----------GGAACTTCTAGTCCTGAATCCTGGCAT
A-GACTAAAAAA-TGTTGTTCTACCTTCCACCGGTTCCAACTTGCTATCATAAGATTGATCTTC-TTGCCC-CGA
>pat_JB52Ba
GGCTCGTGAACAGCAGGACAGGAAAAGGAACCTGAACAAGTAACTCCTCTGCCAAAAAGTTTTT------ACTGGATGTT
CTTTGGGGATCTGGTGATGTCTAGTT--TGAGCG--TAGATGTCAGGCTTTTTGTA-CTTTTGCTATGGCTATGTTTTGA
ATCAGTG-CATTTGCTGAATCATGCATTCGACAGTGTTTGTTGAATGTTGACGTTGGTTAATAAACGATGCATTGCGAGA
TTTAGGCTCTCTTTGGAAACTTAGGGTAGTCTTACCTTAATTTTAAGCAATATGGAAACTTAGGGTAGTCTTTCCTTAAT
TTTAAGCAATATTTGTGTGAAAGAACAGGTTTGGGCTGATATTCAAAGACTGATTTATGAACATACTTTGTGACGCTGAC
ACCAGATACTCCAGAATTAGACAAGGTCTT-ATCT-TACTCTAGTGATTTCTTATTTGCAGATACATTCCTGATGTGGCA
AGGACAATTATGGAGACTCTGGGAGAACTTGCAGACGAGTCTCCCCCCAAGAGGCAAAGGTTTGACAAGGAAAACGAGGA
GCTCCTCGAGAAAATAAATTCGGAGGAAGTGACAGAAATGACTTTTAGAGATTGTTTAACGCAGCATGTTGAACAGGTAA
GGACAAACCTAACACTCTAGCATGAA--------CATAAACCAACGCATGAAAGAAATATGCATTAT-------------
--------------------------------------------------------------------------------
---------------------------------------------------------------------ATAT-TTTTCG
TCCCGTGCTCTATACAGCCCATAGTTTTGCACC-TTTCTGTGAC---------------------------------TAC
ACAAATC-------------------------------------------------------------------------
----------------------------------------------------TA-TATCTTTATGAAATTACATTATAA-
------CATCTTAAAACTGTCAACTGCCTTTCTTGGTGCAAA-----------GGAACTTCTAGTCCTGAATCCTGGCAT
A-GACTAAAAAA-TGTTGTACTACCTTCCACCGGTTCCGACTTGCTATCATAAGATTGATCTTC-TTGCCC-CGA
>com_JB240A_2
GGCTCGTGAACAGCAGGACAGGAAAAGGAACCTGAACAAGTAACTCCTCTGCCAAAAAGTTTTT------ACTGGATGTT
CTTTGGGGATCTGGTGATGTCTAGTT--TGAGCG--TAGATGTCAGGCTTTTTGTA-CTTTTGCTATGGCTATGTTTTGA
ATCAGTG-CATTTGCTGAATCATGCATTCGACAGTGTTTGTTGAATGTTGACGTTGGTTAATAAACGATGCATTGCGAGA
TTTAGGCTCTCTTTGGAAACTTAGGGTAGTCTTACCTTAATTTTAAGCAATATGGAAACTTAGGGTAGTCTTTCCTTAAT
TTTAAGCAATATTTGTGTGAAAGAACAGGTTTGGGCTGATATTCAAAGACTGATTTATGAACATACTTTGTGATGCTGAC
ACCAGATACTCCAGAATTAGACAAGGTCTT-ATCT-TACTCTAGTGATTTCTTATTTGCAGATACATTCCTGATGTGGCA
AGGACAATTATGGAGACTCTGGGAGAACTTGCAGACGAGTCTCCCCCCAAGAGGCAAAGGTTTGACAAGGAAGACGAGGA
GCTCCTCGAGAAAATAAATTCGGAGGAAGTGACAGAAATGACTTTTAGAGATTGTTTAACGCAGCATGTTGAACAGGTAA
GGACAAACCTAACACTCTAGCATGAA--------CATAAACCAACGCATGAAAGAAATATGCATTAT-------------
--------------------------------------------------------------------------------
---------------------------------------------------------------------ATAT-TTTTCG
TCCCGTGCTCTATACAGCCCATAGTTTTGCACC-TTTCTGTGAC---------------------------------TAC
ACAAATC-------------------------------------------------------------------------
----------------------------------------------------TA-TATCTTTATGAAATTACATTATAA-
------CATCTTAAAACTGTCAACTGCCTTTCTTGGTGCAAA-----------GGAACTTCTAGTCCTGAATCCTGGCAT
A-GACTAAAAAA-TGTTGTACTACCTTCCACCGGTTCCGACTTGCTATCATAAGATTGATCTTC-TTGCCC-CGA
>H. bogdanii H07202
GGCTCGTGAACAGCAGGACAGGAAAAGGAACCTGAACAAGTAACTCCTCTGCCAAAAAGTTTTT------ACTGGATGTT
CTTTGGGGATCTGGTGATGTCTAGTT--TGAGCG--TAGATGTCAGGCTTTTTGTA-CTTTTGCTATGGCTATGTTTTGA
ATCAGTG-CATTTGCTGAATCATGCATTCGACAGTGTTTGTTGAATGTTGACGTTGGTTAATAAACGATGCATTGCGAGA
TTTAGGCTCTCTTTGGAAACTTAGGGTAGTCTTACCTTAATTTTAAGCAATATGGAAACTTAGGGTAGTCTTTCCTTAAT
TTTAAGCAATATTTGTGTGAAAGAACAGGTTTGGGCTGATATTCAAAGACTGATTTATGAACATACTTTGTGACGCTGAC
ACCAGATACTCCAGAATTAGACAAGGTCTT-ATCT-TACTCTAGTGATTTCTTATTTGCAGATACATTCCTGATGTGGCA
AGGACAATTATGGAGACTCTGGGAGAACTTGCAGACGAGTCTCCCCCCAAGAGGCAAAGGTTTGACAAGGAAGACGAGGA
GCTCCTCGAGAAAATAAATTCGGAGGAAGTGACAGAAATGACTTTTAGAGATTGTTTAACGCAGCATGTTGAACAGGTAA
GGACAAACCTAACACTCTAGCATGAA--------CATAAACCAACGCATGAAAGAAATATGCATTAT-------------
--------------------------------------------------------------------------------
---------------------------------------------------------------------ATAT-TTTTCG
TCCCGTGCTCTATACAGCCCATAGTTTTGCACC-TTTCTGTGACTACACTGCTCCCACATAAAAGTCATATCCGGTTTAC
ACAAATC-------------------------------------------------------------------------
----------------------------------------------------TA-TATCTTTATGAAATTACATTATAA-
------CATCTTAAAACTGTCAACTGCCTTTCTTGGTGCAAA-----------GGAACTTCTAGTCCTGAATCCTGGCAT
A-GACTAAAAAA-TGTTGTACTACCTTCCACCGGTTCCGACTTGCTATCATAAGATTGATCTTC-TTGCCC-CGA
>H. bogdanii BCC2063
GGCTCGTGAACAGCAGGACAGGAAAAGGAACCTGAACAAGTAACTCCTCTGCCAAAAAGTTTTT------ACTGGATGTT
CTTTGGGGATCTGGTGATGTCTAGTT--TGAGCG--TAGATGTCAGGCTTTTTGTA-CTTTTGCTATGGCTATGTTTTGA
ATCAGTG-CATTTGCTGAATCATGCATTCGACAGTGTTTGTTGAATGTTGACGTTGGTTAATAAACGATGCATTGCGAGA
TTTAGGCTCTCTTTGGAAACTTAGGGTAGTCTTACCTTAATTTTAAGCAATATGGAAACTTAGGGTAGTCTTTCCTTAAT
TTTAAGCAATATTTGTGTGAAAGAACAGGTTTGGGCTGATATTCAAAGACTGATTTATGAACATACTTTGTGACGCTGAC
ACCAGATACTCCAGAATTAGACAAGGTCTT-ATCT-TACTCTAGTGATTTCTTATTTGCAGATACATTCCTGATGTGGCA
AGGACAATTATGGAGACTCTGGGAGAACTTGCAGACGAGTCTCCCCCCAAGAGGCAAAGGTTTGACAAGGAAGACGAGGA
GCTCCTCGAGAAAATAAATTCGGAGGAAGTGACAGAAATGACTTTTAGAGATTGTTTAACGCAGCATGTTGAACAGGTAA
GGACAAACCTAACACTCTAGCATGAA--------CATAAACCAACGCATGAAAGAAATATGCATTAT-------------
--------------------------------------------------------------------------------
---------------------------------------------------------------------ATAT-TTTTCG
TCCCGTGCTCTATACAGCCCATAGTTTTGCACC-TTTCTGTGACTACACTGCTCCCACATAAAAGTCATATCCGGTTTAC
ACAAATC-------------------------------------------------------------------------
----------------------------------------------------TA-TATCTTTATGAAATTACATTATAA-
------CATCTTAAAACTGTCAACTGCCTTTCTTGGTGCAAA-----------GGAACTTCTAGTCCTGAATCCTGGCAT
A-GACTAAAAAA-TGTTGTACTACCTTCCACCGGTTCCGACTTGCTATCATAAGATTGATCTTC-TTGCCC-CGA
>H. bogdanii BCC2070
GGCTCGTGAACAGCAGGACAGGAAAAGGAACCTGAACAAGTAACTCCTCTGCCAAAAAGTTTTT------ACTGGATGTT
CTTTGGGGATCTGGTGATGTCTAGTT--TGAGCG--TAGATGTCAGCCTTTTTGTA-CTTTTGCTATGGCTATGTTTTGA
ATCAGTG-CATTTGCTGAATCATGCATTCGACAGTGTTTGTTGAATGTTGACGTTGGTTAATAAACGATGCATTGCGAGA
TTTAGGCTCTCTTTGGAAACTTAGGGTAGTCTTACCTTAATTTTAAGCAATATGGAAACTTAGGGTAGTCTTTCCTTAAT
TTTAAGCAATATTTGTGTGAAAGAACAGGTTTGGGCTGATATTCAAAGACTGATTTATGAACATACTTTGTGACGCTGAC
ACCAGATACTCCAGAATTAGACAAGGTCTT-ATCT-TACTCTAGTGATTTCTTATTTGCAGATACATTCCTGATGTGGCA
AGGACAATTATGGAGACTCTGGGAGAACTTGCAGACGAGTCTCCCCCCAAGAGGCAAAGGTTTGACAAGGAAGACGAGGA
GCTCCTCGAGAAAATAAATTCGGAGGAAGTGACAGAAATGACTTTTAGAGATTGTTTAACGCAGCATGTTGAACAGGTAA
GGACAAACCTAACACTCTAGCATGAA--------CATAAACCAACGCATGAAAGAAATATGCATTAT-------------
--------------------------------------------------------------------------------
---------------------------------------------------------------------ATAT-TTTTCG
TCCCGTGCTCTATACAGCCCATAGTTTTGCACC-TTTCTGTGACTACACTGCTCCCACATAAAAGTCATATCCGGTTTAC
ACAAATC-------------------------------------------------------------------------
----------------------------------------------------TA-TATCTTTATGAAATTACATTATAA-
------CATCTTAAAACTGTCAACTGCCTTTCTTGGTGCAAA-----------GGAACTTCTAGTCCTGAATCCTGGCAT
A-GACTAAAAAA-TGTTGTACTACCTTCCACCGGTTCCGACTTGCTATCATAAGATTGATCTTC-TTGCCC-CGA
>H. bogdanii H07498
GGCTCGTGAACAGCAGGACAGGAAAAGGAACCTGAACAAGTAACTCCTCTGCCAAAAAGTTTTT------ACTGGATGTT
CTTTGGGGATCTGGTGATGTCTAGTT--TGAGCG--TAGATGTCAGCATTTTTGTA-CTTTTGCTATGGCTATGTTTTGA
ATCAGTG-CATTTGCTGAATCATGCATTCGACAGTGTTTGTTGAATGTTGACGTTGGTTAATAAACGATGCATTGCGAGA
TTTAGGCTCTCTTTGGAAACTTAGGGTAGTCTTACCTTAATTTTAAGCAATATGGAAACTTAGGGTAGTCTTTCCTTAAT
TTTAAGCAATATTTGTGTGAAAGAACAGGTTTGGGCTGATATTCAAAGACTGATTTATGAACATACTTTGTGACGCTGAC
ACCAGATACTCCAGAATTAGACAAGGTCTT-ATCT-TACTCTAGTGATTTCTTATTTGCAGATACATTCCTGATGTGGCA
AGGACAATTATGGAGACTCTGGGAGAACTTGCAGACGAGTCTCCCCCCAAGAGGCAAAGGTTTGACAAGGAAGACGAGGA
GCTCCTCGAGAAAATAAATTCGGAGGAAGTGACAGAAATGACTTTTAGAGATTGTTTAACGCAGCATGTTGAACAGGTAA
GGACAAACCTAACACTCTAGCATGAA--------CATAAACCAACGCATGAAAGAAATATGCATTAT-------------
--------------------------------------------------------------------------------
---------------------------------------------------------------------ATAT-TTTTCG
TCCCGTGCTCTATACAGCCCATAGTTTTGCACC-TTTCTGTGACTACACTGCTCCCACATAAAAGTCATATCCGGTTTAC
ACAAATC-------------------------------------------------------------------------
----------------------------------------------------TA-TATCTTTATGAAATTACATTATAA-
------CATCTTAAAACTGTCAACTGCCTTTCTTGGTGCAAA-----------GGAACTTCTAGTCCTGAATCCTGGCAT
A-GACTAAAAAA-TGTTGTACTACCTTCCACCGGTTCCGACTTGCTATCATAAGATTGATCTTC-TTGCCC-CGA
>H. bogdanii H07416a
GGCTCGTGAACAGCAGGACAGGAAAAGGAACCTGAACAAGTAACTCCTCTGCCAAAAAGTTTTT------ACTGGATGTT
CTTTGGGGATCTGGTGATGTCTAGTT--TGAGCG--TAGATGTCAGCATTTTTGTA-CTTTTGCTATGGCTATGTTTTGA
ATCAGTG-CATTTGCTGAATCATGCATTCGACAGTGTTTGTTGAATGTTGACGTTGGTTAATAAACGATGCATTGCGAGA
TTTAGGCTCTCTTTGGAAACTTAGGGTAGTCTTACCTTAATTTTAAGCAATATGGAAACTTAGGGTAGTCTTTCCTTAAT
TTTAAGCAATATTTGTGTGAAAGAACAGGTTTGGGCTGATATTCAAAGACTGATTTATGAACATACTTTGTGACGCTGAC
ACCAGATACTCCAGAATTAGACAAGGTCTT-ATCT-TACTCTAGTGATTTCTTATTTGCAGATACATTCCTGATGTGGCA
AGGACAATTATGGAGACTCTGGGAGAACTTGCAGACGAGTCTCCCCCCAAGAGGCAAAGGTTTGACAAGGAAGACGAGGA
GCTCCTCGAGAAAATAAATTCGGAGGAAGTGACAGAAATGACTTTTAGAGATTGTTTAACGCAGCATGTTGAACAGGTAA
GGACAAACCTAACACTCTAGCATGAA--------CATAAACCAACGCATGAAAGAAATATGCATTAT-------------
--------------------------------------------------------------------------------
---------------------------------------------------------------------ATAT-TTTTCG
TCCCGTGCTCTATACAGCCCATAGTTTTGCACC-TTTCTGTGACTACACTGCTCCCACATAAAAGTCATATCCGGTTTAC
ACAAATC-------------------------------------------------------------------------
----------------------------------------------------TA-TATCTTTATGAAATTACATTATAA-
------CATCTTAAAACTGTCAACTGCCTTTCTTGGTGCAAA-----------GGAACTTCTAGTCCTGAATCCTGGCAT
A-GACTAAAAAA-TGTTGTACTACCTTCCACCGGTTCCGACTTGCTATCATAAGATTGATCTTC-TTGCCC-CGA
>chi_Hch8
GGCTCGTGAGCAGCAGGACAGGAAAAGGAACCTGAACAAGTAACTCCTGTGCCAAAAAGTTTTT------ACTGGATGTT
CTTTGGGGATCTGGTGATGTCTAGTT--TGAGCG--TAGATGTCAGGCTTTTTGTA-CTTTTGCTATGGCTATGTTTTGA
ATCAGTG-CATTTGCTGAATCATGCATTCGACAGTGTTTGTTGAATGTTGACGTTGGTTAATAAACGATGCATTGCGAGA
TTTAGGCTCTCTTTGGAAACTTAGGGTAGTCTTACCTTAATTTTAAGCAATATGGAAACTTAGGGTAGTCTTTCCTTAAT
TTTAAGCAATATTTGTGTGAAAGAACAGGTTTGGGCTGATATTCAAAGACTGATTTATGAACATACTTTGTGACGCTGAC
ACCAGATACTCCAGAATTAGACAAGGTCTT-ATCT-TACTCTAGTGATTTCTTATTTGCAGATACATTCCTGATGTGGCA
AGGACAATTATGGAGACTCTGGGAGAACTTGCAGACGAGTCTCCCCCCAAGAGGCAAAGGTTTGACAAGGAAGACGAGGA
GCTCCTCGAGAAAATAAATTCGGAGGAAGTGACAGAAATGACTTTTAGAGATTGTTTAACGCAGCATGTTGAACAGGTAA
GGACAAACCTAACACTCTAGCATGAA--------CATAAACCAACGCATGAAAGAAATATGCATTAT-------------
--------------------------------------------------------------------------------
---------------------------------------------------------------------ATAT-TTTTCG
TCCCGTGCTCTATACAGCCCATAGTTTTGCACC-TTTCTGTGAC---------------------------------TAC
ACAAATC-------------------------------------------------------------------------
----------------------------------------------------TA-----TTTATGAAATTACATTATAA-
------CATCTTAAAACTGTCAACTGCCTTTCTTGGTGCAAA-----------GGAACTTCTAGTCCTGAATCCTGGCAT
A-GACTAAAAAA-TGTTGTACTACCTTCCACCGGTTCCGACTTGCTATCATAAGATTGATCTTC-TTGCCC-CGA
>chi_Hch16
GGCTCGTGAGCAGCAGGACAGGAAAAGGAACCTGAACAAGTAACTCCTGTGCCAAAAAGTTTTT------ACTGGATGTT
CTTTGGGGATCTGGTGATGTCTAGTT--TGAGCG--TAGATGTCAGGCTTTTTGTA-CTTTTGCTATGGCTATGTTTTGA
ATCAGTG-CATTTGCTGAATCATGCATTTGACAGTGTTTGTTGAATGTTGACGTTGGTTAATAAACGATGCATTGCGAGA
TTTAGGCTCTCTTTGGAAACTTAGGGTAGTCTTACCTTAATTTTAAGCAATATGGAAACTTAGGGTAGTCTTTCCTTAAT
TTTAAGCAATATTTGTGTGAAAGAACAGGTTTGGGCTGATATTCAAAGACTGATTTATGAACATACTTTGTGACGCTGAC
ACCAGATACTCCAGAATTAGACAAGGTCTT-ATCT-TACTCTAGTGATTTCTTATTTGCAGATACATTCCTGATGTGGCA
AGGACAATTATGGAGACTCTGGGAGAACTTGCAGACGAGTCTCCCCCCAAGAGGCAAAGGTTTGACAAGGAAGACGAGGA
GCTCCTCGAGAAAATAAATTCGGAGGAAGTGACAGAAATGACTTTTAGAGATTGTTTAACGCAGCATGTTGAACAGGTAA
GGACAAACCTAACACTCTAGCATGAA--------CATAAACCAACGCATGAAAGAAATATGCATTAT-------------
--------------------------------------------------------------------------------
---------------------------------------------------------------------ATAT-TTTTCG
TCCCGTGCTCTATACAGCCCATAGTTTTGCACC-TTTCTGTGAC---------------------------------TAC
ACAAATC-------------------------------------------------------------------------
----------------------------------------------------TA-TATCTTTATGAAATTACATTATAA-
------CATCTTAAAACTGTCAACTGCCTTTCTTGGTGCAAA-----------GGAACTTCTAGTCCTGAATCCTGGCAT
A-GACTAAAAAA-TGTTGTACTACCTTCCACCGGTTCCGACTTGCTATCATAAGATTGATCTTC-TTGCCC-CGA
>chi_h2
GGCTCGTGAGCAGCAGGACAGGAAAAGGAACCTGAACAAGTAACTCCTGTGCCAAAAAGTTTTT------ACTGGATGTT
CTTTGGGGATCTGGTGATGTCTAGTT--TGAGCG--TAGATGTCAGGCTTTTTGTA-CTTTTGCTATGGCTATGTTTTGA
ATCAGTG-CATTTGCTGAATCATGCATTCGACAGTGTTTGTTGAATGTTGACGTTGGTTAATAAACGATGCATTGCGAGA
TTTAGGCTCTCTTTGGAAACTTAGGGTAGTCTTACCTTAATTTTAAGCAATATGGAAACTTAGGGTAGTCTTTCCTTAAT
TTTAAGCAATATTTGTGTGAAAGAACAGGTTTGGGCTGATATTCAAAGACTGATTTATGAACATACTTTGTGACGCTGAC
ACCAGATACTCCAGAATTAGACAAGGTCTT-ATCT-TACTCTAGTGATTTCTTATTTGCAGATACATTCCTGATGTGGCA
AGGACAATTATGGAGACTCTGGGAGAACTTGCAGACGAGTCTCCCCCCAAGAGGCAAAGGTTTGACAAGGAAGACGAGGA
GCTCCTCGAGAAAATAAATTCGGAGGAAGTGACAGAAATGACTTTTAGAGATTGTTTAACGCAGCATGTTGAACAGGTAA
GGACAAACCTAACACTCTAGCATGAA--------CATAAACCAACGCATGAAAGAAATATGCATTAT-------------
--------------------------------------------------------------------------------
---------------------------------------------------------------------ATAT-TTTTCG
TCCCGTGCTCTATACAGCCCATAGTTTTGCACC-TTTCTGTGAC---------------------------------TAC
ACAAATC-------------------------------------------------------------------------
----------------------------------------------------TA-TATCTTTATGAAATTACATTATAA-
------CATCTTAAAACTGTCAACTGCCTTTCTTGGTGCAAA-----------GGAACTTCTAGTCCTGAATCCTGGCAT
A-GACTAAAAAA-TGTTGTACTACCTTCCACCGGTTCCGACTTGCTATCATAAGATTGATCTTC-TTGCCC-CGA
>chi_h3
GGCTCGTGAGCAGCAGGACAGGAAAAGGAACCTGAACAAGTAACTCCTGTGCCAAAAAGTTTTT------ACTGGATGTT
CTTTGGGGATCTGGTGATGTCTAGTT--TGAGCG--TAGATGTCAGGCTTTTTGTA-CTTTTGCTATGGCTATGTTTTGA
ATCAGTG-CATTTGCTGAATCATGCATTCGACAGTGTTTGTTGAATGTTGACGTTGGTTAATAAACGATGCATTGCGAGA
TTTAGGCTCTCTTTGGAAACTTAGGGTAGTCTTACCTTAATTTTAAGCAATATGGAAACTTAGGGTAGTCTTTCCTTAAT
TTTAAGCAATATTTGTGTGAAAGAACAGGTTTGGGCTGATATTCAAAGACTGATTTATGAACATACTTTGTGACGCTGAC
ACCAGATACTCCAGAATTAGACAAGGTCTT-TTCT-TACTCTAGTGATTTCTTATTTGCAGATACATTCCTGATGTGGCA
AGGACAATTATGGAGACTCTGGGAGAACTTGCAGACGAGTCTCCCCCCAAGAGGCAAAGGTTTGACAAGGAAGACGAGGA
GCTCCTCGAGAAAATAAATTCGGAGGAAGTGACAGAAATGACTTTTAGAGATTGTTTAACGCAGCATGTTGAACAGGTAA
GGACAAACCTAACACTCTAGCATGAA--------CATAAACCAACGCATGAAAGAAATATGCATTAT-------------
--------------------------------------------------------------------------------
---------------------------------------------------------------------ATAT-TTTTCG
TCCCGTGCTCTATACAGCCCATAGTTTTGCACC-TTTCTGTGAC---------------------------------TAC
ACAAATC-------------------------------------------------------------------------
----------------------------------------------------TA-TATCTTTATGAAATTACATTATAA-
------CATCTTAAAACTGTCAACTGCCTTTCTTGGTGCAAA-----------GGAACTTCTAGTCCTGAATCCTGGCAT
A-GACTAAAAAA-TGTTGTACTACCTTCCACCGGTTCCGACTTGCTATCATAAGATTGATCTTC-TTGCCC-CGA
>fle_h1
GGCTCGTGAACAGCAGGACAGGAAAAGGAACCTGAACAAGTAACTCCTGTGCCAAAAAGTTTTT------ACTGGATGTT
CTTTGGGGATCTGGTGATGTCTAGTT--TGAGCG--TAGATGTCAGGCTTTTTGTA-CTTTTGCTATGGCTATGTTTTGA
ATCAGTG-CATTTGCTGAATCATGCATTCGACAGTGTTTGTTGAATGTTGACGTTGGTTAATAAACGATGCATTGCGAGA
TTTAGGCTCTCTTTGGAAACTTAGGGTAGTCTTACCTTAATTTTAAGCAATATGGAAACTTAGGGTAGTCTTTCCTTAAT
TTTAAGCAATATTTGTGTGAAAGAACAGGTTTGGGCTGATATTCAAAGACTGATTTATGAACATACTTTGTGACGCTGAC
ACCAGATACTCCAGAATTAGACAAGGTCTT-ATCT-TACTCTAGTGATTTCTTATTTGCAGATACATTCCTGATGTGGCA
AGGACAATTATGGAGACTCTGGGAGAACTTGCAGACGAGTCTCCCCCCAAGAGGCAAAGGTTTGACAAGGAAGACGAGGA
GCTCCTCGAGAAAATAAATTCGGAGGAAGTGACAGAAATGACTTTTAGAGATTGTTTAACGCAGCATGTTGAACAGGTAA
GGACAAACCTAACACTCTAGCATGAA--------CATAAACCAACGCATGAAAGAAATATGCATTAT-------------
--------------------------------------------------------------------------------
---------------------------------------------------------------------ATAT-TTTTCG
TCCCGTGCTCTATACAGCCCATAGTTTTGCACC-TTTCTGTGAC---------------------------------TAC
ACAAATC-------------------------------------------------------------------------
----------------------------------------------------TA-TATCTTTATGAAATTACATTATAA-
------CATCTTAAAACTGTCAACTGCCTTTCTTGGTGCAAA-----------GGAACTTCTAGTCCTGAATCCTGGCAT
A-GACTAAAAAA-TGTTGTACTACCTTCCACCGGTTCCGACTTGCTATCATAAGATTGATCTTC-TTGCCC-CGA
>chi_h1
GGCTCGTGAACAGCAGGACAGGAAAAGGAACCTGAACAAGTAACTCCTGTGCCAAAAAGTTTTT------ACTGGATGTT
CTTTGGGGATCTGGTGATGTCTAGTT--TGAGCG--TAGATGTCAGGCTTTTTGTA-CTTTTGCTATGGCTATGTTTTGA
ATCAGTG-CATTTGCTGAATCATGCATTCGACAGTGTTTGTTGAATGTTGACGTTGGTTAATAAACGATGCATTGCGAGA
TTTAGGCTCTCTTTGGAAACTTAGGGTAGTCTTACCTTAATTTTAAGCAATATGGAAACTTAGGGTAGTCTTTCCTTAAT
TTTAAGCAATATTTGTGTGAAAGAACAGGTTTGGGCTGATATTCAAAGACTGATTTATGAACATACTTTGTGACGCTGAC
ACCAGATACTCCAGAATTAGACAAGGTCTT-ATCT-TACTCTAGTGATTTCTTATTTGCAGATACATTCCTGATGTGGCA
AGGACAATTATGGAGACTCTGGGAGAACTTGCAGACGAGTCTCCCCCCAAGAGGCAAAGGTTTGACAAGGAAGACGAGGA
GCTCCTCGAGAAAATAAATTCGGAGGAAGTGACAGAAATGACTTTTAGAGATTGTTTAACGCAGCATGTTGAACAGGTAA
GGACAAACCTAACACTCTAGCATGAA--------CATAAACCAACGCATGAAAGAAATATGCATTAT-------------
--------------------------------------------------------------------------------
---------------------------------------------------------------------ATAT-TTTTCG
TCCCGTGCTCTATACAGCCCATAGTTTTGCACC-TTTCTGTGAC---------------------------------TAC
ACAAATC-------------------------------------------------------------------------
----------------------------------------------------TA-TATCTTTATGAAATTACATTATAA-
------CATCTTAAAACTGTCAACTGCCTTTCTTGGTGCAAA-----------GGAACTTCTAGTCCTGAATCCTGGCAT
A-GACTAAAAAA-TGTTGTACTACCTTCCACCGGTTCCGACTTGCTATCATAAGATTGATCTTC-TTGCCC-CGA
>chi_Hch225
GGCTCGTGAACAGCAGGACAGGAAAAGGAACCTGAACAAGTAACTCCTGTGCCAAAAAGTTTTT------ACTGGATGTT
CTTTGGGGATCTGGTGATGTCTAGTT--TGAGCG--TAGATGTCAGGCTTGTTGTA-CTTTTGCTATGGCTATGTTTTGA
ATCAGTG-CATTTGCTGAATCATGCATTCGACAGTGTTTGTTGAATGTTGACGTTGGTTAATAAACGATGCATTGCGAGA
TTTAGGCTCTCTTTGGAAACTTAGGGTAGTCTTACCTTAATTTTAAGCAATATGGAAACTTAGGGTAGTCTTTCCTTAAT
TTTAAGCAATATTTGTGTGAAAGAACAGGTTTGGGCTGATATTCAAAGACTGATTTATGAACATACTTTGTGACGCTGAC
ACCAGATACTCCAGAATTAGACAAGGTCTT-ATCT-TACTCTAGTGATTTCTTATTTGCAGATACATTCCTGATGTGGCA
AGGACAATTATGGAGACTCTGGGAGAACTTGCAGACGAGTCTCCCCCCAAGAGGCAAAGGTTTGACAAGGAAGACGAGGA
GCTCCTCGAGAAAATAAATTCGGAGGAAGTGACAGAAATGACTTTTAGAGATTGTTTAACGCAGCATGTTGAACAGGTAA
GGACAAACCTAACACTCTAGCATGAA--------CATAAACCAACGCATGAAAGAAATATGCATTAT-------------
--------------------------------------------------------------------------------
---------------------------------------------------------------------ATAT-TTTTCG
TCCCGTGCTCTATACAGCCCATAGTTTTGCACC-TTTCTGTGAC---------------------------------TAC
ACAAATC-------------------------------------------------------------------------
----------------------------------------------------TA-TATCTTTATGAAATTACATTATAA-
------CATCTTAAAACTGTCAACTGCCTTTCTTGGTGCAAA-----------GGAACTTCTAGTCCTGAATCCTGGCAT
A-GACTAAAAAA-TGTTGTACTACCTTCCACCGGTTCCGACTTGCTATCATAAGATTGATCTTC-TTGCCC-CGA
>fle_h2
GGCTCGTGAACAGCAGGACAGGAAAAGGAACCTGAACAAGTAACTCCCGTGCCAAAAAGTTTTT------ACTGGATGTT
CTTTGGGGATCTGGTGATGTCTAGTT--TGAGCG--TAGATGTCAGGCTTTTTGTA-CTTTTGCTATGGCTATGTTTTGA
ATCAGTG-CATTTGCTGAATCATGCATTCGACAGTGTTTGTTGAATGTTGACGTTGGTTAATAAACGATGCATTGCGAGA
TTTAGGCTCTCTTTGGAAACTTAGGGTAGTCTTACCTTAATTTTAAGCAATATGGAAACTTAGGGTAGTCTTTCCTTAAT
TTTAAGCAATATTTGTGTGAAAGAACAGGTTTGGGCTGATATTCAAAGACTGATTTATGAACATACTTTGTGACGCTGAC
ACCAGATACTCCAGAATTAGACAAGGTCTT-ATCT-TACTCTAGTGATTTCTTATTTGCAGATACATTCCTGATGTGGCA
AGGACAATTATGGAGACTCTGGGAGAACTTGCAGACGAGTCTCCCCCCAAGAGGCAAAGGTTTGACAAGGAAGACGAGGA
GCTCCTCGAGAAAATAAATTCGGAGGAAGTGACAGAAATGACTTTTAGAGATTGTTTAACGCAGCATGTTGAACAGGTAA
GGACAAACCTAACACTCTAGCATGAA--------CATAAACCAACGCATGAAAGAAATATGCATTAT-------------
--------------------------------------------------------------------------------
---------------------------------------------------------------------ATAT-TTTTCG
TCCCGTGCTCTATACAGCCCATAGTTTTGCACC-TTTCTGTGAC---------------------------------TAC
ACAAATC-------------------------------------------------------------------------
----------------------------------------------------TA-TATCTTTATGAAATTACATTATAA-
------CATCTTAAAACTGTCAACTGCCTTTCTTGGTGCAAA-----------GGAACTTCTAGTCCTGAATCCTGGCAT
A-GACTAAAAAA-TGTTGTACTACCTTCCACCGGTTCCGACTTGCTATCATAAGATTGATCTTC-TTGCCC-CGA
>H. murinum 2x BCC2002_A
GGCTCGTGAACAGCAGGACAGGAAAAGGAACCTGAACAAGTAACTCCTCTGCCA-TTTTTTTTT------ACTGGATGTT
CTTTGGGGATCTGGTGATGCCTAGTT--TGAGCG--TAGATGTCAGGTTGTTTGTA-TTTTTGCTATGGCTATGTTTTGA
ATCAGTG-CATTTACTGAATCATGCATTTGACAGTGCTTGTTAAATGTTGACGCTGGTTAATAAACGATGCATTGCGAAA
TTTAGGCTCACTTTGGAAACTTAGGGTAGTCTT---------------------------------------TCCTTAAT
TTTAAGCAATATTTGTGTGAAAGAACAGGTTTGGGCTGATATTTAAAGACAGATTTCTGAACATGCTTTGTGACACTGAC
ACCAGATAATCCAGAATTAGACAAGGTCTT-TTCTTTACTCTAGTGATTTCTTATTTGCAGATACATTCCTGATGTGGCA
AGGACAATTATGGAGACTCTGGGAGAACTTGCAGACGAGTCTCCCCCCAAGAGGCCACGGTTTGACAAGGAAGATGAGGA
GCTCCTCGAGAAAATAAATTCGGAGGAAGTGACAGAAATGACTTTTAGAGATTGCTTAACGCAGCATGTTGAACAGGTAA
GGACAAACCTAACACTCTAGCATGAA--------CATAAACCAATGCATGAAAGCAATATGCATTAT-------------
--------------------------------------------------------------------------------
---------------------------------------------------------------------ATAT-TCCTCG
TCTCGTGCTCTCTACAGCCCATAGTTTTGCACC-TTTCTGTGACTACACTGCTGCCACATAAAAGTCATATCTGGTTTAC
ACAAATC-------------------------------------------------------------------------
----------------------------------------------------TAATATCTTTATGAAATTACATTATAA-
------CATCTTAA--CTGTCAACTGCCTTTCTTGGTGCAAAGGAACTTCTAGGGAACTTCTAGTCCTGAATCCCGGCAT
A-GACTAAAAAA-TGTTGTACTACCTTCCACCGGTTCTGATTTGTTATCATAAGATTGATCTTG-TTGCCC-TGA
>H. murinum 2x BCC2002_B
GGCTCGTGAACAGCAGGACAGGAAAAGGAACCTGAACAAGTAACTCCTCTGCCA-TTTTTTTT-------ACTGGATGTT
CTTTGGGGATCTGGTGATGCCTAGTT--TGAGCG--TAGATGTCAGGTTGTTTGTA-TTTTTGCTATGGCTATGTTTTGA
ATCAGTG-CATTTACTGAATCATGCATTTGACAGTGCTTGTTAAATGTTGACGCTGGTTAATAAACGATGCATTGCGAAA
TTTAGGCTCACTTTGGAAACTTAGGGTAGTCTT---------------------------------------TCCTTAAT
TTTAAGCAATATTTGTGTGAAAGAACAGGTTTGGGCTGATATTTAAAGACAGATTTCTGAACATGCTTTGTGACACTGAC
ACCAGATAATCCAGAATTAGACAAGGTCTT-TTCTTTACTCTAGTGATTTCTTATTTGCAGATACATTCCTGATGTGGCA
AGGACAATTATGGAGACTCTGGGAGAACTTGCAGACGAGTCTCCCCCCAAGAGGCCACGGTTTGACAAGGAAGATGAGGA
GCTCCTCGAGAAAATAAATTCGGAGGAAGTGACAGAAATGACTTTTAGAGATTGCTTAACGCAGCATGTTGAACAGGTAA
GGACAAACCTAACACTCTAGCATGAA--------CATAAACCAATGCATGAAAGCAATATGCATTAT-------------
--------------------------------------------------------------------------------
---------------------------------------------------------------------ATAT-TCCTCG
TCTCGTGCTCTCTACAGCCCATAGTTTTGCACC-TTTCTGTGACTACACTGCTGCCACATAAAAGTCATATCTGGTTTAC
ACAAATC-------------------------------------------------------------------------
----------------------------------------------------TAATATCTTTATGAAATTACATTATAA-
------CATCTTAA--CTGTCAACTGCCTTTCTTGGTGCAAAGGAACTTCTAGGGAACTTCTAGTCCTGAATCCCGGCAT
A-GACTAAAAAA-TGTTGTACTACCTTCCACCGGTTCTGATTTGTTATCATAAGATTGATCTTG-TTGCCC-TGA
>H. murinum 2x BCC2002_C
GGCTCGTGAACAGCAGGACAGGAAAAGGAACCTGAACAAGTAACTCCTCTGCCAAAAAGTTTTT------ACTGGATGTT
CTTTGGGGATCTGGTGATGTCTAGTT--TGAGCG--TAGATGTCAGGCTTTTTGTA-CTTTTGCTATGGCTATGTTTTGA
ATCAGCG-CATTTGCTGAATCATGCATTCGACAGTGTTTGTTGAATGTTGACGTTGGTTAATAAACGATGCATTGCGAGA
TTTAGGCTCTCTTTGGAAACTTAGGGTAGTCTTACCTTAATTTTAAGCAATATGGAAACTTAGGGTAGTCTTTCCTTAAT
TTTAAGCAATATTTGTGTGAAAGAACAGGTTTGGGCTGATATTCAAAGACTGATTTATGAACATACTTTGTGACGCTGAC
ACCAGATACTCCAGAATTAGACAAGGTCTT-ATCT-TACTCTAGTGATTTCTTATTTGCAGATACATTCCTGATGTGGCA
AGGACAATTATGGAGACTCTGGGAGAACTTGCAGACGAGTCTCCCCCCAAGAGGCAAAGGTTTGACAAGGAAGACGAGGA
GCTCCTCGAGAAAATAAATTCGGAGGAAGTGACAGAAATGACCTTTAGAGATTGTTTAACGCAGCATGTTGAACAGGTAA
GGACAAACCTAACACTCTAGCATGAA--------CATAAACCAACGCATGAAAGAAATATGCATTAT-------------
--------------------------------------------------------------------------------
---------------------------------------------------------------------ATAT-TTTTCG
TCCCGTGCTCTATACAGCCCATAGTTTTGCACC-TTTCTGTGA---------------------------------TTAC
ACAAATC-------------------------------------------------------------------------
----------------------------------------------------TA-TGTCTTTATGAAATTACATTATAA-
------CATCTTAAAACTGTCAACTGCCTTTCTTGGTGCAAA-----------GGAACTTCTAGTCCTGAATCCTGGCAT
A-GACTAAAAAA-TGTTGTACTACCTTCCACCGGTTCTGACTTGCTATCATAAGATTGATCTTG-TTGCCC-TGA
>H. murinum 2x PI218078_A
GGCTCGTGAACAGCAGGACAGGAAAAGGAACCTGAACAAGTAACTCCTCTGCCA-TTTTTTTT-------ACTGGATGTT
CTTTGGGGATCTGGTGATGCCTAGTT--TGAGCG--TAGATGTCAGGTTGTTTGTA-TTTTTGCTATGGCTATGTTTTGA
ATCAGTG-CATTTACTGAATCATGCATTTGACAGTGCTTGTTAAATGTTGACGCTGGTTAATAAACGATGCATTGCGAAA
TTTAGGCTCACTTTGGAAACTTAGGGTAGTCTT---------------------------------------TCCTTAAT
TTTAAGCAATATTTGTGTGAAAGAACGGGTTTGGGCTGATATTTAAAGACAGATTTCTGAACATGCTTTGTGACACTGAC
ACCAGATAATCCAGAATTAGACAAGGTCTT-TTCTTTACTCTAGTGATTTCTTATTTGCAGATACATCCCTGATGTGGCA
AGGACAATTATGGAGACTCTGGGAGAACTTGCAGACGAGTCTCCCCCCAAGAGGCCACGGTTTGACAAGGAAGATGAGGA
GCTCCTCGAGAAAATAAATTCGGAGGAAGTGACAGAAATGACTTTTAGAGATTGCTTAACGCAGCATGTTGAACAGGTAA
GGACAAACCTAACACTCTAGCATGAA--------CATAAACCAATGCATGAAAGCAATATGCATTAT-------------
--------------------------------------------------------------------------------
---------------------------------------------------------------------ATAT-TCCTCG
TCTCGTGCTCTCTACAGCCCATAGTTTTGCACC-TTTCTGTGACTACACTGCTGCCACATAAAAGTCATATCTGGTTTAC
ACAAATC-------------------------------------------------------------------------
----------------------------------------------------TAATATCTTTATGAAATTACATTATAA-
------CATCTTAA--CTGTCAACTGCCTTTCTTGGTGCAAAGGAACTTCTAGGGAACTTCTAGTCCTGAATCCCGGCAT
A-GACTAAAAAA-TGTTGTACTACCTTCCACCGGTTCTGATTTGTTATCATAAGATTGATCTTG-TTGCCC-TGA
>H. murinum 2x PI218078_B
GGCTCGTGAACAGCAGGGCAGGAAAAGGAACCTGAACAAGTAACTCCTCTGCCA-TTTTTTTTT------ACTGGATGTT
CTTTGGGGATCTGGTGATGCCTAGTT--TGAGCG--TAGATGTCAGGTTGTTTGTA-TTTTTGCTATGGCTATGTTTTGA
ATCAGTG-CATTTACTGAATCATGCATTTGACAGTGCTTGTTAAATGTTGACGCTGGTTAATAAACGATGCATTGCGAAA
TTTAGGCTCACTTTGGAAACTTAGGGTAGTCTT---------------------------------------TCCTTAAT
TTTAAGCAATATTTGTGTGAAAGAACAGGTTTGGGCTGATATTTAAAGACAGATTTCTGAACATGCTTTGTGACACTGAC
ACCAGATAATCCAGAATTAGACAAGGTCTT-TTCTTTACTCTAGTGATTTCTTATTTGCAGATACACTCCTGATGTGGCA
AGGACAATTATGGAGACTCTGGGAGAACTTGCAGACGAGTCTCCCCCCAAGAGGCCACGGTTTGACAAGGAAGATGAGGA
GCTCCTCGAGAAAATAAATTCGGAGGAAGTGACAGAAATGACTTTTAGAGATTGCTTAACGCAGCATGTTGAACAGGTAA
GGACAAACCTAACACTCTAGCATGAA--------CATAAACCAATGCATGAAAGCAATATGCATTAT-------------
--------------------------------------------------------------------------------
---------------------------------------------------------------------ATAT-TCCTCG
TCTCGTGCTCTCTACAGCCCATAGTTTTGCCCC-TTTCTGTGACTACACTGCTGCCACATAAAAGTCATATCTGGTTTAC
ACAAATC-------------------------------------------------------------------------
----------------------------------------------------TAATATCTTTATGAAATTACATTATAA-
------CATCTTAA--CTGTCAACTGCCTTTCTTGGTGCAAAGGAACTTCTAGGGAACTTCTAGTCCTGAATCCCGGCAT
A-GACTAAAAAA-TGTTGTACTACCTTCCACCGGTTCTGATTTGTTATCATAAGATTGATCTTG-TTGCCC-TGA
>H. murinum 2x PI218078_C
GGCTCGTGAACAGCAGGACAGGAAAAGGAACCTGAACAAGTAACTCCTCTGCCAAAAAGTTTTT------ACTGGATGTT
CTTTTGGGATCTGGTGATGTCTAGTT--TGGGCA--TAGATGTCAGGCTGTTTGTA-TTTTTGCTATGGCTATGTTTTGA
ATCAGTG-CATTTGCTGAATCATGCATTCGACAGTGCTTGTTGAATGTGGACGTTGGTTAATAAACGATGCATTGCGAG-
TTTAAGCTCACTTTGGAAACTTAGGGTAGTCT--------------------------------------------TAAT
TTTAATGAATATTTGTGTGAAAGAACAGGTTTGGGCTGATATTCAAATACTGATTTATGAACATGCTTTGTGACGCTGAC
ACCAGATAAACCAGAATTAGACAAGGTCTT-ATCT-TACTCTAGTGATTTTTTATTTGCAGATACATTCCTGATGTGGCA
AGGACAATTATGGAGACTCTGGGAGAACTTGCAGACGAGTCTCCCCCCAAGAGGCCACGGTTTGACAAGGAAGACGAGGA
GCTCCTCGAGAAAATAAATTCGGAGGAAGTGACAGAAATGACTTTTAGAGATTGCTTAACCCAGCATGTTGGACAGGTAA
GGACAAACCTAACACTCTAGCATGAA--------CATAAATCAAAGCATGAAAGCAATATGCATTAT-------------
--------------------------------------------------------------------------------
---------------------------------------------------------------------ATAT-TTTTCA
TCCCATGCTCTATAAAGCCCACAGTTTTGCACC-TTTCTGTGACTACACTGCTGG-ACATAAAGGTCATATCTGGTTTAC
ACAAATA-------------------------------------------------------------------------
----------------------------------------------------TA-TATCTTTATGAAATTACATTATAA-
------CAACTTATAACTATCAACTGCCTTTCTTAGTGCAAA-----------GGAACTTCTAGACCTGAATCGCGGCAT
G-GACTAAATTT-TTTTGTACTACCTTCCACCGGTTCTGATTTGTTATTGTAAGATTGATCTTG-TTGCCC-TGA
>H. murinum 2x PI223371_A
GGCTCGTGAACAGCAGGACAGGAAAAGGAACCTGAACAAGTAACTCCTCTGCCA-TTTTTTTTT------ACTGGATGTT
CTTTGGGGATCTGGTGATGCCTAGTT--TGAGCG--TAGATGTCAGGTTGTTTGTA-TTTTTGCTATGGCTATGTTTTGA
ATCAGTG-CATTTACTGAATCATGCATTTGACAGTGCTTGTTAAATGTTGACGCTGGTTAATAAACGATGCATTGCGAAA
TTTAGGCTCACTTTGGAAACTTAGGGTAGTCTT---------------------------------------TCCTTAAT
TTTAAGCAATATTTGTGTGAAAGAACAGGTTTGGGCTGATATTTAAAGACAGATTTCTGAACATGCTTTGTGACACTGAC
ACCAGATAATCCAGAATTAGACAAGGTCTT-TTCTTTACTCTAGTGATTTCTTATTTGCAGATACATTCCTGATGTGGCA
AGGACAATTATGGAGACTCTGGGAGAACTTGCAGACGAGTCTCCCCCCAAGAGGCCACGGTTTGACAAGGAAGATGAGGA
GCTCCTCGAGAAAATAAATTCGGAGGAAGTGACAGAAATGACTTTTAGAGATTGCTTAACGCAGCATGTTGAACAGGTAA
GGACAAACCTAACACTCTAGCATGAA--------CATAAACCAATGCATGAAAGCAATATGCATTAT-------------
--------------------------------------------------------------------------------
---------------------------------------------------------------------ATAT-TCCTCG
TCTCGTGCTCTCTACAGCCCATAGTTTTGCACC-TTTCTGTGACTACACTGCTGCCACATAAAAGTCATATCTGGTTTAC
ACAAATC-------------------------------------------------------------------------
----------------------------------------------------TAATATCTTTATGAAATTACATTATAA-
------CATCTTAA--CTGTCAACTGCCTTTCTTGGTGCAAAGGAACTTCTAGGGAACTTCTAGTCCTGAATCCCGGCAT
A-GACTAAAAAA-TGTTGTACTACCTTCCACCGGTTCTGATTTGTTATCATAAGATTGATCTTG-TTGCCC-TGA
>H. murinum 2x PI223371_B
GGCTCGTGAACAGCAGGACAGGAAAAGGAACCTGAACAAGTAACTCCTCTGCCA-TTTTTTTTT------ACTGGATGTT
CTTTGGGGATCTGGTGATGCCTAGTT--TGAGCG--TAGATGTCAGGTTGTTTGTA-TTTTTGCTATGGCTATGTTTTGA
ATCAGTG-CATTTACTGAATCATGCATTTGACAGTGCTTGTTAAATGTTGACGCTGGTTAATAAACGATGCATTGCGAAA
TTTAGGCTCACTTTGGAAACTTAGGGTAGTCTT---------------------------------------TTCTTAAT
TTTAAGCAATATTTGTGTGAAAGAACAGGTTTGGGCTGATATTTAAAGACAGATTTCTGAACATGCTTTGAGACGCTGAC
ACCAGATAATCCAGAATTAGACAAGGCCTT-TTCTTTACTCTAGTGATTTCTTATTTGCAGATACATTCCTGATGTGGCA
AGGACAATTATGGAGACTCTGGGAGAACTTGCAGACGAGTCTCCCCCCAAGAGGCCACGGTTTGACAAGGAAGATGAGGA
GCTCCTCGAGAAAATAAATTCGGAGGAAGTGACAGAAATGACTTTTAGAGATTGCTTAACGCAGCATGTTGAACAGGTAA
GGACAAACCTAACACTCTAGCATGAA--------CATAAACCAATGCATGAAAGCAATATGCATTAT-------------
--------------------------------------------------------------------------------
---------------------------------------------------------------------ATAT-TCCTCG
TCTCGTGCTCTCTACAGCCCATAGTTTTGCACC-TTTCTGTGACTACACTGCTGCCACATAAAAGTCATATCTGGTTTAC
ACAAATC-------------------------------------------------------------------------
----------------------------------------------------TAATATCTTTATGAAATTACATTATAA-
------CATCTTAA--CTGTCAACTGCCTTTCTTGGTGCAAAGGAACTTCTAGGGAACTTCTAGTCCTGAATCCCGGCAT
A-GACTAAAAAA-TGTTGTACTACCTTCCACCGGTTCTGATTTGTTATCATAAGATTGATCTTG-TTGCCC-TGA
